# Supplementary material for: Decoding the Regulatory Landscape of Ageing in Musculoskeletal Engineered Tissues Using Genome-Wide DNA Methylation and RNASeq
Source: PLoS One. 2016 Aug 17;11(8):e0160517. doi: 10.1371/journal.pone.0160517 (PMC4988628; doi:10.1371/journal.pone.0160517)
Supplement: S3 File — (XLSX) [file pone.0160517.s003.xlsx]

## Sheet: Sheet1
Sample	Total reads	Mapped reads	Percent reads mapped	Mapped read pairs	Singly mapped reads	Genes aligned	Percent of genes aligned
osteo_young3	74813708	68341261	91.3486	32507834	3325593	29067	46.0263
osteo_young5	74244690	67240549	90.5661	32085269	3070011	27349	43.3059
osteo_young6	81817616	74578295	91.1519	35555423	3467449	28823	45.64
osteo_young8	84549836	76384872	90.343	36399684	3585504	27008	42.766
osteo_old3	75818176	69341866	91.4581	33122353	3097160	28339	44.8736
osteo_old4	71539616	64275706	89.8463	30551039	3173628	28581	45.2568
osteo_old5	74430136	68734272	92.3474	33035930	2662412	28951	45.8426
osteo_old6	108439048	99286342	91.5596	47609499	4067344	28787	45.5829
chondro_young3	71621376	65456138	91.3919	31384579	2686980	25687	40.6742
chondro_young5	57608526	52517698	91.1631	25266788	1984122	25493	40.367
chondro_young6	63027626	57150245	90.6749	27295287	2559671	26187	41.466
chondro_old3	41603668	36669735	88.1406	17396722	1876291	30065	47.6066
chondro_old4	49523562	43011545	86.8507	20537004	1937537	26176	41.4485
chondro_old6	59388944	46751730	78.7213	22274984	2201762	25201	39.9047
tendon_young3	74343398	66301433	89.1827	31923268	2454897	27527	43.5878
tendon_young5	80595660	73439121	91.1204	35220927	2997267	28870	45.7144
tendon_young6	46015678	41857417	90.9634	20126464	1604489	27217	43.0969
tendon_young8	47331208	42628098	90.0634	20356601	1914896	28087	44.4745
tendon_old3	68678738	63002059	91.7344	30049092	2903875	29352	46.4776
tendon_old4	51937070	47255597	90.9863	22392935	2469727	27113	42.9322
tendon_old5	76327288	66988934	87.7654	31599348	3790238	29709	47.0429
tendon_old6	74967856	69019240	92.0651	33048723	2921794	29126	46.1197
average	68573792
standard deviation	1.54876e+07
