# Supplementary material for: Decoding the Regulatory Landscape of Ageing in Musculoskeletal Engineered Tissues Using Genome-Wide DNA Methylation and RNASeq
Source: PLoS One. 2016 Aug 17;11(8):e0160517. doi: 10.1371/journal.pone.0160517 (PMC4988628; doi:10.1371/journal.pone.0160517)
Supplement: S4 File — (XLS) [file pone.0160517.s004.xls]

## Sheet: notes
The table shows trimmed R1 reads were mapped to mature human microRNA (miRNA) and other human small RNAs included in Affymetrix miRNA 4.0 arrays. aPercentage of reads used in the alignment that align to the reference genome.

## Sheet: Sheet1
Sample	Tota lreads	Mapped Reads	Percententage reads mapped	percententag mapped to rRNA	genes aligned	pecententage genes aligned
osteo_young_3	9202154	6777862	73.6552	8.7	1288	30.6156
osteo_young_5	5702242	3970031	69.6223	7.1	1199	28.5001
osteo_young_6	9140956	7170686	78.4457	5.4	1307	31.0673
osteo_young_8	20188533	13689172	67.8067	10.5	1618	38.4597
osteo_old_3	8572986	4044134	47.173	15.4	1277	30.3542
osteo_old_4	6295895	2911842	46.2499	14.9	1156	27.478
osteo_old_5	8280512	5639937	68.111	7.5	1173	27.8821
osteo_old_6	13443222	9737038	72.4308	6.6	1425	33.8721
chondro_young_3	28245417	964884	3.41607	66.6	1061	25.2199
chondro_young_5	22521390	3645569	16.1871	49.5	1199	28.5001
chondro_young_6	10433336	1676745	16.071	53.9	1017	24.174
chondro_old_3	13076786	1061828	8.11995	53.9	903	21.4642
chondro_old_4	12941061	855900	6.61383	69.7	850	20.2044
chondro_old_6	12197840	1223172	10.0278	64.3	1037	24.6494
tendon_young_3	10507420	3443216	32.7694	29.4	1090	25.9092
tendon_young_5	12156518	5609939	46.1476	12	1241	29.4985
tendon_young_6	14551612	7494323	51.5017	24.2	1131	26.8838
tendon_young_8	9327085	7036960	75.4465	9.1	1048	24.9109
tendon_old_3	13433486	6212139	46.2437	28.6	1084	25.7666
tendon_old_4	17462771	11173115	63.9825	16.7	1073	25.5051
tendon_old_5	5808787	4217332	72.6026	11.2	1160	27.5731
tendon_old_6	8315331	1902299	22.877	30.7	1022	24.2928
tendon_old_8	7660647	2061054	26.9044	24	1041	24.7445
average	1.21507e+07	4.89214e+06	44.4524	32.9	1147.83	27.2837
standard deviation	5.55995e+06	3.43768e+06	25.9947	20.7148	166.571	3.95939
