# Supplementary material for: Decoding the Regulatory Landscape of Ageing in Musculoskeletal Engineered Tissues Using Genome-Wide DNA Methylation and RNASeq
Source: PLoS One. 2016 Aug 17;11(8):e0160517. doi: 10.1371/journal.pone.0160517 (PMC4988628; doi:10.1371/journal.pone.0160517)
Supplement: S5 File — (XLSX) [file pone.0160517.s005.xlsx]

## Sheet: key
Tab 1- expression level of small RNAs identified in chondrogenic constructs derived from human bone-marrow derived MSCs
Tab 2- expression level of small RNAs identified in osteogenic constructs derived from human bone-marrow derived MSCs
Tab 3- expression level of small RNAs identified in tenogenic constructs derived from human bone-marrow derived MSCs
Tab 4- top 10 small RNAs based on expression level for each class of small nucleolar RNAs and microRNAs

## Sheet: chondrogenic
ID	Type	Mean_All.chondro	Standard_Deviation_All.chondro
14q0	CDBox	6320.79	5812.54
14qI-2	CDBox	0.966367	2.36711
14qI-3	CDBox	486.605	426.774
14qI-4	CDBox	16.5291	28.1478
14qI-5	CDBox	4368.66	4376.75
14qI-6	CDBox	966.625	692.464
14qI-7	CDBox	12127.9	12666.7
14qI-8	CDBox	37.5827	41.8564
14qI-9	CDBox	6824.45	4139.08
14qII-1	CDBox	65.8357	59.7404
14qII-10	CDBox	146.986	118.401
14qII-11	CDBox	49.3808	31.5372
14qII-12	CDBox	31.5805	42.1103
14qII-13	CDBox	95.356	117.356
14qII-14	CDBox	53.0603	42.6214
14qII-15	CDBox	156.604	53.7838
14qII-16	CDBox	41.999	36.6213
14qII-17	CDBox	1355.23	521.249
14qII-18	CDBox	12.2947	23.0827
14qII-19	CDBox	14.7386	9.78339
14qII-2	CDBox	1.06777	2.61549
14qII-20	CDBox	37.9204	34.724
14qII-21	CDBox	1258.69	984.387
14qII-22	CDBox	15032.8	7616.89
14qII-23	CDBox	651.789	301.094
14qII-24	CDBox	56.1731	31.883
14qII-25	CDBox	575.211	152.102
14qII-26	CDBox	33.9684	32.4749
14qII-27	CDBox	8.75378	10.0388
14qII-28	CDBox	437.726	148.827
14qII-29	CDBox	32.047	32.2856
14qII-3	CDBox	146.538	140.99
14qII-30	CDBox	15.5254	18.9158
14qII-31	CDBox	36.8719	30.1102
14qII-4	CDBox	39.2026	48.2093
14qII-5	CDBox	28.9572	25.6875
14qII-6	CDBox	12.5736	15.3048
14qII-7	CDBox	15.3465	7.56478
14qII-8	CDBox	187.482	158.775
14qII-9	CDBox	6729.72	2479.28
ACA1	HAcaBox	274.448	594.301
ACA10	HAcaBox	366.216	570.384
ACA11	HAcaBox	1263.08	2064.72
ACA13	HAcaBox	1168.63	2120.82
ACA14b	HAcaBox	926.271	1225.49
ACA17	HAcaBox	322.786	446.709
ACA18	HAcaBox	7829.99	9362.63
ACA19	HAcaBox	67.8175	114.375
ACA20	HAcaBox	4.25805	10.4301
ACA21	HAcaBox	1173.55	1290.14
ACA22	HAcaBox	7.76963	12.8633
ACA23	HAcaBox	905.602	1404.96
ACA25	HAcaBox	626.491	790.178
ACA26	scaRna	4217.18	6084.98
ACA27	HAcaBox	230.072	345.176
ACA28	HAcaBox	744.156	926.792
ACA29	HAcaBox	8.27461	13.1156
ACA2a	HAcaBox	374.902	489.086
ACA2b	HAcaBox	12.8327	12.3221
ACA3	HAcaBox	29297.3	49929.6
ACA30	HAcaBox	151.294	234.481
ACA31	HAcaBox	6972.6	8975.25
ACA32	HAcaBox	8.22535	20.1479
ACA3-2	HAcaBox	27.3661	44.0946
ACA34	HAcaBox	14.0053	34.3059
ACA35	scaRna	261.139	281.76
ACA39	HAcaBox	3.78494	9.27117
ACA4	HAcaBox	870.39	1678.55
ACA40	HAcaBox	436.192	526.931
ACA42	HAcaBox	4353.27	9185.29
ACA43	HAcaBox	7.5592	12.332
ACA44	HAcaBox	27.2783	51.0776
ACA46	HAcaBox	1125.86	1730.52
ACA47	scaRna	123.759	103.62
ACA48	HAcaBox	1.30622	3.19957
ACA49	HAcaBox	1405.78	2111.33
ACA5	HAcaBox	1.34464	3.29367
ACA50	HAcaBox	1399.99	2011.72
ACA51	HAcaBox	1785.51	2298.26
ACA52	HAcaBox	1008.35	1774.03
ACA53	HAcaBox	2694.66	3404.4
ACA54	HAcaBox	1093.14	1026.21
ACA55	HAcaBox	954.738	1253.1
ACA57	scaRna	9.33688	22.8706
ACA58	HAcaBox	18917.2	34510.6
ACA5c	HAcaBox	7227.86	10263.3
ACA6	HAcaBox	2487.15	4233.61
ACA60	HAcaBox	995.202	1630.88
ACA61	HAcaBox	82666.8	122823
ACA62	HAcaBox	1412.41	1898.42
ACA63	HAcaBox	1.8287	4.47939
ACA64	HAcaBox	15.1255	17.3521
ACA65	HAcaBox	1550.88	2350.74
ACA66	scaRna	388.509	176.124
ACA67	HAcaBox	5.40908	13.2495
ACA68	HAcaBox	144.5	77.6443
ACA7	HAcaBox	3344.51	3294.45
ACA7B	HAcaBox	638.383	517.001
ACA8	HAcaBox	708.542	838.991
ACA9	HAcaBox	2155.71	3296.48
E2	HAcaBox	12381.5	19215
E3	HAcaBox	1141.86	899.364
ENSG00000199262	snoRNA	117.145	136.513
ENSG00000199321	snoRNA	12.9225	13.8117
ENSG00000199363	snoRNA	50.1481	122.837
ENSG00000199370	snoRNA	2.07156	5.07427
ENSG00000199411	snoRNA	1.88542	3.14259
ENSG00000199473	snoRNA	3.82304	9.36449
ENSG00000199552	snoRNA	8.01128	12.8718
ENSG00000199633	snoRNA	5.24068	12.837
ENSG00000199666	snoRNA	4.16723	4.78068
ENSG00000199675	snoRNA	2.62471	4.07709
ENSG00000199713	snoRNA	5.72726	14.0289
ENSG00000199769	snoRNA	4.88943	4.05585
ENSG00000199787	snoRNA	14.8056	36.2662
ENSG00000199815	snoRNA	4.13058	10.1178
ENSG00000199856	snoRNA	6.42895	13.22
ENSG00000199857	snoRNA	2.33826	3.62862
ENSG00000199927	snoRNA	0.461794	1.13116
ENSG00000199934	snoRNA	13.1847	10.8347
ENSG00000199959	snoRNA	1.23561	3.02662
ENSG00000199977	snoRNA	33.5944	32.3767
ENSG00000200042	snoRNA	1.58547	3.8836
ENSG00000200063	snoRNA	12.671	19.6825
ENSG00000200072	snoRNA	5.27427	12.9193
ENSG00000200113	snoRNA	7.8481	19.2238
ENSG00000200235	snoRNA	5.24068	12.837
ENSG00000200294	snoRNA	4.25805	10.4301
ENSG00000200318	snoRNA	3.12111	4.88548
ENSG00000200377	snoRNA	0.966367	2.36711
ENSG00000200418	snoRNA	69.5786	164.659
ENSG00000200492	snoRNA	4.15615	10.1804
ENSG00000200496	snoRNA	75.7796	157.691
ENSG00000200620	snoRNA	13.8511	22.6765
ENSG00000200693	snoRNA	1.56618	3.83634
ENSG00000200706	snoRNA	1.37132	3.35902
ENSG00000200879	snoRNA	685.162	795.12
ENSG00000200891	snoRNA	0.308903	0.756654
ENSG00000200969	snoRNA	1.58297	3.01058
ENSG00000201003	snoRNA	52.1368	64.8076
ENSG00000201009	snoRNA	69.0929	169.242
ENSG00000201036	snoRNA	1.27471	2.37949
ENSG00000201129	snoRNA	14076.3	23648.9
ENSG00000201151	snoRNA	56.7368	59.9821
ENSG00000201157	snoRNA	3.19875	7.8353
ENSG00000201229	snoRNA	54.955	101.065
ENSG00000201316	snoRNA	2.20887	5.41059
ENSG00000201329	snoRNA	1.7993	4.40736
ENSG00000201346	snoRNA	0.962476	2.35757
ENSG00000201348	snoRNA	1.72486	4.22502
ENSG00000201368	snoRNA	0.471315	1.15448
ENSG00000201500	snoRNA	1.16711	2.85882
ENSG00000201516	snoRNA	7.5101	18.3959
ENSG00000201592	snoRNA	5.74741	8.68409
ENSG00000201660	snoRNA	5.75774	14.1035
ENSG00000201666	snoRNA	1.2338	3.02219
ENSG00000201816	snoRNA	3.20154	5.22296
ENSG00000201827	snoRNA	14.6112	13.6089
ENSG00000201847	snoRNA	0.7151	1.75163
ENSG00000201863	snoRNA	13.7373	21.3182
ENSG00000201882	snoRNA	49.2249	39.6049
ENSG00000201898	snoRNA	20.1863	49.4462
ENSG00000201945	snoRNA	6.08521	14.9057
ENSG00000202023	snoRNA	2.26702	3.59331
ENSG00000202059	snoRNA	5.08036	12.4443
ENSG00000202189	snoRNA	6.98895	13.0462
ENSG00000202231	snoRNA	6.6197	12.5897
ENSG00000202233	snoRNA	73.5287	114.297
ENSG00000202252	snoRNA	8786.14	7854.84
ENSG00000202283	snoRNA	5.08036	12.4443
ENSG00000202374	snoRNA	46.3959	43.1065
ENSG00000202379	snoRNA	1.34464	3.29367
ENSG00000202389	snoRNA	3.89308	9.53606
ENSG00000202479	snoRNA	5.70066	5.37581
ENSG00000206592	snoRNA	18.997	29.2896
ENSG00000206603	snoRNA	21.0413	30.9822
ENSG00000206661	snoRNA	5.35222	9.70976
ENSG00000206731	snoRNA	5.04658	12.3616
ENSG00000206897	snoRNA	4.12902	10.114
ENSG00000206903	snoRNA	6.28151	15.3865
ENSG00000206913	snoRNA	1.17225	2.8714
ENSG00000206947	snoRNA	22.5274	38.3019
ENSG00000206976	snoRNA	5.90405	11.2286
ENSG00000207062	snoRNA	4.93521	12.0887
ENSG00000207118	snoRNA	2160.68	2311.93
ENSG00000207119	snoRNA	2.13985	5.24155
ENSG00000207147	snoRNA	202.892	132.616
ENSG00000207171	snoRNA	4.39541	10.7665
ENSG00000207187	snoRNA	1.38538	3.39348
ENSG00000207215	snoRNA	21.4081	25.4247
ENSG00000207217	snoRNA	209.465	311.652
ENSG00000207274	snoRNA	2.83997	6.95648
ENSG00000207344	snoRNA	10.4326	13.5603
ENSG00000207410	snoRNA	4.42903	10.8489
ENSG00000208308	snoRNA	53.8314	91.7782
ENSG00000212144	snoRNA	3.26554	7.99891
ENSG00000212149	snoRNA	6.16901	15.1109
ENSG00000212165	snoRNA	1.58439	3.88095
ENSG00000212168	snoRNA	0.338649	0.829517
ENSG00000212182	snoRNA	19.8394	17.6574
ENSG00000212195	snoRNA	28.363	24.6351
ENSG00000212224	snoRNA	6.19353	15.171
ENSG00000212228	snoRNA	1.9049	4.66603
ENSG00000212249	snoRNA	1.34464	3.29367
ENSG00000212264	snoRNA	3.05237	3.58525
ENSG00000212270	snoRNA	0.338649	0.829517
ENSG00000212277	snoRNA	84.1398	100.252
ENSG00000212293	snoRNA	10.0789	16.4427
ENSG00000212302	snoRNA	1.24268	3.04393
ENSG00000212309	snoRNA	1.89759	3.16286
ENSG00000212338	snoRNA	21.5915	52.8883
ENSG00000212367	snoRNA	4.4863	9.67016
ENSG00000212397	snoRNA	2.41878	5.92477
ENSG00000212415	snoRNA	1.00932	2.47231
ENSG00000212421	snoRNA	8.83981	18.1775
ENSG00000212517	snoRNA	11.8485	29.0228
ENSG00000212529	snoRNA	3.02795	7.41693
ENSG00000212539	snoRNA	25.404	18.6814
ENSG00000212558	snoRNA	69.9228	77.1955
ENSG00000212590	snoRNA	35.8449	35.8958
ENSG00000212593	snoRNA	1.14392	2.80203
ENSG00000212604	snoRNA	42.751	41.6581
ENSG00000212610	snoRNA	134.818	86.5751
ENSG00000212615	snoRNA	1.82645	2.97354
ENSG00000221040	snoRNA	12.6024	10.4852
ENSG00000221043	snoRNA	3.5773	4.94409
ENSG00000221044	snoRNA	5.09338	6.02725
ENSG00000221060	snoRNA	5.95629	14.5899
ENSG00000221083	snoRNA	3.97596	9.73907
ENSG00000221093	snoRNA	8.28324	20.2897
ENSG00000221125	snoRNA	3.25253	5.09118
ENSG00000221139	snoRNA	143.399	253.065
ENSG00000221148	snoRNA	3.97596	9.73907
ENSG00000221164	snoRNA	10.7885	14.0185
ENSG00000221245	snoRNA	7.2121	17.666
ENSG00000221252	snoRNA	1225.72	700.682
ENSG00000221300	snoRNA	1.32871	3.25466
ENSG00000221400	snoRNA	331.609	307.682
ENSG00000221461	snoRNA	4.1735	5.51432
ENSG00000221638	snoRNA	6.01164	5.11734
ENSG00000221639	snoRNA	32.7935	54.4849
ENSG00000221750	snoRNA	54.6837	97.1057
ENSG00000222095	snoRNA	1.35227	3.31237
ENSG00000222145	snoRNA	2.99596	4.77431
ENSG00000222185	snoRNA	68.5093	53.547
ENSG00000222345	snoRNA	218.186	53.0004
ENSG00000222489	snoRNA	186.651	234.24
ENSG00000222604	snoRNA	0.602418	1.47562
ENSG00000222937	snoRNA	27.9069	14.1688
ENSG00000223027	snoRNA	1.11506	2.73134
ENSG00000223111	snoRNA	2.2909	5.61154
ENSG00000223294	snoRNA	0.926923	2.27049
ENSG00000238297	snoRNA	2.4965	6.11514
ENSG00000238298	snoRNA	60.6585	110.044
ENSG00000238312	snoRNA	27.2516	66.7524
ENSG00000238316	snoRNA	27.2516	66.7524
ENSG00000238327	snoRNA	83.7639	133.114
ENSG00000238350	snoRNA	45.7176	111.985
ENSG00000238361	snoRNA	27.2516	66.7524
ENSG00000238377	snoRNA	1.10537	2.70758
ENSG00000238390	snoRNA	32.1248	55.3113
ENSG00000238407	snoRNA	72.7133	86.6113
ENSG00000238433	snoRNA	27.2516	66.7524
ENSG00000238502	snoRNA	15.2392	37.3283
ENSG00000238503	snoRNA	1.12116	2.74626
ENSG00000238520	snoRNA	0.968901	2.37331
ENSG00000238533	snoRNA	14.2693	34.9524
ENSG00000238536	snoRNA	9.14352	22.397
ENSG00000238559	snoRNA	78.481	192.238
ENSG00000238566	snoRNA	0.82083	2.01061
ENSG00000238577	snoRNA	19.068	37.9769
ENSG00000238587	snoRNA	64.9089	158.994
ENSG00000238591	snoRNA	45.7176	111.985
ENSG00000238592	snoRNA	61.3539	100.077
ENSG00000238645	snoRNA	73.5287	114.297
ENSG00000238661	snoRNA	136.258	333.762
ENSG00000238663	snoRNA	0.588159	1.44069
ENSG00000238666	snoRNA	38.9454	95.3963
ENSG00000238676	snoRNA	0.272129	0.666576
ENSG00000238686	snoRNA	34.0644	83.4405
ENSG00000238693	snoRNA	75.8977	120.949
ENSG00000238707	snoRNA	1.45813	2.72187
ENSG00000238767	snoRNA	27.4617	35.6835
ENSG00000238768	snoRNA	1.03433	2.53357
ENSG00000238801	snoRNA	1.19464	2.92627
ENSG00000238802	snoRNA	9.14352	22.397
ENSG00000238807	snoRNA	48.6817	119.245
ENSG00000238832	snoRNA	3.8385	9.40236
ENSG00000238834	snoRNA	34.0644	83.4405
ENSG00000238843	snoRNA	45.7176	111.985
ENSG00000238851	snoRNA	123.451	234.154
ENSG00000238853	snoRNA	68.1289	166.881
ENSG00000238854	snoRNA	19.4106	23.7544
ENSG00000238857	snoRNA	0.275407	0.674607
ENSG00000238868	snoRNA	34.5465	84.6212
ENSG00000238888	snoRNA	173.121	260.935
ENSG00000238900	snoRNA	34.5465	84.6212
ENSG00000238906	snoRNA	32.4545	79.4969
ENSG00000238914	snoRNA	11.4294	27.9962
ENSG00000238934	snoRNA	1.57647	3.86154
ENSG00000238935	snoRNA	0.928769	2.27501
ENSG00000238936	snoRNA	5.78453	11.5961
ENSG00000238948	snoRNA	31.3924	76.8954
ENSG00000238984	snoRNA	0.811058	1.98668
ENSG00000239008	snoRNA	5.04658	12.3616
ENSG00000239055	snoRNA	440.851	376.557
ENSG00000239072	snoRNA	34.0644	83.4405
ENSG00000239079	snoRNA	9.14352	22.397
ENSG00000239080	snoRNA	66.1969	104.925
ENSG00000239089	snoRNA	3.8098	9.33207
ENSG00000239091	snoRNA	86.3662	211.553
ENSG00000239128	snoRNA	18.287	44.7939
ENSG00000239146	snoRNA	1461.38	958.213
ENSG00000239173	snoRNA	1.17305	2.87338
ENSG00000251730	snoRNA	4.48463	10.9851
ENSG00000251735	snoRNA	7.19718	17.6294
ENSG00000251744	snoRNA	22.7096	55.627
ENSG00000251818	snoRNA	4.13058	10.1178
ENSG00000251828	snoRNA	10.1607	24.8886
ENSG00000251836	snoRNA	1.89558	3.43888
ENSG00000251838	snoRNA	2.08111	5.09766
ENSG00000251844	snoRNA	1.45467	2.29454
ENSG00000251848	snoRNA	2.19195	3.47432
ENSG00000251861	snoRNA	149.616	153.475
ENSG00000251866	snoRNA	48.9227	49.8345
ENSG00000251893	snoRNA	3.67409	8.99965
ENSG00000251911	snoRNA	1.21642	2.97962
ENSG00000251922	snoRNA	3.82834	9.37748
ENSG00000251926	snoRNA	463.653	301.781
ENSG00000251942	snoRNA	18.8774	17.8748
ENSG00000251944	snoRNA	67.3236	70.9371
ENSG00000251987	snoRNA	42.5666	69.3723
ENSG00000251999	snoRNA	5.5144	10.004
ENSG00000252000	snoRNA	8.27161	15.006
ENSG00000252009	snoRNA	0.321955	0.788625
ENSG00000252022	snoRNA	1.28278	2.39455
ENSG00000252040	snoRNA	25.3203	29.5187
ENSG00000252045	snoRNA	2010.76	1459.91
ENSG00000252048	snoRNA	175.735	105.886
ENSG00000252050	snoRNA	6.49089	15.8994
ENSG00000252102	snoRNA	1.3003	2.47297
ENSG00000252109	snoRNA	45.0671	16.2105
ENSG00000252110	snoRNA	4.03405	5.63086
ENSG00000252122	snoRNA	1.30622	3.19957
ENSG00000252128	snoRNA	1.91642	3.12642
ENSG00000252129	snoRNA	2.39906	5.87647
ENSG00000252189	snoRNA	24.7741	60.684
ENSG00000252204	snoRNA	34.0644	83.4405
ENSG00000252213	snoRNA	289.834	407.957
ENSG00000252218	snoRNA	12.2587	19.4305
ENSG00000252227	snoRNA	0.658271	1.61243
ENSG00000252228	snoRNA	7.13395	15.3771
ENSG00000252258	snoRNA	5.23431	12.8214
ENSG00000252277	snoRNA	1.1144	2.72972
ENSG00000252296	snoRNA	3.58573	8.78321
ENSG00000252299	snoRNA	6.288	5.95831
ENSG00000252329	snoRNA	2.0337	4.98152
ENSG00000252359	snoRNA	1.21642	2.97962
ENSG00000252380	snoRNA	1.69327	3.29323
ENSG00000252404	snoRNA	11.7552	16.4163
ENSG00000252405	snoRNA	13.2717	13.0332
ENSG00000252408	snoRNA	1.09764	2.68865
ENSG00000252409	snoRNA	7.41027	8.18827
ENSG00000252433	snoRNA	3.89308	9.53606
ENSG00000252448	snoRNA	4.33414	8.25322
ENSG00000252461	snoRNA	6.49912	11.7904
ENSG00000252473	snoRNA	4.48463	10.9851
ENSG00000252517	snoRNA	0.987375	2.41856
ENSG00000252529	snoRNA	15.4322	18.3291
ENSG00000252531	snoRNA	6.28151	15.3865
ENSG00000252536	snoRNA	11.4545	28.0577
ENSG00000252571	snoRNA	3.16878	7.76191
ENSG00000252677	snoRNA	9.54326	9.50467
ENSG00000252682	snoRNA	3.71432	3.68599
ENSG00000252683	snoRNA	249.502	202.251
ENSG00000252699	snoRNA	21.7323	46.1717
ENSG00000252709	snoRNA	2.8991	7.10132
ENSG00000252728	snoRNA	2.28945	4.70785
ENSG00000252765	snoRNA	2.59636	6.35975
ENSG00000252787	snoRNA	39.9817	37.3348
ENSG00000252798	snoRNA	0.423311	1.0369
ENSG00000252800	snoRNA	101.988	181.05
ENSG00000252805	snoRNA	101.159	145.442
ENSG00000252829	snoRNA	77.0887	183.048
ENSG00000252834	snoRNA	3.3399	4.69003
ENSG00000252840	snoRNA	26.716	51.9598
ENSG00000252849	snoRNA	3.70921	4.83403
ENSG00000252868	snoRNA	46.3927	36.475
ENSG00000252870	snoRNA	8.63991	12.2801
ENSG00000252873	snoRNA	0.662574	1.62297
ENSG00000252917	snoRNA	11.1449	15.194
ENSG00000252921	snoRNA	10.8597	17.446
ENSG00000252945	snoRNA	0.862391	2.11242
ENSG00000252946	snoRNA	5.88448	6.0503
ENSG00000252961	snoRNA	0.97327	2.38401
ENSG00000252981	snoRNA	172.732	423.106
ENSG00000252989	snoRNA	1.06777	2.61549
ENSG00000253007	snoRNA	27.3584	53.8269
ENSG00000253027	snoRNA	1.949	4.77405
ENSG00000253047	snoRNA	4.73328	11.5941
ENSG00000253049	snoRNA	41802.6	54278.2
ENSG00000253051	snoRNA	589.058	634.504
ENSG00000253060	snoRNA	3758.64	3872.06
ENSG00000253067	snoRNA	168.221	225.017
ENSG00000253090	snoRNA	16.4507	40.2958
ENSG00000253092	snoRNA	273.278	123.261
ENSG00000262240	snoRNA	1.04056	2.54883
ENSG00000262432	snoRNA	43.3748	95.2621
ENSG00000263358	snoRNA	1.07508	2.6334
ENSG00000263442	snoRNA	2.33422	5.71765
ENSG00000263517	snoRNA	0.737381	1.80621
ENSG00000263589	snoRNA	5.76539	9.00862
ENSG00000263723	snoRNA	1.30689	3.20122
ENSG00000264086	snoRNA	1.64248	3.12376
ENSG00000264202	snoRNA	4.70008	6.84149
ENSG00000264346	snoRNA	1.8287	4.47939
ENSG00000264591	snoRNA	2.33422	5.71765
ENSG00000264997	snoRNA	5.38044	8.77492
ENSG00000265116	snoRNA	3.85059	6.59676
ENSG00000265138	snoRNA	2.23373	5.47151
ENSG00000265325	snoRNA	5.87761	8.20817
ENSG00000265431	snoRNA	2.29662	3.56746
ENSG00000265495	snoRNA	2.92767	7.17129
ENSG00000265634	snoRNA	1.56133	3.03661
ENSG00000265663	snoRNA	3.7022	3.49808
ENSG00000265706	snoRNA	845.752	782.797
ENSG00000265732	snoRNA	0.687483	1.68398
ENSG00000265849	snoRNA	2.11637	3.31275
ENSG00000265926	snoRNA	1.12164	2.74744
ENSG00000265941	snoRNA	7.41411	10.9606
ENSG00000266132	snoRNA	4.62938	8.20473
ENSG00000266284	snoRNA	5.2931	9.85107
ENSG00000266295	snoRNA	3.61981	4.00315
ENSG00000266300	snoRNA	2.52164	6.17673
ENSG00000266419	snoRNA	5.95812	8.32061
ENSG00000266646	snoRNA	2.48283	3.85671
ENSG00000266672	snoRNA	2.54014	5.39669
ENSG00000266834	snoRNA	9.67105	13.6877
ENSG00000267818	snoRNA	7.27331	11.1481
ENSG00000268237	snoRNA	23.954	27.5394
ENSG00000268369	snoRNA	211.598	274.327
ENSG00000269160	snoRNA	7.13464	17.4762
gi:555853	5.8s rRNA	12368.7	8689.44
HBI-100	HAcaBox	1994.49	1539.04
HBI-115	HAcaBox	135.652	141.587
HBI-43	CDBox	1255.91	1342.38
HBI-6	HAcaBox	588.231	847.395
HBI-61	HAcaBox	14.9781	5.11958
HBII-108B	CDBox	354.693	364.198
HBII-115	CDBox	1519.82	1374.02
HBII-135	CDBox	1343.37	460.517
HBII-142	CDBox	189.609	186.229
HBII-166	CDBox	35450	37051.2
HBII-180A	CDBox	56.6698	34.0322
HBII-180B	CDBox	20.8823	7.73018
HBII-180C	CDBox	790.908	253.228
HBII-202	CDBox	3635.06	2999.11
HBII-210	CDBox	14899.3	9661.1
HBII-234	CDBox	2.32569	3.61261
HBII-239	CDBox	5115.7	2731.19
HBII-240	CDBox	32.9077	46.7848
HBII-251	CDBox	519.328	501.585
HBII-276	CDBox	807.285	570.175
HBII-289	CDBox	82860	55636.8
HBII-295	CDBox	80701.2	99114.4
HBII-296A	CDBox	1.20202	2.94433
HBII-296B	CDBox	1.69338	2.80353
HBII-316	CDBox	1670.2	2191.57
HBII-336	CDBox	4726.41	3783.58
HBII-382	scaRna	8.8571	19.1658
HBII-419	CDBox	368.214	83.8025
HBII-420	CDBox	8531.65	5680.74
HBII-429	CDBox	3098.65	2822.64
HBII-436	CDBox	74.2608	52.3927
HBII-52-1	CDBox	1.43717	2.73329
HBII-52-10	CDBox	0.961037	1.6345
HBII-52-14	CDBox	0.902369	2.21034
HBII-52-15	CDBox	1.14392	2.80203
HBII-52-2	CDBox	4.97969	9.26778
HBII-52-32	CDBox	1.1364	2.78359
HBII-52-34	CDBox	2.57357	5.4677
HBII-52-4	CDBox	2.68677	3.08228
HBII-52-40	CDBox	1.55037	2.4455
HBII-52-42	CDBox	1.1364	2.78359
HBII-52-44	CDBox	1.2811	3.13803
HBII-52-5	CDBox	0.300774	0.736742
HBII-55	CDBox	655.585	272.144
HBII-82	CDBox	60.2145	38.9043
HBII-82B	CDBox	644.938	269.432
HBII-85-1	CDBox	93.2535	77.7404
HBII-85-10	CDBox	18.287	44.7939
HBII-85-11	CDBox	1.65934	2.70702
HBII-85-12	CDBox	15.4408	21.5984
HBII-85-13	CDBox	14.2657	9.27862
HBII-85-14	CDBox	27.4563	38.833
HBII-85-15	CDBox	8.26215	6.62607
HBII-85-16	CDBox	155.464	66.661
HBII-85-18	CDBox	1.05325	2.57992
HBII-85-2	CDBox	62.3378	31.4992
HBII-85-20	CDBox	52.797	56.2813
HBII-85-21	CDBox	50.7705	31.0007
HBII-85-22	CDBox	90.0833	23.3136
HBII-85-23	CDBox	173.582	239.043
HBII-85-24	CDBox	221.452	124.347
HBII-85-25	CDBox	47.4718	71.3936
HBII-85-26	CDBox	1.15909	2.83917
HBII-85-27	CDBox	26.6983	37.1016
HBII-85-29	CDBox	170.57	123.642
HBII-85-3	CDBox	9.45726	9.10501
HBII-85-4	CDBox	2.32847	4.94696
HBII-85-6	CDBox	59.9202	30.2083
HBII-85-8	CDBox	94.188	49.6908
HBII-85-9	CDBox	6.21991	9.37492
HBII-95B	CDBox	50.4078	47.5991
HBII-99	CDBox	834.87	482.166
HBII-99B	CDBox	5177.71	3546.57
hsa-let-7a-2-3p	miRNA	46.6802	15.812
hsa-let-7a-3p	miRNA	2983.15	1085.72
hsa-let-7a-5p	miRNA	405900	194913
hsa-let-7b-3p	miRNA	1012.45	625.373
hsa-let-7b-5p	miRNA	169430	41077.9
hsa-let-7c-3p	miRNA	8.54016	12.5595
hsa-let-7c-5p	miRNA	9974.95	6538.93
hsa-let-7d-3p	miRNA	2126	1967.51
hsa-let-7d-5p	miRNA	13107.8	4748.16
hsa-let-7e-3p	miRNA	153.212	40.4978
hsa-let-7e-5p	miRNA	29996.6	11011.3
hsa-let-7f-1-3p	miRNA	380.146	254.8
hsa-let-7f-2-3p	miRNA	45.6253	29.5407
hsa-let-7f-5p	miRNA	388543	136558
hsa-let-7g-3p	miRNA	8.51191	12.9504
hsa-let-7g-5p	miRNA	69721.7	21679.5
hsa-let-7i-3p	miRNA	46.1326	42.4285
hsa-let-7i-5p	miRNA	279855	93175
hsa-miR-1	miRNA	286.915	137.998
hsa-miR-100-3p	miRNA	3.32178	8.13666
hsa-miR-100-5p	miRNA	1.63076e+06	200758
hsa-miR-101-3p	miRNA	2446.28	1533.65
hsa-miR-103a-2-5p	miRNA	6.5182	15.9663
hsa-miR-103a-3p	miRNA	2.26834	4.41169
hsa-miR-103b	miRNA	87.4865	46.6767
hsa-miR-106b-3p	miRNA	874.093	217.558
hsa-miR-106b-5p	miRNA	164.366	90.1872
hsa-miR-107	miRNA	222.448	75.1949
hsa-miR-10a-3p	miRNA	209.671	189.184
hsa-miR-10a-5p	miRNA	81819.9	84958.9
hsa-miR-10b-3p	miRNA	129.577	84.8607
hsa-miR-10b-5p	miRNA	124193	37162.4
hsa-miR-1180-3p	miRNA	1313.14	553.517
hsa-miR-1181	miRNA	49.1093	48.2897
hsa-miR-1185-1-3p	miRNA	253.882	178.507
hsa-miR-1185-2-3p	miRNA	50.041	25.1537
hsa-miR-1185-5p	miRNA	12.563	30.773
hsa-miR-1193	miRNA	46.9144	32.4304
hsa-miR-1197	miRNA	13.3721	13.5569
hsa-miR-1207-5p	miRNA	1.06881	2.61803
hsa-miR-1208	miRNA	2.08111	5.09766
hsa-miR-1224-5p	miRNA	2.52892	6.19456
hsa-miR-1225-3p	miRNA	1.66089	4.06833
hsa-miR-1225-5p	miRNA	1.66089	4.06833
hsa-miR-122-5p	miRNA	33.5711	35.095
hsa-miR-1226-3p	miRNA	7.75805	10.6869
hsa-miR-1226-5p	miRNA	5.69669	6.74035
hsa-miR-1227-3p	miRNA	6.11793	6.85402
hsa-miR-1228-5p	miRNA	26.2758	34.5922
hsa-miR-1237-5p	miRNA	2.75657	4.429
hsa-miR-1243	miRNA	1.91152	4.68224
hsa-miR-1244	miRNA	0.816386	1.99973
hsa-miR-1245a	miRNA	17.6963	20.2818
hsa-miR-1245b-3p	miRNA	15.5079	15.0342
hsa-miR-1245b-5p	miRNA	2.6292	5.13267
hsa-miR-1246	miRNA	49244.6	31701.4
hsa-miR-1247-5p	miRNA	1.31017	3.20925
hsa-miR-1249	miRNA	3.93542	4.51393
hsa-miR-1250-5p	miRNA	1.46514	3.58884
hsa-miR-1251-3p	miRNA	1.68776	4.13416
hsa-miR-1253	miRNA	0.983174	2.40828
hsa-miR-1254	miRNA	31.6493	27.5667
hsa-miR-1255a	miRNA	80.2298	45.5701
hsa-miR-1255b-5p	miRNA	0.439592	1.07678
hsa-miR-125a-3p	miRNA	410.699	228.8
hsa-miR-125a-5p	miRNA	19874.9	10721.2
hsa-miR-125b-1-3p	miRNA	5324.13	2000.49
hsa-miR-125b-2-3p	miRNA	587.839	309.188
hsa-miR-125b-5p	miRNA	38189.3	13127.4
hsa-miR-1260a	miRNA	2.79997	6.8585
hsa-miR-1260b	miRNA	116.152	112.853
hsa-miR-1261	miRNA	0.593735	1.45435
hsa-miR-1262	miRNA	49.8874	40.9674
hsa-miR-126-3p	miRNA	419.955	242.493
hsa-miR-126-5p	miRNA	8.68988	10.9121
hsa-miR-1268a	miRNA	2.56303	4.64975
hsa-miR-1268b	miRNA	4.38495	7.95499
hsa-miR-1269b	miRNA	1.74976	3.17435
hsa-miR-1270	miRNA	46.1592	47.1672
hsa-miR-1271-3p	miRNA	3.76137	7.99125
hsa-miR-1271-5p	miRNA	726.385	425.727
hsa-miR-1273c	miRNA	5.98956	7.40085
hsa-miR-1273e	miRNA	0.955759	2.34112
hsa-miR-1273f	miRNA	2.36332	4.28743
hsa-miR-1273g-3p	miRNA	12.582	16.2529
hsa-miR-1273h-3p	miRNA	0.439592	1.07678
hsa-miR-1273h-5p	miRNA	3.32247	5.20067
hsa-miR-127-3p	miRNA	104205	37237.6
hsa-miR-1275	miRNA	97.1387	55.5287
hsa-miR-127-5p	miRNA	575.857	281.419
hsa-miR-1276	miRNA	1.64166	4.02123
hsa-miR-1277-5p	miRNA	0.838855	2.05477
hsa-miR-1278	miRNA	123.807	60.1479
hsa-miR-128-1-5p	miRNA	2.15649	5.2823
hsa-miR-128-3p	miRNA	14486	11966.4
hsa-miR-1284	miRNA	1.91152	4.68224
hsa-miR-1285-3p	miRNA	47.8205	17.4475
hsa-miR-1285-5p	miRNA	20.7949	17.6253
hsa-miR-1287-3p	miRNA	2.63755	6.46066
hsa-miR-1287-5p	miRNA	56.8787	24.7829
hsa-miR-1288-3p	miRNA	0.491587	1.20414
hsa-miR-1289	miRNA	1.28545	3.1487
hsa-miR-1290	miRNA	34243.1	25194.4
hsa-miR-129-1-3p	miRNA	2.61665	4.26877
hsa-miR-129-2-3p	miRNA	2.86728	7.02337
hsa-miR-1292-5p	miRNA	75.8214	79.1528
hsa-miR-1293	miRNA	9.45025	10.8763
hsa-miR-1294	miRNA	64.2587	60.5118
hsa-miR-1295a	miRNA	1.06881	2.61803
hsa-miR-1295b-3p	miRNA	2.18936	3.48892
hsa-miR-129-5p	miRNA	160.869	101.181
hsa-miR-1296-3p	miRNA	1.66089	4.06833
hsa-miR-1296-5p	miRNA	217.905	117.976
hsa-miR-1297	miRNA	9.19126	7.68241
hsa-miR-1299	miRNA	115.103	166.608
hsa-miR-1301-3p	miRNA	134.948	51.4276
hsa-miR-1303	miRNA	46.3828	33.1587
hsa-miR-1304-3p	miRNA	61.3955	9.9298
hsa-miR-1304-5p	miRNA	17.2784	17.3176
hsa-miR-1306-3p	miRNA	1.39998	3.42925
hsa-miR-1306-5p	miRNA	0.879185	2.15355
hsa-miR-1307-3p	miRNA	6829.56	3746.38
hsa-miR-1307-5p	miRNA	253.674	117.391
hsa-miR-130a-3p	miRNA	230.322	110.532
hsa-miR-130b-3p	miRNA	63.6202	30.0825
hsa-miR-130b-5p	miRNA	714.057	834.084
hsa-miR-132-3p	miRNA	2005.61	370.235
hsa-miR-132-5p	miRNA	815.984	426.993
hsa-miR-133a-3p	miRNA	28.2884	27.9585
hsa-miR-1343-3p	miRNA	6.44338	10.2395
hsa-miR-1343-5p	miRNA	4.88258	5.47004
hsa-miR-134-3p	miRNA	2.66292	4.38761
hsa-miR-134-5p	miRNA	11799.3	4327.23
hsa-miR-135b-5p	miRNA	7.70545	8.83974
hsa-miR-136-3p	miRNA	985.52	254.231
hsa-miR-136-5p	miRNA	432.728	160.366
hsa-miR-137	miRNA	76.9298	33.4636
hsa-miR-138-1-3p	miRNA	41.5342	41.669
hsa-miR-138-5p	miRNA	303.903	239.9
hsa-miR-139-3p	miRNA	0.937726	2.29695
hsa-miR-139-5p	miRNA	66.4214	70.3554
hsa-miR-140-3p	miRNA	25933.3	16377
hsa-miR-140-5p	miRNA	874.57	132.432
hsa-miR-142-3p	miRNA	0.937726	2.29695
hsa-miR-142-5p	miRNA	6.28151	15.3865
hsa-miR-143-3p	miRNA	476106	237999
hsa-miR-143-5p	miRNA	594.716	360.658
hsa-miR-145-3p	miRNA	3933.05	2505.69
hsa-miR-145-5p	miRNA	6353.94	4540.65
hsa-miR-1468-5p	miRNA	42.1236	39.9964
hsa-miR-1469	miRNA	314.474	285.441
hsa-miR-146a-5p	miRNA	541.306	536.42
hsa-miR-146b-3p	miRNA	66.1176	20.7686
hsa-miR-146b-5p	miRNA	16971.7	10677
hsa-miR-147b	miRNA	15.4947	13.6515
hsa-miR-148a-3p	miRNA	136113	174874
hsa-miR-148a-5p	miRNA	354.491	210.003
hsa-miR-148b-3p	miRNA	5060.28	2024.26
hsa-miR-148b-5p	miRNA	26.9763	14.4061
hsa-miR-149-5p	miRNA	336.76	258.375
hsa-miR-150-5p	miRNA	4.52775	11.0907
hsa-miR-151a-3p	miRNA	49948.6	14706.6
hsa-miR-151a-5p	miRNA	2573.57	2237.11
hsa-miR-151b	miRNA	2.04389	3.4762
hsa-miR-152-3p	miRNA	32060.5	20532
hsa-miR-152-5p	miRNA	83.4125	75.5443
hsa-miR-153-3p	miRNA	1.75837	4.30711
hsa-miR-1538	miRNA	2.81318	6.89085
hsa-miR-154-3p	miRNA	30.6728	18.1926
hsa-miR-154-5p	miRNA	143.035	72.1522
hsa-miR-155-5p	miRNA	15810.4	12005.6
hsa-miR-15a-5p	miRNA	43.4591	31.9105
hsa-miR-15b-3p	miRNA	126.726	55.5159
hsa-miR-15b-5p	miRNA	130.709	47.4454
hsa-miR-16-1-3p	miRNA	2.62034	6.4185
hsa-miR-16-2-3p	miRNA	291.861	257.91
hsa-miR-16-5p	miRNA	884.601	381.361
hsa-miR-17-3p	miRNA	9.68228	13.6647
hsa-miR-17-5p	miRNA	348.583	175.912
hsa-miR-181a-2-3p	miRNA	3539.82	2444.27
hsa-miR-181a-3p	miRNA	621.053	241.556
hsa-miR-181a-5p	miRNA	34146.5	6230.95
hsa-miR-181b-3p	miRNA	28.7161	27.3812
hsa-miR-181b-5p	miRNA	9275.06	1705.38
hsa-miR-181c-3p	miRNA	100.472	50.8261
hsa-miR-181c-5p	miRNA	16.0258	17.0131
hsa-miR-181d-3p	miRNA	1.85734	4.54953
hsa-miR-181d-5p	miRNA	411.929	216.148
hsa-miR-182-5p	miRNA	69.4871	58.4659
hsa-miR-1827	miRNA	4.03045	6.82687
hsa-miR-183-5p	miRNA	39.7407	46.4091
hsa-miR-184	miRNA	55.7269	68.3931
hsa-miR-185-3p	miRNA	74.5431	54.154
hsa-miR-185-5p	miRNA	2012.24	699.902
hsa-miR-186-5p	miRNA	3185.58	1035.66
hsa-miR-187-3p	miRNA	8.64134	9.99225
hsa-miR-188-5p	miRNA	6.70763	8.27917
hsa-miR-18a-3p	miRNA	10.7814	15.4297
hsa-miR-18a-5p	miRNA	7.78285	13.7375
hsa-miR-1908-3p	miRNA	1.56039	2.65387
hsa-miR-1908-5p	miRNA	16.1573	23.52
hsa-miR-190a-5p	miRNA	9.38749	12.5891
hsa-miR-190b	miRNA	26.8961	37.9275
hsa-miR-1910-3p	miRNA	2.39516	5.86691
hsa-miR-1910-5p	miRNA	4.27522	10.4721
hsa-miR-191-3p	miRNA	22.789	25.2409
hsa-miR-1915-3p	miRNA	1.89111	4.63225
hsa-miR-191-5p	miRNA	16285.2	6146.44
hsa-miR-192-5p	miRNA	1788.67	589.04
hsa-miR-193a-3p	miRNA	98.4832	131.327
hsa-miR-193a-5p	miRNA	6307.41	3040.69
hsa-miR-193b-3p	miRNA	3080.37	1462.34
hsa-miR-193b-5p	miRNA	826.421	432.92
hsa-miR-194-3p	miRNA	4.77687	7.77695
hsa-miR-194-5p	miRNA	59.6619	48.0714
hsa-miR-195-3p	miRNA	449.681	299.237
hsa-miR-195-5p	miRNA	85.0089	55.9575
hsa-miR-196a-3p	miRNA	19.2393	16.8836
hsa-miR-196a-5p	miRNA	14753.8	8778.39
hsa-miR-196b-5p	miRNA	1053.7	526.953
hsa-miR-1972	miRNA	3.92682	4.50487
hsa-miR-197-3p	miRNA	1087.93	554.044
hsa-miR-197-5p	miRNA	5.58785	6.88136
hsa-miR-199a-3p	miRNA	41.4615	40.0091
hsa-miR-199a-5p	miRNA	37935.3	19285.8
hsa-miR-199b-3p	miRNA	34.8801	31.5163
hsa-miR-199b-5p	miRNA	11144.6	7591.14
hsa-miR-19a-3p	miRNA	52.4718	43.4155
hsa-miR-19b-3p	miRNA	170.778	73.0334
hsa-miR-200a-3p	miRNA	16.6839	14.064
hsa-miR-200a-5p	miRNA	13.6564	14.1466
hsa-miR-200b-3p	miRNA	150.199	75.0908
hsa-miR-200b-5p	miRNA	4.21477	3.92565
hsa-miR-200c-3p	miRNA	38.0444	40.668
hsa-miR-203a	miRNA	150.503	79.3719
hsa-miR-203b-5p	miRNA	2.18936	3.48892
hsa-miR-204-3p	miRNA	140.108	127.92
hsa-miR-204-5p	miRNA	609.705	751.383
hsa-miR-205-5p	miRNA	6.04982	7.27142
hsa-miR-206	miRNA	4.8097	9.43598
hsa-miR-20a-5p	miRNA	1034.59	380.303
hsa-miR-210-3p	miRNA	8677.35	2461.29
hsa-miR-210-5p	miRNA	56.8683	43.6555
hsa-miR-2110	miRNA	269.368	180.905
hsa-miR-2113	miRNA	1.68776	4.13416
hsa-miR-2114-5p	miRNA	2.97106	4.6506
hsa-miR-2116-3p	miRNA	3.37553	8.26832
hsa-miR-212-3p	miRNA	58.0205	56.5109
hsa-miR-212-5p	miRNA	325.454	149.856
hsa-miR-21-3p	miRNA	806.271	307.573
hsa-miR-214-3p	miRNA	4318.49	1223.96
hsa-miR-214-5p	miRNA	1505.37	664.457
hsa-miR-215-5p	miRNA	21.3174	16.2409
hsa-miR-21-5p	miRNA	2.90713e+06	791629
hsa-miR-216a-3p	miRNA	0.879185	2.15355
hsa-miR-216a-5p	miRNA	2.18936	3.48892
hsa-miR-216b-5p	miRNA	3.97426	7.29555
hsa-miR-217	miRNA	7.01725	12.5136
hsa-miR-218-5p	miRNA	1574.71	659.177
hsa-miR-219a-1-3p	miRNA	51.5667	26.8273
hsa-miR-221-3p	miRNA	116754	59603.9
hsa-miR-221-5p	miRNA	5529.45	1108.75
hsa-miR-222-3p	miRNA	67983.8	26558.9
hsa-miR-222-5p	miRNA	42.9329	42.0677
hsa-miR-223-3p	miRNA	0.879185	2.15355
hsa-miR-22-3p	miRNA	89096.3	38672
hsa-miR-224-3p	miRNA	2.57934	3.99594
hsa-miR-224-5p	miRNA	5056.69	3202.55
hsa-miR-22-5p	miRNA	2388.63	935.913
hsa-miR-2276-3p	miRNA	4.62565	7.46851
hsa-miR-2277-5p	miRNA	43.9041	40.2686
hsa-miR-2278	miRNA	3.51674	8.61421
hsa-miR-2355-3p	miRNA	63.4298	50.5197
hsa-miR-2355-5p	miRNA	3.37553	8.26832
hsa-miR-23a-3p	miRNA	27096.1	10748.4
hsa-miR-23a-5p	miRNA	70.1545	67.4668
hsa-miR-23b-3p	miRNA	13067.4	4647.45
hsa-miR-23b-5p	miRNA	97.1606	58.7833
hsa-miR-23c	miRNA	5.53355	4.5666
hsa-miR-24-1-5p	miRNA	27.6828	27.8838
hsa-miR-24-2-5p	miRNA	609.978	157.016
hsa-miR-24-3p	miRNA	69558.5	17614.7
hsa-miR-25-3p	miRNA	8033.18	4567.14
hsa-miR-25-5p	miRNA	56.2747	34.2263
hsa-miR-2682-5p	miRNA	1705.43	715.416
hsa-miR-26a-1-3p	miRNA	2.19796	5.38388
hsa-miR-26a-2-3p	miRNA	29.9807	23.8001
hsa-miR-26a-5p	miRNA	169517	46562.9
hsa-miR-26b-3p	miRNA	49.5846	44.4441
hsa-miR-26b-5p	miRNA	15198.8	12181.3
hsa-miR-27a-3p	miRNA	30876.3	6298.45
hsa-miR-27a-5p	miRNA	1746.49	739.902
hsa-miR-27b-3p	miRNA	42292.8	3928.07
hsa-miR-27b-5p	miRNA	299.555	101.807
hsa-miR-28-3p	miRNA	6674.93	1899.91
hsa-miR-28-5p	miRNA	2143.62	1033.19
hsa-miR-2861	miRNA	2.52892	6.19456
hsa-miR-296-3p	miRNA	244.561	151.481
hsa-miR-296-5p	miRNA	30.1175	22.914
hsa-miR-299-3p	miRNA	61.9014	49.2082
hsa-miR-299-5p	miRNA	136.851	65.9788
hsa-miR-29a-3p	miRNA	12067.4	4838.04
hsa-miR-29a-5p	miRNA	7.62022	12.6159
hsa-miR-29b-1-5p	miRNA	48.457	38.852
hsa-miR-29b-2-5p	miRNA	3.59331	6.41646
hsa-miR-29b-3p	miRNA	211.728	164.122
hsa-miR-29c-3p	miRNA	12.554	4.49782
hsa-miR-29c-5p	miRNA	29.8142	20.1515
hsa-miR-300	miRNA	4.04932	4.70647
hsa-miR-301a-3p	miRNA	3.95681	7.29182
hsa-miR-301a-5p	miRNA	11.4256	11.2432
hsa-miR-302b-3p	miRNA	0.431298	1.05646
hsa-miR-3064-5p	miRNA	10.5566	10.1354
hsa-miR-3065-3p	miRNA	0.431298	1.05646
hsa-miR-3065-5p	miRNA	3.85273	4.41987
hsa-miR-3074-3p	miRNA	28.6468	21.7956
hsa-miR-3074-5p	miRNA	53.2522	26.7806
hsa-miR-30a-3p	miRNA	2664.96	488.859
hsa-miR-30a-5p	miRNA	56165.1	16680.2
hsa-miR-30b-3p	miRNA	18.211	26.6447
hsa-miR-30b-5p	miRNA	512.266	241.138
hsa-miR-30c-1-3p	miRNA	14.5417	11.4408
hsa-miR-30c-2-3p	miRNA	495.85	206.914
hsa-miR-30c-5p	miRNA	3970.36	2332.33
hsa-miR-30d-3p	miRNA	24.026	24.7198
hsa-miR-30d-5p	miRNA	47861.4	17914.7
hsa-miR-30e-3p	miRNA	1672.25	968.44
hsa-miR-30e-5p	miRNA	4173.04	1109.61
hsa-miR-3117-3p	miRNA	48.396	31.1452
hsa-miR-3120-5p	miRNA	442.879	380.635
hsa-miR-3121-3p	miRNA	2.81942	4.38413
hsa-miR-3124-5p	miRNA	1.46514	3.58884
hsa-miR-3125	miRNA	1.65244	4.04764
hsa-miR-3126-5p	miRNA	6.037	14.7876
hsa-miR-3127-5p	miRNA	3.09422	5.32216
hsa-miR-3128	miRNA	5.82638	11.7332
hsa-miR-3129-3p	miRNA	26.3406	36.3804
hsa-miR-3129-5p	miRNA	16.2002	20.5254
hsa-miR-3130-3p	miRNA	6.53302	10.9902
hsa-miR-3131	miRNA	2.915	4.56285
hsa-miR-3133	miRNA	4.88258	5.47004
hsa-miR-3134	miRNA	0.937726	2.29695
hsa-miR-3135a	miRNA	1.31017	3.20925
hsa-miR-3135b	miRNA	1.87237	4.58636
hsa-miR-3136-3p	miRNA	0.439592	1.07678
hsa-miR-3138	miRNA	12.9248	30.443
hsa-miR-31-3p	miRNA	87.2722	85.5172
hsa-miR-3140-3p	miRNA	1.66089	4.06833
hsa-miR-3141	miRNA	86.9634	98.1818
hsa-miR-3144-3p	miRNA	1.66089	4.06833
hsa-miR-3145-3p	miRNA	4.48489	8.58874
hsa-miR-3145-5p	miRNA	0.439592	1.07678
hsa-miR-3146	miRNA	0.439592	1.07678
hsa-miR-3148	miRNA	2.62034	6.4185
hsa-miR-3150a-5p	miRNA	1.31017	3.20925
hsa-miR-3151-3p	miRNA	1.64166	4.02123
hsa-miR-3152-5p	miRNA	9.80146	22.7409
hsa-miR-3154	miRNA	1.66089	4.06833
hsa-miR-3157-3p	miRNA	1.39535	2.37317
hsa-miR-3157-5p	miRNA	1.91152	4.68224
hsa-miR-3158-3p	miRNA	202.212	105.482
hsa-miR-31-5p	miRNA	4197.24	1466.22
hsa-miR-3161	miRNA	0.937726	2.29695
hsa-miR-3163	miRNA	1.31017	3.20925
hsa-miR-3164	miRNA	1.50925	3.69689
hsa-miR-3167	miRNA	8.21035	10.2409
hsa-miR-3168	miRNA	33.762	31.6304
hsa-miR-3170	miRNA	2.62895	4.07278
hsa-miR-3173-3p	miRNA	0.439592	1.07678
hsa-miR-3173-5p	miRNA	10.0296	17.5665
hsa-miR-3174	miRNA	1.29389	3.16938
hsa-miR-3175	miRNA	2.70552	3.3976
hsa-miR-3176	miRNA	2.24328	5.49488
hsa-miR-3177-3p	miRNA	101.342	75.2769
hsa-miR-3177-5p	miRNA	4.44635	7.01351
hsa-miR-3178	miRNA	371.151	149.804
hsa-miR-3179	miRNA	14.523	18.8711
hsa-miR-3180	miRNA	0.593735	1.45435
hsa-miR-3180-3p	miRNA	28.966	31.3856
hsa-miR-3180-5p	miRNA	14.989	13.8264
hsa-miR-3182	miRNA	134.793	94.672
hsa-miR-3184-3p	miRNA	16.5342	9.13805
hsa-miR-3184-5p	miRNA	945.821	363.605
hsa-miR-3185	miRNA	7.11545	11.0813
hsa-miR-3187-3p	miRNA	13.2523	11.5483
hsa-miR-3190-3p	miRNA	16.2224	33.7964
hsa-miR-3190-5p	miRNA	5.72524	8.13738
hsa-miR-3191-3p	miRNA	8.66007	9.5748
hsa-miR-3191-5p	miRNA	11.2563	7.55317
hsa-miR-3192-5p	miRNA	2.23162	3.52264
hsa-miR-3193	miRNA	91.4094	114.224
hsa-miR-3195	miRNA	460.978	271.767
hsa-miR-3196	miRNA	116.784	115.784
hsa-miR-3199	miRNA	4.64019	5.15828
hsa-miR-3200-3p	miRNA	9.80156	12.0282
hsa-miR-3202	miRNA	1.31878	3.23033
hsa-miR-320a	miRNA	55856.8	13866.5
hsa-miR-320b	miRNA	581.118	99.469
hsa-miR-320c	miRNA	690.502	248.66
hsa-miR-320d	miRNA	78.4752	49.0259
hsa-miR-320e	miRNA	25.261	23.7903
hsa-miR-323a-3p	miRNA	1046.61	307.804
hsa-miR-323a-5p	miRNA	8.55397	13.3315
hsa-miR-323b-3p	miRNA	183.321	102.685
hsa-miR-323b-5p	miRNA	2.5709	6.2974
hsa-miR-32-3p	miRNA	15.143	15.7644
hsa-miR-324-3p	miRNA	72.5538	47.7379
hsa-miR-324-5p	miRNA	42.3954	30.3201
hsa-miR-32-5p	miRNA	80.7289	71.013
hsa-miR-326	miRNA	13.7029	14.9496
hsa-miR-328-3p	miRNA	783.251	296.248
hsa-miR-329-3p	miRNA	659.259	276.49
hsa-miR-329-5p	miRNA	11.833	10.4148
hsa-miR-330-3p	miRNA	565.594	240.103
hsa-miR-330-5p	miRNA	34.7121	21.7496
hsa-miR-331-3p	miRNA	135.794	107.837
hsa-miR-331-5p	miRNA	19.0523	16.2639
hsa-miR-335-3p	miRNA	128.706	138.291
hsa-miR-335-5p	miRNA	59.5844	75.2065
hsa-miR-337-3p	miRNA	495.977	150.088
hsa-miR-337-5p	miRNA	61.6418	34.6567
hsa-miR-339-3p	miRNA	280.107	87.4056
hsa-miR-339-5p	miRNA	602.78	239.352
hsa-miR-33a-5p	miRNA	4.30565	5.0007
hsa-miR-33b-3p	miRNA	13.9449	22.4696
hsa-miR-340-3p	miRNA	291.952	160.433
hsa-miR-340-5p	miRNA	727.054	63.0481
hsa-miR-342-3p	miRNA	351.551	108.25
hsa-miR-342-5p	miRNA	182.603	92.2812
hsa-miR-345-3p	miRNA	0.439592	1.07678
hsa-miR-345-5p	miRNA	471.893	188.376
hsa-miR-34a-3p	miRNA	2.63755	6.46066
hsa-miR-34a-5p	miRNA	936.097	401.234
hsa-miR-34b-3p	miRNA	45.0121	29.1884
hsa-miR-34c-3p	miRNA	29.2252	19.0391
hsa-miR-34c-5p	miRNA	860.335	329.25
hsa-miR-3529-3p	miRNA	6137.14	4154.01
hsa-miR-3529-5p	miRNA	2.62034	6.4185
hsa-miR-3591-3p	miRNA	3.25901	4.17199
hsa-miR-3591-5p	miRNA	12.319	13.2377
hsa-miR-3605-3p	miRNA	151.951	163.115
hsa-miR-3605-5p	miRNA	45.3298	38.0745
hsa-miR-3609	miRNA	161.873	204.668
hsa-miR-3613-3p	miRNA	3.58883	7.62468
hsa-miR-3613-5p	miRNA	282.747	203.843
hsa-miR-361-3p	miRNA	3135.6	834.336
hsa-miR-3614-3p	miRNA	16.472	17.3996
hsa-miR-3615	miRNA	333.279	241.835
hsa-miR-361-5p	miRNA	525.12	104.143
hsa-miR-3616-5p	miRNA	5.01738	5.77357
hsa-miR-3617-5p	miRNA	4.27753	8.00415
hsa-miR-3619-5p	miRNA	0.879185	2.15355
hsa-miR-3620-3p	miRNA	0.439592	1.07678
hsa-miR-3620-5p	miRNA	5.96454	5.94042
hsa-miR-3621	miRNA	129.845	143.36
hsa-miR-3622a-5p	miRNA	3.93912	6.58321
hsa-miR-362-3p	miRNA	4.98266	12.205
hsa-miR-362-5p	miRNA	212.072	130.836
hsa-miR-3648	miRNA	22.124	16.9967
hsa-miR-3653	miRNA	0.64391	1.57725
hsa-miR-3656	miRNA	934.991	729.55
hsa-miR-365a-5p	miRNA	2479.7	1568.31
hsa-miR-365b-3p	miRNA	0.955759	2.34112
hsa-miR-365b-5p	miRNA	326.174	267.709
hsa-miR-3661	miRNA	1.83494	2.84639
hsa-miR-3662	miRNA	1.25828	3.08215
hsa-miR-3664-3p	miRNA	6.64355	16.2733
hsa-miR-3675-5p	miRNA	2.5709	6.2974
hsa-miR-3677-3p	miRNA	1.66089	4.06833
hsa-miR-3677-5p	miRNA	14.979	36.6909
hsa-miR-3679-5p	miRNA	31.0969	40.4936
hsa-miR-3682-3p	miRNA	23.5501	33.0927
hsa-miR-3687	miRNA	2235.61	2709.68
hsa-miR-3691-5p	miRNA	2.06085	3.91943
hsa-miR-369-3p	miRNA	400.524	199.64
hsa-miR-369-5p	miRNA	1243.89	407.004
hsa-miR-370-3p	miRNA	36229.4	12335.3
hsa-miR-370-5p	miRNA	45.8544	25.7053
hsa-miR-372-3p	miRNA	1.87545	4.5939
hsa-miR-374a-3p	miRNA	77.0709	47.8456
hsa-miR-374a-5p	miRNA	122.447	210.515
hsa-miR-374b-3p	miRNA	13.3707	15.1364
hsa-miR-374b-5p	miRNA	3.32178	8.13666
hsa-miR-375	miRNA	33.5956	39.8598
hsa-miR-376a-3p	miRNA	105.708	83.0408
hsa-miR-376a-5p	miRNA	1.31017	3.20925
hsa-miR-376b-3p	miRNA	2.61665	4.26877
hsa-miR-376b-5p	miRNA	14.2377	11.7941
hsa-miR-376c-3p	miRNA	239.558	126.518
hsa-miR-377-3p	miRNA	45.4879	25.543
hsa-miR-377-5p	miRNA	112.287	74.9407
hsa-miR-378a-3p	miRNA	3575.93	2048.92
hsa-miR-378a-5p	miRNA	30.2252	62.4391
hsa-miR-378b	miRNA	2.24328	5.49488
hsa-miR-378c	miRNA	1.84254	3.43945
hsa-miR-378d	miRNA	2.44192	4.55831
hsa-miR-378e	miRNA	8.84913	10.3916
hsa-miR-378f	miRNA	8.41661	13.2242
hsa-miR-378g	miRNA	34.9655	37.6549
hsa-miR-378i	miRNA	3.95117	6.13756
hsa-miR-379-3p	miRNA	110.574	101.349
hsa-miR-379-5p	miRNA	23980	10040.1
hsa-miR-380-3p	miRNA	11.9989	13.9483
hsa-miR-381-3p	miRNA	22624	3991.4
hsa-miR-382-3p	miRNA	1385.67	761.612
hsa-miR-382-5p	miRNA	4813.12	2174.9
hsa-miR-383-5p	miRNA	0.955759	2.34112
hsa-miR-3909	miRNA	182.096	166.036
hsa-miR-3911	miRNA	2.97966	4.66149
hsa-miR-3912-3p	miRNA	11.8136	14.6801
hsa-miR-3918	miRNA	1.06881	2.61803
hsa-miR-3921	miRNA	1.28545	3.1487
hsa-miR-3922-3p	miRNA	4.52775	11.0907
hsa-miR-3922-5p	miRNA	0.431298	1.05646
hsa-miR-3928-3p	miRNA	27.8921	21.3787
hsa-miR-3934-5p	miRNA	84.4656	31.645
hsa-miR-3939	miRNA	1.66089	4.06833
hsa-miR-3940-3p	miRNA	0.879185	2.15355
hsa-miR-3940-5p	miRNA	3.28332	8.04246
hsa-miR-3941	miRNA	0.955759	2.34112
hsa-miR-3944-5p	miRNA	39.6332	40.4071
hsa-miR-3960	miRNA	1560.46	1890.56
hsa-miR-409-3p	miRNA	18904.9	6651.27
hsa-miR-409-5p	miRNA	568.472	215.795
hsa-miR-410-3p	miRNA	99.5763	57.4766
hsa-miR-410-5p	miRNA	11.0848	9.98089
hsa-miR-411-3p	miRNA	614.857	199.455
hsa-miR-411-5p	miRNA	3076.08	778.34
hsa-miR-412-5p	miRNA	105.726	101.958
hsa-miR-421	miRNA	162.478	102.244
hsa-miR-422a	miRNA	1.87237	4.58636
hsa-miR-423-3p	miRNA	18556	6470.2
hsa-miR-423-5p	miRNA	11.8291	6.62192
hsa-miR-424-3p	miRNA	4201.23	2754.28
hsa-miR-424-5p	miRNA	220.447	161.53
hsa-miR-425-3p	miRNA	113.515	42.1339
hsa-miR-425-5p	miRNA	1692.8	523.394
hsa-miR-4281	miRNA	5.28749	6.87314
hsa-miR-4284	miRNA	20.4366	27.5378
hsa-miR-4286	miRNA	20.3531	10.5826
hsa-miR-429	miRNA	2.62034	6.4185
hsa-miR-4298	miRNA	0.439592	1.07678
hsa-miR-4301	miRNA	17.0393	7.11926
hsa-miR-431-3p	miRNA	146.118	56.7857
hsa-miR-431-5p	miRNA	164.815	53.0135
hsa-miR-4321	miRNA	1.85734	4.54953
hsa-miR-432-5p	miRNA	2944.05	1396.87
hsa-miR-4326	miRNA	1080.93	657.222
hsa-miR-4330	miRNA	86.9934	138.502
hsa-miR-433-3p	miRNA	591.564	406.037
hsa-miR-433-5p	miRNA	2.54007	4.2053
hsa-miR-4417	miRNA	0.64391	1.57725
hsa-miR-4421	miRNA	5.6953	7.01369
hsa-miR-4423-5p	miRNA	15.8555	20.966
hsa-miR-4426	miRNA	0.714338	1.74976
hsa-miR-4429	miRNA	32.1196	18.6288
hsa-miR-4435	miRNA	10.5652	14.4054
hsa-miR-4440	miRNA	1.31878	3.23033
hsa-miR-4443	miRNA	746.081	162.026
hsa-miR-4447	miRNA	0.714338	1.74976
hsa-miR-4448	miRNA	293.052	200.811
hsa-miR-4449	miRNA	39.7569	73.7281
hsa-miR-4454	miRNA	8.64312	11.092
hsa-miR-4455	miRNA	3.68214	5.80806
hsa-miR-4458	miRNA	4.94511	6.61302
hsa-miR-4461	miRNA	113.18	117.031
hsa-miR-4463	miRNA	2.69894	6.61103
hsa-miR-4466	miRNA	143.963	75.8957
hsa-miR-4470	miRNA	0.983174	2.40828
hsa-miR-4473	miRNA	211.556	137.93
hsa-miR-4474-3p	miRNA	17.9975	35.9496
hsa-miR-4484	miRNA	0.550814	1.34921
hsa-miR-4485	miRNA	153.701	61.4079
hsa-miR-4486	miRNA	3.04261	7.45283
hsa-miR-4488	miRNA	16693.1	13183.7
hsa-miR-4492	miRNA	234.48	144.561
hsa-miR-4494	miRNA	1.31017	3.20925
hsa-miR-4497	miRNA	4276.85	1970.75
hsa-miR-4498	miRNA	0.879185	2.15355
hsa-miR-449c-5p	miRNA	7.96587	17.1852
hsa-miR-4500	miRNA	42.8168	31.5916
hsa-miR-4508	miRNA	1523.45	770.98
hsa-miR-450a-1-3p	miRNA	5.32586	9.22837
hsa-miR-450a-2-3p	miRNA	33.8989	32.351
hsa-miR-450a-5p	miRNA	522.305	175.534
hsa-miR-450b-5p	miRNA	483.43	125.729
hsa-miR-4510	miRNA	3.62214	4.82164
hsa-miR-4512	miRNA	1.66089	4.06833
hsa-miR-4516	miRNA	1870.97	990.482
hsa-miR-4518	miRNA	1.21659	2.98002
hsa-miR-451a	miRNA	15.0429	18.7805
hsa-miR-4521	miRNA	381.939	268.841
hsa-miR-4522	miRNA	1.46514	3.58884
hsa-miR-4523	miRNA	3.71467	9.09906
hsa-miR-452-5p	miRNA	221.135	92.6113
hsa-miR-4526	miRNA	1.31017	3.20925
hsa-miR-4530	miRNA	1.91912	4.70087
hsa-miR-4532	miRNA	224.506	126.692
hsa-miR-4533	miRNA	2.7907	4.74635
hsa-miR-4535	miRNA	0.714338	1.74976
hsa-miR-454-3p	miRNA	73.2256	41.0951
hsa-miR-454-5p	miRNA	42.4898	37.1033
hsa-miR-455-3p	miRNA	876.999	472.378
hsa-miR-455-5p	miRNA	3306.46	1247.23
hsa-miR-4634	miRNA	112.711	100.305
hsa-miR-4636	miRNA	6.43776	7.61518
hsa-miR-4637	miRNA	3.93051	9.62775
hsa-miR-4639-5p	miRNA	1.66089	4.06833
hsa-miR-4645-3p	miRNA	3.82304	9.36449
hsa-miR-4647	miRNA	14.9821	18.2823
hsa-miR-4649-5p	miRNA	7.7068	9.51402
hsa-miR-4655-5p	miRNA	0.879185	2.15355
hsa-miR-4656	miRNA	1.48077	3.62714
hsa-miR-4657	miRNA	3.0022	6.1735
hsa-miR-4659a-3p	miRNA	7.80647	13.1137
hsa-miR-4661-5p	miRNA	3.82304	9.36449
hsa-miR-4662a-5p	miRNA	33.1491	77.3868
hsa-miR-4664-3p	miRNA	5.60861	6.6754
hsa-miR-4665-5p	miRNA	3.60064	5.58537
hsa-miR-4667-5p	miRNA	1.31017	3.20925
hsa-miR-4669	miRNA	1.91152	4.68224
hsa-miR-4676-3p	miRNA	2.26593	3.57419
hsa-miR-4677-3p	miRNA	45.7625	29.9493
hsa-miR-4677-5p	miRNA	2.10048	3.9948
hsa-miR-4683	miRNA	4.09863	6.97992
hsa-miR-4684-3p	miRNA	25.9905	17.2141
hsa-miR-4684-5p	miRNA	1.91152	4.68224
hsa-miR-4685-3p	miRNA	4.70222	9.17958
hsa-miR-4687-3p	miRNA	5.12899	6.00516
hsa-miR-4688	miRNA	0.955759	2.34112
hsa-miR-4689	miRNA	1.66089	4.06833
hsa-miR-4695-5p	miRNA	1.50925	3.69689
hsa-miR-4700-5p	miRNA	3.05993	6.29222
hsa-miR-4703-5p	miRNA	0.431298	1.05646
hsa-miR-4706	miRNA	0.831229	2.03609
hsa-miR-4707-3p	miRNA	0.955759	2.34112
hsa-miR-4707-5p	miRNA	1.62955	3.99157
hsa-miR-4709-3p	miRNA	0.431298	1.05646
hsa-miR-4709-5p	miRNA	6.85504	12.1493
hsa-miR-4711-5p	miRNA	6.78569	14.2373
hsa-miR-4713-5p	miRNA	0.955759	2.34112
hsa-miR-4715-5p	miRNA	1.31017	3.20925
hsa-miR-4725-3p	miRNA	5.98956	7.40085
hsa-miR-4726-3p	miRNA	1.50925	3.69689
hsa-miR-4729	miRNA	0.879185	2.15355
hsa-miR-4731-5p	miRNA	1.91152	4.68224
hsa-miR-4741	miRNA	4.09863	6.97992
hsa-miR-4742-3p	miRNA	1.62955	3.99157
hsa-miR-4743-3p	miRNA	0.491587	1.20414
hsa-miR-4743-5p	miRNA	13.2172	21.3689
hsa-miR-4745-5p	miRNA	4.88865	11.9747
hsa-miR-4746-5p	miRNA	26.7061	32.8009
hsa-miR-4748	miRNA	1.06881	2.61803
hsa-miR-4749-5p	miRNA	2.61665	4.26877
hsa-miR-4750-3p	miRNA	0.439592	1.07678
hsa-miR-4750-5p	miRNA	4.18434	9.01928
hsa-miR-4754	miRNA	1.28545	3.1487
hsa-miR-4755-5p	miRNA	0.955759	2.34112
hsa-miR-4757-5p	miRNA	0.937726	2.29695
hsa-miR-4762-3p	miRNA	4.28123	6.87775
hsa-miR-4762-5p	miRNA	4.27522	10.4721
hsa-miR-4763-5p	miRNA	1.46514	3.58884
hsa-miR-4764-3p	miRNA	1.74976	3.17435
hsa-miR-4765	miRNA	1.31017	3.20925
hsa-miR-4773	miRNA	1.31017	3.20925
hsa-miR-4775	miRNA	32.7561	22.1342
hsa-miR-4785	miRNA	1.96635	4.81655
hsa-miR-4787-3p	miRNA	3.49333	4.67159
hsa-miR-4787-5p	miRNA	16.9915	13.0137
hsa-miR-4788	miRNA	2.46501	3.96055
hsa-miR-4791	miRNA	2.74263	6.71805
hsa-miR-4792	miRNA	13435.1	11280.2
hsa-miR-4796-5p	miRNA	1.75837	4.30711
hsa-miR-4798-5p	miRNA	2.10048	3.9948
hsa-miR-4800-3p	miRNA	0.593735	1.45435
hsa-miR-4804-3p	miRNA	1.46514	3.58884
hsa-miR-483-3p	miRNA	181.55	157.092
hsa-miR-483-5p	miRNA	883.24	540.779
hsa-miR-484	miRNA	1172.21	434.158
hsa-miR-485-3p	miRNA	436.493	242.795
hsa-miR-485-5p	miRNA	2440.29	892.214
hsa-miR-486-3p	miRNA	12.3265	25.1327
hsa-miR-486-5p	miRNA	485.449	409.891
hsa-miR-487a-3p	miRNA	25.6143	21.8849
hsa-miR-487a-5p	miRNA	47.6608	55.389
hsa-miR-487b-3p	miRNA	420.117	171.314
hsa-miR-487b-5p	miRNA	0.439592	1.07678
hsa-miR-489-3p	miRNA	2.62034	6.4185
hsa-miR-490-5p	miRNA	1.64166	4.02123
hsa-miR-491-5p	miRNA	4.38732	7.57868
hsa-miR-493-3p	miRNA	18900.6	6219.24
hsa-miR-493-5p	miRNA	19102.2	6920.73
hsa-miR-494-3p	miRNA	1549.57	366.759
hsa-miR-494-5p	miRNA	7.63395	12.0374
hsa-miR-495-3p	miRNA	3049.96	1178.83
hsa-miR-495-5p	miRNA	2.62895	4.07278
hsa-miR-496	miRNA	12.7981	14.7263
hsa-miR-497-5p	miRNA	97.5429	54.8789
hsa-miR-4999-5p	miRNA	2.05198	3.18306
hsa-miR-499a-5p	miRNA	33.512	45.57
hsa-miR-5001-3p	miRNA	10.1449	15.8517
hsa-miR-5001-5p	miRNA	1.6695	3.02873
hsa-miR-5002-5p	miRNA	2.73575	6.70119
hsa-miR-5004-3p	miRNA	7.48949	18.3454
hsa-miR-5009-5p	miRNA	1.67771	4.10953
hsa-miR-500a-3p	miRNA	415.398	88.4312
hsa-miR-500a-5p	miRNA	52.1677	41.8704
hsa-miR-500b-3p	miRNA	3.28332	8.04246
hsa-miR-5010-3p	miRNA	39.1546	47.4785
hsa-miR-5010-5p	miRNA	1.75837	4.30711
hsa-miR-5011-3p	miRNA	0.439592	1.07678
hsa-miR-501-3p	miRNA	256.922	91.835
hsa-miR-501-5p	miRNA	89.0896	46.8087
hsa-miR-502-3p	miRNA	592.494	388.937
hsa-miR-503-3p	miRNA	6.03817	14.7904
hsa-miR-503-5p	miRNA	1404.39	383.303
hsa-miR-504-5p	miRNA	4.17745	7.11414
hsa-miR-505-3p	miRNA	437.698	134.861
hsa-miR-505-5p	miRNA	36.2976	31.028
hsa-miR-5087	miRNA	2.5709	6.2974
hsa-miR-5088-5p	miRNA	3.1694	7.76341
hsa-miR-509-3-5p	miRNA	1.74976	3.17435
hsa-miR-5094	miRNA	0.439592	1.07678
hsa-miR-5096	miRNA	7.23179	8.19958
hsa-miR-5100	miRNA	17.9647	12.6231
hsa-miR-511-5p	miRNA	4.18959	7.74084
hsa-miR-514a-5p	miRNA	0.937726	2.29695
hsa-miR-5191	miRNA	2.62034	6.4185
hsa-miR-5193	miRNA	0.955759	2.34112
hsa-miR-5194	miRNA	0.439592	1.07678
hsa-miR-522-3p	miRNA	18.7455	30.4993
hsa-miR-532-3p	miRNA	78.5674	29.6881
hsa-miR-532-5p	miRNA	9651.82	2240.91
hsa-miR-539-3p	miRNA	67.1154	41.8455
hsa-miR-539-5p	miRNA	144.818	60.2963
hsa-miR-541-3p	miRNA	13.7573	16.5462
hsa-miR-541-5p	miRNA	5.23172	4.31751
hsa-miR-542-3p	miRNA	226.381	75.0364
hsa-miR-542-5p	miRNA	0.862596	2.11292
hsa-miR-543	miRNA	4734.2	2964.65
hsa-miR-548ac	miRNA	1.87237	4.58636
hsa-miR-548ae	miRNA	1.47476	3.61241
hsa-miR-548ah-3p	miRNA	5.67658	6.21274
hsa-miR-548am-3p	miRNA	1.83494	2.84639
hsa-miR-548ar-3p	miRNA	0.491587	1.20414
hsa-miR-548az-5p	miRNA	6.86874	6.83902
hsa-miR-548e-3p	miRNA	82.9181	89.4038
hsa-miR-548f-5p	miRNA	8.45457	10.0312
hsa-miR-548h-5p	miRNA	55.2701	57.5171
hsa-miR-548j-3p	miRNA	0.983174	2.40828
hsa-miR-548j-5p	miRNA	15.49	21.2267
hsa-miR-548k	miRNA	22.935	19.8142
hsa-miR-548l	miRNA	9.80248	7.59449
hsa-miR-548o-3p	miRNA	206.826	115.641
hsa-miR-548p	miRNA	0.879185	2.15355
hsa-miR-548q	miRNA	0.955759	2.34112
hsa-miR-548s	miRNA	0.862596	2.11292
hsa-miR-548u	miRNA	31.5734	51.3995
hsa-miR-548w	miRNA	1.80032	2.79269
hsa-miR-549a	miRNA	29.4564	22.1244
hsa-miR-550a-3-5p	miRNA	1.74839	2.97362
hsa-miR-550a-5p	miRNA	34.5438	36.9466
hsa-miR-550b-3p	miRNA	11.0475	23.7155
hsa-miR-551b-3p	miRNA	2.93027	7.17768
hsa-miR-5579-5p	miRNA	1.95672	3.54981
hsa-miR-5585-3p	miRNA	7.38491	6.35189
hsa-miR-5587-5p	miRNA	2.74263	6.71805
hsa-miR-5588-5p	miRNA	1.96635	4.81655
hsa-miR-561-5p	miRNA	5.61712	13.7591
hsa-miR-5683	miRNA	0.911917	2.23373
hsa-miR-5685	miRNA	0.439592	1.07678
hsa-miR-5689	miRNA	9.36187	22.9318
hsa-miR-5690	miRNA	28.5657	25.206
hsa-miR-5699-3p	miRNA	0.879185	2.15355
hsa-miR-5699-5p	miRNA	3.49583	4.164
hsa-miR-5708	miRNA	0.550814	1.34921
hsa-miR-573	miRNA	0.911917	2.23373
hsa-miR-574-3p	miRNA	4369	1213.46
hsa-miR-574-5p	miRNA	12926.3	4338.72
hsa-miR-576-3p	miRNA	196.337	63.3372
hsa-miR-576-5p	miRNA	186.83	135.13
hsa-miR-578	miRNA	7.02964	12.3744
hsa-miR-5787	miRNA	110.074	119.859
hsa-miR-579-5p	miRNA	4.10087	4.90428
hsa-miR-581	miRNA	24.6383	40.044
hsa-miR-582-3p	miRNA	51.1521	58.2273
hsa-miR-584-5p	miRNA	173.738	72.419
hsa-miR-585-3p	miRNA	0.593735	1.45435
hsa-miR-589-5p	miRNA	187.352	33.6745
hsa-miR-590-3p	miRNA	16.5749	17.8538
hsa-miR-597-3p	miRNA	0.431298	1.05646
hsa-miR-597-5p	miRNA	0.955759	2.34112
hsa-miR-598-3p	miRNA	24.237	21.5711
hsa-miR-598-5p	miRNA	0.431298	1.05646
hsa-miR-605-3p	miRNA	6.64246	9.00251
hsa-miR-6075	miRNA	4.23145	6.55586
hsa-miR-6079	miRNA	1.44002	3.52731
hsa-miR-608	miRNA	1.23871	3.0342
hsa-miR-6083	miRNA	2.34611	5.74676
hsa-miR-6087	miRNA	1981.85	1012.67
hsa-miR-6089	miRNA	65.497	62.6395
hsa-miR-610	miRNA	13.668	14.9522
hsa-miR-612	miRNA	4.37929	7.68437
hsa-miR-6125	miRNA	1.89111	4.63225
hsa-miR-6126	miRNA	737.719	264.33
hsa-miR-6131	miRNA	36.5493	19.0076
hsa-miR-6134	miRNA	6.18313	6.10347
hsa-miR-615-3p	miRNA	3836.8	5424.66
hsa-miR-615-5p	miRNA	35.9506	24.588
hsa-miR-616-3p	miRNA	7.78676	14.2617
hsa-miR-616-5p	miRNA	4.52775	11.0907
hsa-miR-618	miRNA	32.5592	31.2861
hsa-miR-619-5p	miRNA	1.87237	4.58636
hsa-miR-625-3p	miRNA	647.291	587.859
hsa-miR-625-5p	miRNA	17.1291	17.953
hsa-miR-627-5p	miRNA	3.32178	8.13666
hsa-miR-628-3p	miRNA	26.4947	13.7669
hsa-miR-628-5p	miRNA	47.8549	81.2981
hsa-miR-629-3p	miRNA	30.303	30.1727
hsa-miR-629-5p	miRNA	4066.01	1481.82
hsa-miR-632	miRNA	4.1329	8.49859
hsa-miR-641	miRNA	42.9562	38.5323
hsa-miR-6501-5p	miRNA	0.955759	2.34112
hsa-miR-6504-3p	miRNA	0.550814	1.34921
hsa-miR-6505-5p	miRNA	0.955759	2.34112
hsa-miR-6508-3p	miRNA	9.19322	13.4822
hsa-miR-6510-5p	miRNA	0.439592	1.07678
hsa-miR-6511a-3p	miRNA	14.6414	19.1586
hsa-miR-6511a-5p	miRNA	1.62955	3.99157
hsa-miR-6511b-3p	miRNA	8.75089	10.3021
hsa-miR-6511b-5p	miRNA	9.02144	12.3336
hsa-miR-6512-3p	miRNA	2.26593	3.57419
hsa-miR-6513-3p	miRNA	1.56039	2.65387
hsa-miR-6513-5p	miRNA	3.3463	4.34952
hsa-miR-6514-3p	miRNA	8.87077	15.6578
hsa-miR-6514-5p	miRNA	2.58779	6.33876
hsa-miR-6515-3p	miRNA	8.96179	15.9812
hsa-miR-6515-5p	miRNA	8.66604	11.9508
hsa-miR-651-5p	miRNA	30.7092	23.2733
hsa-miR-652-3p	miRNA	352.228	158.109
hsa-miR-652-5p	miRNA	2.07807	5.09022
hsa-miR-653-3p	miRNA	2.62034	6.4185
hsa-miR-654-3p	miRNA	6156.24	2844.4
hsa-miR-654-5p	miRNA	3339.25	2362.24
hsa-miR-655-3p	miRNA	164.054	62.4509
hsa-miR-656-3p	miRNA	230.603	85.9912
hsa-miR-658	miRNA	2.89303	5.94901
hsa-miR-659-5p	miRNA	18.0767	13.2709
hsa-miR-660-5p	miRNA	286.996	51.9029
hsa-miR-663a	miRNA	39.5972	60.535
hsa-miR-663b	miRNA	113.99	148.654
hsa-miR-665	miRNA	126.964	63.6257
hsa-miR-668-3p	miRNA	6.44052	5.98223
hsa-miR-671-3p	miRNA	473.87	546.982
hsa-miR-6715a-3p	miRNA	6.25275	10.8177
hsa-miR-6715b-3p	miRNA	3.15372	5.42451
hsa-miR-671-5p	miRNA	257.698	159.428
hsa-miR-6716-3p	miRNA	37.5567	37.2224
hsa-miR-6720-3p	miRNA	1.83494	2.84639
hsa-miR-6720-5p	miRNA	3.2591	7.98313
hsa-miR-6721-5p	miRNA	4.68863	11.4847
hsa-miR-6722-3p	miRNA	1.66089	4.06833
hsa-miR-6723-5p	miRNA	158.563	92.8684
hsa-miR-6724-5p	miRNA	1428.09	1917.28
hsa-miR-6726-3p	miRNA	1.74839	2.97362
hsa-miR-6728-5p	miRNA	3.6904	7.84047
hsa-miR-6729-3p	miRNA	0.491587	1.20414
hsa-miR-6730-5p	miRNA	1.62955	3.99157
hsa-miR-6734-3p	miRNA	2.5709	6.2974
hsa-miR-6734-5p	miRNA	5.60247	7.74313
hsa-miR-6735-3p	miRNA	0.879185	2.15355
hsa-miR-6736-5p	miRNA	1.56039	2.65387
hsa-miR-6737-3p	miRNA	0.879185	2.15355
hsa-miR-6738-3p	miRNA	2.66269	4.52863
hsa-miR-6739-5p	miRNA	2.62034	6.4185
hsa-miR-6741-5p	miRNA	12.5461	17.0909
hsa-miR-6743-3p	miRNA	0.862596	2.11292
hsa-miR-6746-3p	miRNA	3.82304	9.36449
hsa-miR-6746-5p	miRNA	1.91152	4.68224
hsa-miR-6747-3p	miRNA	22.8377	22.834
hsa-miR-6748-3p	miRNA	1.56039	2.65387
hsa-miR-6748-5p	miRNA	0.955759	2.34112
hsa-miR-6749-3p	miRNA	0.983174	2.40828
hsa-miR-6749-5p	miRNA	0.439592	1.07678
hsa-miR-6751-3p	miRNA	2.92614	4.77367
hsa-miR-6753-3p	miRNA	1.83494	2.84639
hsa-miR-6754-3p	miRNA	0.439592	1.07678
hsa-miR-675-5p	miRNA	54.8321	95.9708
hsa-miR-6756-3p	miRNA	0.550814	1.34921
hsa-miR-6756-5p	miRNA	2.26834	4.41169
hsa-miR-6757-5p	miRNA	8.44525	18.0238
hsa-miR-6758-3p	miRNA	0.550814	1.34921
hsa-miR-6758-5p	miRNA	3.2591	7.98313
hsa-miR-6760-3p	miRNA	0.491587	1.20414
hsa-miR-6761-5p	miRNA	3.44111	8.42896
hsa-miR-676-3p	miRNA	0.491587	1.20414
hsa-miR-6764-3p	miRNA	1.47476	3.61241
hsa-miR-6764-5p	miRNA	1.75837	4.30711
hsa-miR-6765-3p	miRNA	1.46514	3.58884
hsa-miR-6766-5p	miRNA	0.911917	2.23373
hsa-miR-6767-5p	miRNA	5.51114	13.4995
hsa-miR-6770-5p	miRNA	1.5847	3.88171
hsa-miR-6772-3p	miRNA	10.9679	14.8861
hsa-miR-6775-3p	miRNA	1.85734	4.54953
hsa-miR-6777-3p	miRNA	1.19758	2.93345
hsa-miR-6779-5p	miRNA	3.1529	4.90268
hsa-miR-6780a-5p	miRNA	5.94243	13.3284
hsa-miR-6783-3p	miRNA	1.66089	4.06833
hsa-miR-6786-3p	miRNA	2.81318	6.89085
hsa-miR-6787-3p	miRNA	2.27454	3.59038
hsa-miR-6787-5p	miRNA	0.439592	1.07678
hsa-miR-6789-5p	miRNA	2.84298	4.44766
hsa-miR-6793-5p	miRNA	1.66089	4.06833
hsa-miR-6794-5p	miRNA	2.34611	5.74676
hsa-miR-6797-3p	miRNA	0.955759	2.34112
hsa-miR-6798-3p	miRNA	1.95672	3.54981
hsa-miR-6798-5p	miRNA	2.26834	4.41169
hsa-miR-6803-5p	miRNA	2.10048	3.9948
hsa-miR-6805-3p	miRNA	50.8596	62.4708
hsa-miR-6805-5p	miRNA	2.18936	3.48892
hsa-miR-6807-5p	miRNA	1.87237	4.58636
hsa-miR-6808-3p	miRNA	18.1561	18.7861
hsa-miR-6809-3p	miRNA	1.68776	4.13416
hsa-miR-6809-5p	miRNA	1.31878	3.23033
hsa-miR-6812-3p	miRNA	3.20642	7.85409
hsa-miR-6813-3p	miRNA	0.491587	1.20414
hsa-miR-6813-5p	miRNA	0.937726	2.29695
hsa-miR-6817-3p	miRNA	1.2909	3.16203
hsa-miR-6818-3p	miRNA	6.0359	8.0353
hsa-miR-6821-5p	miRNA	0.431298	1.05646
hsa-miR-6825-5p	miRNA	1.75837	4.30711
hsa-miR-6826-5p	miRNA	1.72519	4.22584
hsa-miR-6827-3p	miRNA	7.60183	11.9908
hsa-miR-6827-5p	miRNA	6.0396	6.91284
hsa-miR-6830-5p	miRNA	0.439592	1.07678
hsa-miR-6831-5p	miRNA	7.20009	17.6366
hsa-miR-6833-5p	miRNA	0.955759	2.34112
hsa-miR-6836-3p	miRNA	91.3018	49.7724
hsa-miR-6837-3p	miRNA	0.431298	1.05646
hsa-miR-6838-5p	miRNA	14.979	36.6909
hsa-miR-6842-3p	miRNA	317.189	317.572
hsa-miR-6842-5p	miRNA	0.439592	1.07678
hsa-miR-6843-3p	miRNA	1.06881	2.61803
hsa-miR-6847-5p	miRNA	0.431298	1.05646
hsa-miR-6852-5p	miRNA	19.7763	23.2881
hsa-miR-6853-3p	miRNA	1.66089	4.06833
hsa-miR-6854-5p	miRNA	0.911917	2.23373
hsa-miR-6855-5p	miRNA	2.07807	5.09022
hsa-miR-6857-3p	miRNA	1.06881	2.61803
hsa-miR-6858-3p	miRNA	0.439592	1.07678
hsa-miR-6859-5p	miRNA	9.12062	17.5527
hsa-miR-6860	miRNA	10.1838	18.3207
hsa-miR-6862-5p	miRNA	4.52775	11.0907
hsa-miR-6865-3p	miRNA	5.34403	13.0901
hsa-miR-6866-5p	miRNA	23.9655	28.7273
hsa-miR-6867-5p	miRNA	1.28545	3.1487
hsa-miR-6868-3p	miRNA	4.1457	6.58664
hsa-miR-6869-5p	miRNA	126.833	85.2324
hsa-miR-6871-5p	miRNA	0.439592	1.07678
hsa-miR-6873-3p	miRNA	3.7509	9.1878
hsa-miR-6875-3p	miRNA	1.91152	4.68224
hsa-miR-6875-5p	miRNA	7.03715	13.4004
hsa-miR-6876-5p	miRNA	0.879185	2.15355
hsa-miR-6877-5p	miRNA	7.31715	9.10424
hsa-miR-6878-3p	miRNA	2.09384	5.12883
hsa-miR-6878-5p	miRNA	2.96155	7.25428
hsa-miR-6879-3p	miRNA	1.95672	3.54981
hsa-miR-6881-3p	miRNA	3.30687	6.88927
hsa-miR-6883-3p	miRNA	0.955759	2.34112
hsa-miR-6884-5p	miRNA	0.955759	2.34112
hsa-miR-6885-5p	miRNA	1.57029	3.84642
hsa-miR-6886-3p	miRNA	0.491587	1.20414
hsa-miR-6888-3p	miRNA	6.41283	15.7082
hsa-miR-6889-3p	miRNA	1.19758	2.93345
hsa-miR-6890-5p	miRNA	0.491587	1.20414
hsa-miR-6892-3p	miRNA	4.48654	5.94328
hsa-miR-6892-5p	miRNA	1.46514	3.58884
hsa-miR-6893-3p	miRNA	1.31017	3.20925
hsa-miR-6894-3p	miRNA	3.44111	8.42896
hsa-miR-6894-5p	miRNA	2.50014	6.12407
hsa-miR-6895-3p	miRNA	1.50925	3.69689
hsa-miR-708-3p	miRNA	4556.64	2540.97
hsa-miR-708-5p	miRNA	2259.5	1245.94
hsa-miR-7106-5p	miRNA	10.2156	19.9864
hsa-miR-7107-5p	miRNA	1.66089	4.06833
hsa-miR-7108-3p	miRNA	2.34611	5.74676
hsa-miR-7108-5p	miRNA	1.85734	4.54953
hsa-miR-7109-3p	miRNA	1.66089	4.06833
hsa-miR-711	miRNA	0.439592	1.07678
hsa-miR-7110-5p	miRNA	11.3028	15.8086
hsa-miR-7111-3p	miRNA	1.91152	4.68224
hsa-miR-7114-5p	miRNA	3.71467	9.09906
hsa-miR-7-1-3p	miRNA	30.3386	36.7765
hsa-miR-7155-3p	miRNA	5.46922	6.3568
hsa-miR-7162-5p	miRNA	2.21073	5.41517
hsa-miR-744-3p	miRNA	7.33117	9.37442
hsa-miR-744-5p	miRNA	1864.84	754.885
hsa-miR-758-3p	miRNA	153.99	76.6333
hsa-miR-758-5p	miRNA	10.8113	18.5217
hsa-miR-7-5p	miRNA	12.6993	14.6925
hsa-miR-760	miRNA	51.968	38.6452
hsa-miR-762	miRNA	1.31017	3.20925
hsa-miR-7641	miRNA	1554.35	1275.15
hsa-miR-765	miRNA	0.491587	1.20414
hsa-miR-766-3p	miRNA	7.87605	7.49379
hsa-miR-766-5p	miRNA	1.91152	4.68224
hsa-miR-769-3p	miRNA	20.2179	26.5054
hsa-miR-769-5p	miRNA	818.103	268.819
hsa-miR-7703	miRNA	1.48077	3.62714
hsa-miR-7704	miRNA	17720.7	14448.5
hsa-miR-7705	miRNA	7.26797	10.9015
hsa-miR-7706	miRNA	481.733	291.668
hsa-miR-7845-5p	miRNA	4.44433	8.15846
hsa-miR-7846-3p	miRNA	1.46514	3.58884
hsa-miR-7847-3p	miRNA	3.37553	8.26832
hsa-miR-7851-3p	miRNA	2.38843	3.88847
hsa-miR-7973	miRNA	1.64166	4.02123
hsa-miR-7974	miRNA	16.0522	16.4776
hsa-miR-7976	miRNA	16.5219	27.0359
hsa-miR-7977	miRNA	5.25084	5.86612
hsa-miR-8060	miRNA	3.2265	5.04152
hsa-miR-8069	miRNA	6.16624	8.7202
hsa-miR-8072	miRNA	2.08111	5.09766
hsa-miR-8079	miRNA	0.550814	1.34921
hsa-miR-8086	miRNA	2.62034	6.4185
hsa-miR-873-3p	miRNA	12.1813	21.9486
hsa-miR-873-5p	miRNA	12.09	20.7124
hsa-miR-874-3p	miRNA	218.092	77.6277
hsa-miR-875-3p	miRNA	7.92093	17.996
hsa-miR-877-3p	miRNA	0.491587	1.20414
hsa-miR-877-5p	miRNA	62.1969	39.8389
hsa-miR-887-3p	miRNA	21.478	14.2
hsa-miR-889-3p	miRNA	511.223	327.003
hsa-miR-889-5p	miRNA	4.28984	4.7602
hsa-miR-891a-5p	miRNA	0.439592	1.07678
hsa-miR-92a-1-5p	miRNA	67.6108	85.6368
hsa-miR-92a-3p	miRNA	21669.8	8293.13
hsa-miR-92b-3p	miRNA	4866.53	1819.39
hsa-miR-92b-5p	miRNA	372.032	186.659
hsa-miR-933	miRNA	3.32178	8.13666
hsa-miR-93-3p	miRNA	18.0779	20.5447
hsa-miR-93-5p	miRNA	1099.45	276.255
hsa-miR-937-3p	miRNA	7.75846	11.1614
hsa-miR-937-5p	miRNA	2.08111	5.09766
hsa-miR-939-5p	miRNA	12.0494	19.2796
hsa-miR-940	miRNA	23.7724	28.4558
hsa-miR-941	miRNA	821.193	568.961
hsa-miR-942-5p	miRNA	60.6922	53.984
hsa-miR-944	miRNA	14.4168	31.6194
hsa-miR-95-3p	miRNA	61.5513	42.365
hsa-miR-9-5p	miRNA	19.9465	23.6892
hsa-miR-96-5p	miRNA	1.62955	3.99157
hsa-miR-98-3p	miRNA	34.2212	30.9873
hsa-miR-98-5p	miRNA	2836.91	963.729
hsa-miR-99a-3p	miRNA	28.9614	29.4654
hsa-miR-99a-5p	miRNA	33486.7	13780.1
hsa-miR-99b-3p	miRNA	4212.32	821.575
hsa-miR-99b-5p	miRNA	47599.4	23125.5
hTR	scaRna	146.269	204.675
mgh18S-121	CDBox	250.841	182.624
mgh28S-2409	CDBox	5142.33	2047.79
mgh28S-2411	CDBox	10128.5	14155.2
mgU12-22-U4-8	scaRna	10.5318	9.1216
mgU2-19-30	scaRna	0.38098	0.933207
mgU2-25-61	scaRna	225.106	168.154
mgU6-47	CDBox	654.867	935.096
mgU6-53	CDBox	370.638	538.239
mgU6-53B	CDBox	148.465	205.193
mgU6-77	CDBox	11646.9	11208.5
SNORA11B	HAcaBox	17.8689	43.7696
SNORA11C	HAcaBox	5.41248	13.2578
SNORA11D	HAcaBox	126.862	189.183
SNORA36C	HAcaBox	35.2384	55.502
SNORD119	CDBox	12993.5	12506.9
SNORD121A	CDBox	42.6566	37.5764
SNORD123	CDBox	2949.09	1691.05
SNORD124	CDBox	848.805	923.452
SNORD125	CDBox	285.962	328.828
SNORD126	CDBox	94.4864	74.9571
SNORD127	CDBox	2267.62	1765.46
snR38A	CDBox	1020.38	1048.27
snR38B	CDBox	4414.05	4786.58
snR38C	CDBox	792.4	878.51
snR39B	CDBox	4734.13	2797.05
U100	scaRna	252.433	319.661
U101	CDBox	2625.66	567.592
U102	CDBox	5126.8	3823.05
U103	CDBox	8.25329	10.1073
U103B	CDBox	10.4103	7.81253
U104	CDBox	23038.7	9800.18
U105	CDBox	650.653	433.477
U105B	CDBox	1131.86	764.576
U106	CDBox	2535.92	1646.88
U107	HAcaBox	1275.84	1950.56
U13	CDBox	24251.4	25493.8
U14A	CDBox	29.2342	23.0611
U14B	CDBox	15.4805	17.675
U15A	CDBox	6594.61	9153.28
U15B	CDBox	8655.15	9162.2
U16	CDBox	123008	182286
U17a	HAcaBox	58.6516	55.8591
U17b	HAcaBox	1555.26	1896.78
U18A	CDBox	16.9232	28.159
U18B	CDBox	714.637	915.477
U18C	CDBox	826.818	1207.45
U19	HAcaBox	1590.21	2182.5
U19-2	HAcaBox	157.475	164.741
U20	CDBox	131013	177540
U21	CDBox	14252.7	20001.4
U22	CDBox	8353.51	7063.54
U23	HAcaBox	5.26289	12.8914
U24	CDBox	9.02431	20.1572
U25	CDBox	2717.94	1877.58
U26	CDBox	29199.8	27106.1
U27	CDBox	2.74263	6.71805
U28	CDBox	1.19126	2.91797
U29	CDBox	2667.23	1925.46
U3	CDBox	736.992	1416.49
U30	CDBox	9197.88	6037.48
U31	CDBox	75.7061	91.401
U3-2	CDBox	48.9152	34.7642
U32A	CDBox	1107.08	719.734
U32B	CDBox	7.76882	10.5248
U3-2B	CDBox	34.7875	28.7782
U33	CDBox	19494	11755.6
U3-3	CDBox	59.0933	61.3092
U34	CDBox	1657.76	1901.64
U3-4	CDBox	76.4515	60.9144
U35A	CDBox	619.143	760.086
U35B	CDBox	211.871	129.922
U36A	CDBox	1.10537	2.70758
U36B	CDBox	14.6608	28.9945
U36C	CDBox	120.779	70.5443
U37	CDBox	1551.42	1082.55
U38A	CDBox	4304.41	5065.7
U38B	CDBox	3.18794	3.77245
U41	CDBox	1542.97	1608.72
U42A	CDBox	1756.16	1091.53
U42B	CDBox	0.72554	1.7772
U43	CDBox	28.369	28.0844
U44	CDBox	11443.2	5997.58
U45A	CDBox	11.3982	8.73183
U45B	CDBox	2039.29	3748.89
U45C	CDBox	1398.88	1522.73
U46	CDBox	3.12155	3.44623
U47	CDBox	3259.02	2074.99
U48	CDBox	1.35803	2.46367
U49A	CDBox	24.9283	29.788
U50	CDBox	23551.8	23674.6
U50B	CDBox	21.2085	15.0671
U51	CDBox	3110.98	2135.66
U53	CDBox	346.974	397.26
U54	CDBox	145.845	89.4982
U55	CDBox	2163.91	2131.38
U56	CDBox	0.324238	0.794218
U57	CDBox	10455.5	6940.65
U58A	CDBox	4220.23	2573.53
U58B	CDBox	3067.6	479.616
U58C	CDBox	10.2813	6.63354
U59A	CDBox	2177.13	1060.99
U59B	CDBox	6101.45	5794.42
U60	CDBox	4250.4	4175.82
U61	CDBox	8177.23	4186.16
U62A	CDBox	16.5656	18.0197
U62B	CDBox	7.11003	5.25717
U63	CDBox	41188.8	18475.3
U64	HAcaBox	2921.34	3372.18
U65	HAcaBox	892.826	1172.04
U66	HAcaBox	4085.88	5648.3
U67	HAcaBox	354.341	642.969
U68	HAcaBox	1.38538	3.39348
U69	HAcaBox	662.53	1162.91
U70	HAcaBox	12.7104	23.7838
U70E	HAcaBox	3.89308	9.53606
U71a	HAcaBox	369.835	691.151
U71b	HAcaBox	345.563	454.738
U72	HAcaBox	183.444	162.88
U73a	CDBox	532.735	588.932
U74	CDBox	17331.6	3495.4
U75	CDBox	0.351674	0.861421
U76	CDBox	572.413	230.707
U77	CDBox	1.2338	3.02219
U79	CDBox	367.028	239.799
U8	CDBox	23.1503	21.693
U80	CDBox	2415.25	1862.15
U81	CDBox	15046.3	12123.4
U82	CDBox	5646.3	1940.34
U83	CDBox	2.3662	5.79597
U83A	CDBox	2955.52	2795.64
U83B	CDBox	4519.37	5302.66
U84	CDBox	3.50133	8.57647
U85	scaRna	322.855	434.401
U86	CDBox	2.2795	3.53355
U87	scaRna	1.7323	3.23367
U88	scaRna	514.534	411.564
U89	scaRna	6.54012	3.69216
U90	scaRna	826.24	816.371
U91	scaRna	1.78115	4.3629
U92	scaRna	735.283	1018.95
U93	scaRna	2381.46	2703.78
U94	CDBox	5500.2	6832.94
U95	CDBox	8276.84	3885.8
U96a	CDBox	2530.96	3072.48
U96b	CDBox	4.60884	8.77631
U97	CDBox	5468	6037.18
U99	HAcaBox	2146.14	2245.08
Z17B	CDBox	21.9686	8.83605

## Sheet: osteogenic
ID	Type	Mean_All.osteo	Standard_Deviation_All.osteo
14q0	CDBox	2804.25	989.186
14qI-3	CDBox	499.377	223.525
14qI-4	CDBox	0.8705	1.21247
14qI-5	CDBox	3268.28	3558.34
14qI-6	CDBox	3259.07	3774.45
14qI-7	CDBox	4290.4	3342.84
14qI-8	CDBox	1.6355	0.854087
14qI-9	CDBox	2267.81	1344.04
14qII-1	CDBox	0.68486	0.921309
14qII-10	CDBox	42.0599	19.1322
14qII-11	CDBox	88.6356	121.611
14qII-12	CDBox	0.362768	0.55768
14qII-13	CDBox	33.0361	33.6411
14qII-14	CDBox	1.72762	0.762721
14qII-15	CDBox	334.257	218.26
14qII-16	CDBox	1.56512	2.45662
14qII-17	CDBox	961.389	802.835
14qII-18	CDBox	0.064761	0.183172
14qII-19	CDBox	0.218652	0.618441
14qII-20	CDBox	0.130797	0.36995
14qII-21	CDBox	2154.39	1815.81
14qII-22	CDBox	12353.9	6373.48
14qII-23	CDBox	1027.06	863.267
14qII-24	CDBox	68.1718	49.1928
14qII-25	CDBox	802.275	659.83
14qII-26	CDBox	0.626818	1.21921
14qII-27	CDBox	0.468284	0.924051
14qII-28	CDBox	620.476	545.572
14qII-29	CDBox	0.565632	0.898899
14qII-3	CDBox	2.00227	1.10999
14qII-30	CDBox	0.064761	0.183172
14qII-31	CDBox	0.473468	0.772667
14qII-4	CDBox	3.01143	1.73393
14qII-5	CDBox	5.95528	5.41703
14qII-6	CDBox	1.90486	3.26194
14qII-7	CDBox	0.572228	0.936579
14qII-8	CDBox	1.86723	1.48298
14qII-9	CDBox	8064.99	4523
ACA1	HAcaBox	11.7373	12.3564
ACA10	HAcaBox	58.0782	50.7137
ACA11	HAcaBox	95.2069	54.064
ACA13	HAcaBox	150.46	173.621
ACA14a	HAcaBox	0.268568	0.759624
ACA14b	HAcaBox	389.252	322.545
ACA16	HAcaBox	0.268568	0.759624
ACA17	HAcaBox	146.828	110.27
ACA18	HAcaBox	2807.34	2144.3
ACA19	HAcaBox	37.9606	24.6494
ACA20	HAcaBox	12.5554	13.6969
ACA21	HAcaBox	305.385	228.675
ACA22	HAcaBox	3.72691	5.55768
ACA23	HAcaBox	71.2932	60.8891
ACA24	HAcaBox	4.56101	3.6531
ACA25	HAcaBox	102.171	62.1578
ACA26	scaRna	281.711	196.583
ACA27	HAcaBox	75.0842	71.1455
ACA28	HAcaBox	177.746	178.848
ACA2a	HAcaBox	92.6114	54.7445
ACA2b	HAcaBox	0.498443	1.40981
ACA3	HAcaBox	572.951	301.619
ACA30	HAcaBox	3.27613	4.94763
ACA31	HAcaBox	530.99	518.991
ACA32	HAcaBox	1.91579	3.84449
ACA34	HAcaBox	2.60503	4.26976
ACA35	scaRna	14.3353	19.3276
ACA36B	HAcaBox	5.09709	5.79759
ACA4	HAcaBox	42.0755	36.0151
ACA40	HAcaBox	65.9015	48.5298
ACA42	HAcaBox	180.536	147.297
ACA43	HAcaBox	0.615649	1.74132
ACA44	HAcaBox	1.3415	3.79435
ACA46	HAcaBox	89.8542	74.2315
ACA47	scaRna	0.588234	1.10854
ACA48	HAcaBox	15.4373	9.47449
ACA49	HAcaBox	139.211	84.5691
ACA50	HAcaBox	254.334	243.542
ACA51	HAcaBox	121.617	76.7405
ACA52	HAcaBox	28.0899	24.3787
ACA53	HAcaBox	192.514	161.548
ACA54	HAcaBox	131.81	78.884
ACA55	HAcaBox	151.647	65.6073
ACA57	scaRna	0.471137	1.33258
ACA58	HAcaBox	371.701	184.954
ACA5c	HAcaBox	43.1304	19.2269
ACA6	HAcaBox	105.358	105.158
ACA60	HAcaBox	84.0633	35.0118
ACA61	HAcaBox	963.505	530.268
ACA62	HAcaBox	188.716	118.061
ACA64	HAcaBox	11.8345	14.9317
ACA65	HAcaBox	115.688	126.741
ACA66	scaRna	437.456	303.409
ACA67	HAcaBox	2.05103	3.86428
ACA7	HAcaBox	971.66	589.406
ACA7B	HAcaBox	355.948	196.049
ACA8	HAcaBox	1533.36	1575.43
ACA9	HAcaBox	251.665	182.234
E2	HAcaBox	189.572	155.779
E3	HAcaBox	1275.58	680.524
ENSG00000199262	snoRNA	160.802	142.81
ENSG00000199282	snoRNA	0.883675	2.49941
ENSG00000199321	snoRNA	0.0638553	0.18061
ENSG00000199363	snoRNA	29.6988	22.3207
ENSG00000199370	snoRNA	0.0971415	0.274758
ENSG00000199411	snoRNA	0.417253	0.823353
ENSG00000199452	snoRNA	0.326118	0.922401
ENSG00000199675	snoRNA	0.584933	1.10342
ENSG00000199713	snoRNA	0.909087	2.57129
ENSG00000199727	snoRNA	0.181584	0.513598
ENSG00000199769	snoRNA	2.9795	2.50485
ENSG00000199787	snoRNA	1.76623	4.99564
ENSG00000199857	snoRNA	0.219213	0.620027
ENSG00000199927	snoRNA	0.129673	0.366769
ENSG00000199934	snoRNA	18.5256	6.44694
ENSG00000199959	snoRNA	0.835377	2.3628
ENSG00000199977	snoRNA	0.547492	0.819399
ENSG00000200042	snoRNA	0.223872	0.633207
ENSG00000200063	snoRNA	0.314873	0.890594
ENSG00000200072	snoRNA	0.661639	1.03841
ENSG00000200206	snoRNA	0.504137	0.724207
ENSG00000200288	snoRNA	0.326118	0.922401
ENSG00000200294	snoRNA	0.965905	2.73199
ENSG00000200377	snoRNA	0.304455	0.861129
ENSG00000200418	snoRNA	18.6722	24.3924
ENSG00000200422	snoRNA	0.064305	0.181882
ENSG00000200496	snoRNA	299.795	311.33
ENSG00000200545	snoRNA	0.53458	1.24341
ENSG00000200620	snoRNA	4.95988	4.51532
ENSG00000200706	snoRNA	0.064305	0.181882
ENSG00000200879	snoRNA	149.499	110.538
ENSG00000200891	snoRNA	2.57019	1.34665
ENSG00000200897	snoRNA	0.0604722	0.171041
ENSG00000200969	snoRNA	0.0661689	0.187154
ENSG00000201003	snoRNA	1.37087	2.64414
ENSG00000201009	snoRNA	93.2379	96.8881
ENSG00000201129	snoRNA	339.273	305.343
ENSG00000201151	snoRNA	0.284586	0.417365
ENSG00000201229	snoRNA	61.2671	44.0477
ENSG00000201300	snoRNA	0.203348	0.575156
ENSG00000201368	snoRNA	0.0941372	0.26626
ENSG00000201410	snoRNA	0.302311	0.855064
ENSG00000201500	snoRNA	0.662	1.326
ENSG00000201502	snoRNA	4.84632	4.53794
ENSG00000201516	snoRNA	0.397013	1.12292
ENSG00000201541	snoRNA	1.30085	3.67937
ENSG00000201592	snoRNA	0.567568	1.20117
ENSG00000201666	snoRNA	2.19285	2.83768
ENSG00000201791	snoRNA	10.3273	18.8718
ENSG00000201807	snoRNA	0.268568	0.759624
ENSG00000201827	snoRNA	4.32556	6.10036
ENSG00000201847	snoRNA	3.3551	2.76721
ENSG00000201863	snoRNA	0.91537	1.7268
ENSG00000201882	snoRNA	141.405	74.2956
ENSG00000201898	snoRNA	0.645633	1.82613
ENSG00000202023	snoRNA	0.788207	1.10907
ENSG00000202231	snoRNA	1.60815	2.9798
ENSG00000202233	snoRNA	5.49222	10.3608
ENSG00000202252	snoRNA	1897.2	1027.68
ENSG00000202268	snoRNA	0.183496	0.519004
ENSG00000202269	snoRNA	1.76623	4.99564
ENSG00000202275	snoRNA	0.459959	0.668921
ENSG00000202374	snoRNA	2.36138	2.94368
ENSG00000202479	snoRNA	0.461482	0.869462
ENSG00000202482	snoRNA	0.0922354	0.260881
ENSG00000202517	snoRNA	0.268568	0.759624
ENSG00000206592	snoRNA	1.3415	3.79435
ENSG00000206603	snoRNA	0.485326	1.37271
ENSG00000206897	snoRNA	3.47411	4.20537
ENSG00000206898	snoRNA	0.651864	1.84375
ENSG00000206901	snoRNA	2.47656	5.46112
ENSG00000206903	snoRNA	0.414115	1.1713
ENSG00000206909	snoRNA	0.260894	0.737921
ENSG00000206947	snoRNA	13.9446	9.41204
ENSG00000206976	snoRNA	1.23396	3.49017
ENSG00000207022	snoRNA	0.768433	2.17346
ENSG00000207084	snoRNA	0.965905	2.73199
ENSG00000207098	snoRNA	0.888577	1.67837
ENSG00000207109	snoRNA	0.308836	0.873519
ENSG00000207118	snoRNA	1037.37	845.452
ENSG00000207119	snoRNA	0.243553	0.688873
ENSG00000207130	snoRNA	0.526926	1.49037
ENSG00000207147	snoRNA	10.6416	5.25307
ENSG00000207215	snoRNA	0.705273	1.31203
ENSG00000207217	snoRNA	1.61669	3.01055
ENSG00000207274	snoRNA	1.64207	2.63423
ENSG00000207344	snoRNA	1.80502	3.67988
ENSG00000208308	snoRNA	4.08765	5.10583
ENSG00000212144	snoRNA	2.42856	3.42137
ENSG00000212148	snoRNA	1.53315	4.3364
ENSG00000212161	snoRNA	0.360229	0.69481
ENSG00000212168	snoRNA	0.843536	1.43882
ENSG00000212175	snoRNA	0.457685	0.863399
ENSG00000212182	snoRNA	0.93644	1.4484
ENSG00000212195	snoRNA	13.0936	11.5567
ENSG00000212206	snoRNA	0.745235	1.4811
ENSG00000212249	snoRNA	1.26259	3.57115
ENSG00000212264	snoRNA	8.7137	13.3935
ENSG00000212273	snoRNA	0.791549	2.23884
ENSG00000212277	snoRNA	4.13306	3.85662
ENSG00000212302	snoRNA	0.308836	0.873519
ENSG00000212309	snoRNA	1.19186	1.19011
ENSG00000212338	snoRNA	13.0933	24.7641
ENSG00000212342	snoRNA	0.815018	1.55802
ENSG00000212378	snoRNA	0.796971	1.10488
ENSG00000212383	snoRNA	0.909087	2.57129
ENSG00000212397	snoRNA	0.0540314	0.152824
ENSG00000212440	snoRNA	0.365252	1.03309
ENSG00000212461	snoRNA	1.48028	4.18687
ENSG00000212532	snoRNA	1.11457	1.37781
ENSG00000212539	snoRNA	2.27244	1.95858
ENSG00000212567	snoRNA	1.89544	3.57264
ENSG00000212590	snoRNA	1.00743	2.84943
ENSG00000212598	snoRNA	0.135132	0.382212
ENSG00000212604	snoRNA	2.53296	7.16428
ENSG00000212610	snoRNA	1.55945	1.71358
ENSG00000212615	snoRNA	19.3086	18.8896
ENSG00000212618	snoRNA	0.359031	0.830846
ENSG00000212626	snoRNA	0.542423	1.5342
ENSG00000221043	snoRNA	0.32737	0.618346
ENSG00000221083	snoRNA	1.25944	3.56222
ENSG00000221125	snoRNA	1.20466	1.4207
ENSG00000221148	snoRNA	0.886535	2.5075
ENSG00000221164	snoRNA	4.87879	5.68412
ENSG00000221252	snoRNA	44.8135	21.6611
ENSG00000221300	snoRNA	0.0702408	0.198671
ENSG00000221376	snoRNA	1.08106	2.03225
ENSG00000221400	snoRNA	3.00644	3.03072
ENSG00000221461	snoRNA	0.176082	0.498034
ENSG00000221633	snoRNA	0.202918	0.573938
ENSG00000221639	snoRNA	4.42888	6.19826
ENSG00000221750	snoRNA	3.69676	4.60555
ENSG00000222185	snoRNA	656.647	566.946
ENSG00000222345	snoRNA	2940.57	3261.74
ENSG00000222489	snoRNA	111.582	80.2699
ENSG00000222937	snoRNA	67.9915	69.2928
ENSG00000223027	snoRNA	0.54057	1.52896
ENSG00000238312	snoRNA	51.0471	57.2121
ENSG00000238327	snoRNA	197.841	169.378
ENSG00000238372	snoRNA	5.15149	14.5706
ENSG00000238377	snoRNA	0.714161	0.936968
ENSG00000238388	snoRNA	1.52188	4.30454
ENSG00000238390	snoRNA	12.9335	11.1644
ENSG00000238453	snoRNA	3.1662	8.95535
ENSG00000238484	snoRNA	17.1713	48.5677
ENSG00000238496	snoRNA	1.82626	5.16545
ENSG00000238520	snoRNA	0.190796	0.539653
ENSG00000238624	snoRNA	0.191981	0.543005
ENSG00000238645	snoRNA	6.89342	13.7001
ENSG00000238684	snoRNA	1.82626	5.16545
ENSG00000238686	snoRNA	6.84848	19.3704
ENSG00000238707	snoRNA	1.0624	2.00164
ENSG00000238768	snoRNA	0.132715	0.375374
ENSG00000238801	snoRNA	0.112041	0.316899
ENSG00000238854	snoRNA	1.27548	0.681332
ENSG00000238858	snoRNA	2.74611	5.18039
ENSG00000238868	snoRNA	2.56752	7.26203
ENSG00000238888	snoRNA	68.9019	88.1162
ENSG00000238892	snoRNA	0.91313	2.58272
ENSG00000238902	snoRNA	1.82626	5.16545
ENSG00000238932	snoRNA	5.24765	14.8426
ENSG00000238936	snoRNA	24.2279	30.0053
ENSG00000238981	snoRNA	0.255525	0.722733
ENSG00000239005	snoRNA	0.813662	1.53493
ENSG00000239066	snoRNA	0.368546	0.563256
ENSG00000239073	snoRNA	4.56565	12.9136
ENSG00000239128	snoRNA	6.18179	17.4848
ENSG00000239137	snoRNA	1.82626	5.16545
ENSG00000239146	snoRNA	10.9844	20.7216
ENSG00000239182	snoRNA	0.622574	1.76091
ENSG00000251699	snoRNA	0.129876	0.367345
ENSG00000251721	snoRNA	0.335867	0.777243
ENSG00000251730	snoRNA	2.19272	3.12648
ENSG00000251749	snoRNA	93.0979	172.192
ENSG00000251778	snoRNA	0.650912	0.923754
ENSG00000251793	snoRNA	0.323551	0.91514
ENSG00000251861	snoRNA	2.53786	4.72544
ENSG00000251866	snoRNA	2.62793	3.31397
ENSG00000251909	snoRNA	0.108951	0.308159
ENSG00000251911	snoRNA	0.194181	0.385919
ENSG00000251922	snoRNA	0.222715	0.629932
ENSG00000251926	snoRNA	104.296	56.6705
ENSG00000251942	snoRNA	0.125086	0.353798
ENSG00000251944	snoRNA	1.09973	1.57695
ENSG00000251974	snoRNA	1.0303	2.91413
ENSG00000251987	snoRNA	0.989599	1.38239
ENSG00000252000	snoRNA	4.67367	5.23353
ENSG00000252022	snoRNA	0.0577931	0.163463
ENSG00000252040	snoRNA	0.285353	0.807101
ENSG00000252045	snoRNA	198.185	168.532
ENSG00000252048	snoRNA	2.10498	3.66661
ENSG00000252054	snoRNA	0.386738	0.816865
ENSG00000252078	snoRNA	0.064305	0.181882
ENSG00000252102	snoRNA	0.255525	0.722733
ENSG00000252109	snoRNA	0.577866	0.651921
ENSG00000252110	snoRNA	0.317436	0.73459
ENSG00000252112	snoRNA	0.0681441	0.192741
ENSG00000252114	snoRNA	0.793849	1.22145
ENSG00000252122	snoRNA	0.260894	0.737921
ENSG00000252128	snoRNA	0.442036	0.906546
ENSG00000252136	snoRNA	3.47719	7.14418
ENSG00000252140	snoRNA	0.365252	1.03309
ENSG00000252144	snoRNA	0.219213	0.620027
ENSG00000252170	snoRNA	0.122761	0.347221
ENSG00000252188	snoRNA	0.456565	1.29136
ENSG00000252190	snoRNA	0.697283	1.97222
ENSG00000252193	snoRNA	6.12481	7.03663
ENSG00000252200	snoRNA	0.0629745	0.178119
ENSG00000252213	snoRNA	59.3896	41.1934
ENSG00000252227	snoRNA	0.0604722	0.171041
ENSG00000252228	snoRNA	0.299387	0.846794
ENSG00000252238	snoRNA	0.143918	0.407062
ENSG00000252265	snoRNA	0.702408	1.98671
ENSG00000252281	snoRNA	0.0608754	0.172182
ENSG00000252295	snoRNA	2.28283	6.45681
ENSG00000252298	snoRNA	0.150771	0.426445
ENSG00000252299	snoRNA	0.0567162	0.160418
ENSG00000252337	snoRNA	1.42989	3.11951
ENSG00000252359	snoRNA	0.302311	0.855064
ENSG00000252380	snoRNA	0.565214	1.23364
ENSG00000252405	snoRNA	1.07558	1.61363
ENSG00000252409	snoRNA	0.144941	0.409956
ENSG00000252425	snoRNA	4.56565	12.9136
ENSG00000252433	snoRNA	0.526926	1.49037
ENSG00000252434	snoRNA	0.122761	0.347221
ENSG00000252435	snoRNA	2.28283	6.45681
ENSG00000252447	snoRNA	0.113842	0.321994
ENSG00000252461	snoRNA	0.784603	1.48011
ENSG00000252529	snoRNA	3.48259	4.25425
ENSG00000252531	snoRNA	0.147279	0.416568
ENSG00000252536	snoRNA	1.02542	2.90032
ENSG00000252677	snoRNA	1.99389	3.71913
ENSG00000252683	snoRNA	4.03446	1.73552
ENSG00000252699	snoRNA	4.9285	7.45064
ENSG00000252709	snoRNA	0.657638	1.86008
ENSG00000252740	snoRNA	0.0904055	0.255705
ENSG00000252765	snoRNA	0.121751	0.344363
ENSG00000252774	snoRNA	0.154768	0.43775
ENSG00000252787	snoRNA	118.848	141.86
ENSG00000252798	snoRNA	0.255312	0.507412
ENSG00000252805	snoRNA	5.2321	3.71151
ENSG00000252829	snoRNA	1.36064	2.79555
ENSG00000252849	snoRNA	0.257071	0.563994
ENSG00000252868	snoRNA	0.702408	1.98671
ENSG00000252870	snoRNA	0.335316	0.948418
ENSG00000252873	snoRNA	0.132338	0.374308
ENSG00000252883	snoRNA	0.122761	0.347221
ENSG00000252961	snoRNA	0.398327	0.869007
ENSG00000252981	snoRNA	30.909	87.4238
ENSG00000252989	snoRNA	0.125458	0.35485
ENSG00000253007	snoRNA	9.98086	12.6764
ENSG00000253041	snoRNA	0.338017	0.956056
ENSG00000253049	snoRNA	513.797	369.184
ENSG00000253051	snoRNA	290.478	166.152
ENSG00000253059	snoRNA	1.16022	3.2816
ENSG00000253060	snoRNA	21.7373	28.444
ENSG00000253067	snoRNA	3.33753	4.75284
ENSG00000253092	snoRNA	25.726	11.9676
ENSG00000253094	snoRNA	0.352519	0.5891
ENSG00000261955	snoRNA	2.66935	5.83661
ENSG00000262432	snoRNA	7.09065	6.89636
ENSG00000263358	snoRNA	0.239733	0.464432
ENSG00000263359	snoRNA	0.445832	0.879747
ENSG00000263362	snoRNA	0.390205	0.907601
ENSG00000263442	snoRNA	0.570047	0.939333
ENSG00000263517	snoRNA	0.592016	1.09622
ENSG00000263625	snoRNA	0.214347	0.440394
ENSG00000263864	snoRNA	1.77585	1.67825
ENSG00000263942	snoRNA	0.79599	1.53531
ENSG00000264086	snoRNA	1.99568	1.79431
ENSG00000264202	snoRNA	2.2852	2.16415
ENSG00000264591	snoRNA	0.531235	0.844236
ENSG00000264997	snoRNA	1.66048	1.73643
ENSG00000265013	snoRNA	0.741968	0.876087
ENSG00000265116	snoRNA	0.0625432	0.176899
ENSG00000265138	snoRNA	0.806091	1.55702
ENSG00000265156	snoRNA	0.5263	1.28675
ENSG00000265325	snoRNA	0.480279	0.694302
ENSG00000265495	snoRNA	0.154768	0.43775
ENSG00000265602	snoRNA	0.152188	0.430454
ENSG00000265607	snoRNA	0.236493	0.458156
ENSG00000265651	snoRNA	0.291143	0.544199
ENSG00000265663	snoRNA	0.0592942	0.167709
ENSG00000265674	snoRNA	0.806091	1.55702
ENSG00000265706	snoRNA	2313.2	1718.73
ENSG00000265707	snoRNA	0.093705	0.265038
ENSG00000265732	snoRNA	1.48906	1.12449
ENSG00000265849	snoRNA	0.356572	0.825156
ENSG00000265926	snoRNA	0.0592942	0.167709
ENSG00000265941	snoRNA	6.60038	7.69679
ENSG00000266132	snoRNA	0.845323	1.57188
ENSG00000266284	snoRNA	4.52978	4.08365
ENSG00000266295	snoRNA	0.214347	0.440394
ENSG00000266300	snoRNA	0.133304	0.37704
ENSG00000266419	snoRNA	0.0879286	0.2487
ENSG00000266646	snoRNA	0.149752	0.423564
ENSG00000266672	snoRNA	0.625789	0.804305
ENSG00000266755	snoRNA	0.361203	0.840144
ENSG00000266834	snoRNA	0.909853	1.42653
ENSG00000267818	snoRNA	0.353094	0.657452
ENSG00000268369	snoRNA	7.17815	10.4323
ENSG00000269023	snoRNA	9.90972	9.55394
ENSG00000269689	snoRNA	0.0922354	0.260881
gi:555853	5.8s rRNA	1544.94	1033.06
HBI-100	HAcaBox	751.338	126.524
HBI-115	HAcaBox	76.4524	58.686
HBI-43	CDBox	4382.41	1288.93
HBI-6	HAcaBox	99.3336	88.6419
HBI-61	HAcaBox	0.622147	1.7597
HBII-108	CDBox	0.214347	0.440394
HBII-108B	CDBox	1282.39	1329.18
HBII-115	CDBox	62.5308	49.4928
HBII-13	CDBox	0.0666519	0.18852
HBII-135	CDBox	7487.92	7604.52
HBII-142	CDBox	9.66112	4.2015
HBII-166	CDBox	2450.1	2056.75
HBII-180A	CDBox	102.85	51.8561
HBII-180B	CDBox	14.9831	5.83246
HBII-180C	CDBox	1060.7	795.268
HBII-202	CDBox	7648.99	6601.02
HBII-210	CDBox	17007.9	11053.7
HBII-234	CDBox	0.0577931	0.163463
HBII-239	CDBox	8294.4	5261.1
HBII-240	CDBox	89.2206	84.3977
HBII-251	CDBox	918.844	369.875
HBII-276	CDBox	4713.92	5123.1
HBII-289	CDBox	3075.34	2244.14
HBII-295	CDBox	82716.3	70724.9
HBII-296A	CDBox	0.79116	1.17677
HBII-296B	CDBox	0.824519	1.18407
HBII-316	CDBox	694.667	528.813
HBII-336	CDBox	5306.13	3199.61
HBII-382	scaRna	0.174759	0.344012
HBII-419	CDBox	1756.5	1185.04
HBII-420	CDBox	2147.6	1430.69
HBII-429	CDBox	5612.5	4636.74
HBII-436	CDBox	361.347	272.059
HBII-438A	CDBox	0.454041	0.713918
HBII-52-10	CDBox	1.40534	2.29618
HBII-52-11	CDBox	0.144532	0.272652
HBII-52-14	CDBox	0.472417	0.677299
HBII-52-15	CDBox	1.14987	1.22779
HBII-52-16	CDBox	0.847713	1.08898
HBII-52-2	CDBox	0.0600744	0.169916
HBII-52-21	CDBox	0.362833	1.02625
HBII-52-22	CDBox	0.0600744	0.169916
HBII-52-23	CDBox	0.207144	0.585892
HBII-52-26	CDBox	0.0600744	0.169916
HBII-52-30	CDBox	0.89332	1.59119
HBII-52-32	CDBox	1.01249	2.00931
HBII-52-33	CDBox	0.816859	1.29147
HBII-52-34	CDBox	0.801655	1.75877
HBII-52-37	CDBox	0.121332	0.343177
HBII-52-38	CDBox	0.319291	0.448266
HBII-52-39	CDBox	0.0600744	0.169916
HBII-52-40	CDBox	1.57052	2.52874
HBII-52-42	CDBox	1.30594	1.84236
HBII-52-5	CDBox	0.656537	1.17432
HBII-52-6	CDBox	0.207144	0.585892
HBII-52-8	CDBox	0.120149	0.339832
HBII-55	CDBox	2935.03	2450.5
HBII-82	CDBox	398.864	422.163
HBII-82B	CDBox	1506.93	713.675
HBII-85-1	CDBox	205.744	201.72
HBII-85-10	CDBox	46.7484	69.3026
HBII-85-12	CDBox	17.3819	12.4535
HBII-85-13	CDBox	15.686	14.8571
HBII-85-14	CDBox	7.77317	9.35397
HBII-85-15	CDBox	12.9997	7.59288
HBII-85-16	CDBox	442.842	489.121
HBII-85-18	CDBox	15.585	43.7384
HBII-85-19	CDBox	0.111357	0.314966
HBII-85-2	CDBox	192.774	167.55
HBII-85-20	CDBox	13.3249	14.6466
HBII-85-21	CDBox	113.51	119.56
HBII-85-22	CDBox	379.169	442.043
HBII-85-23	CDBox	101.14	75.4606
HBII-85-24	CDBox	802.195	742.433
HBII-85-25	CDBox	91.221	117.107
HBII-85-26	CDBox	0.309878	0.7171
HBII-85-27	CDBox	45.7448	39.0651
HBII-85-28	CDBox	0.191992	0.394464
HBII-85-29	CDBox	180.162	117.934
HBII-85-4	CDBox	0.622016	0.983338
HBII-85-5	CDBox	0.109357	0.309308
HBII-85-6	CDBox	118.451	110.189
HBII-85-7	CDBox	0.403798	0.751137
HBII-85-8	CDBox	461.407	451.149
HBII-85-9	CDBox	0.450494	0.678444
HBII-95B	CDBox	94.8858	63.5046
HBII-99	CDBox	8532.09	7481.61
HBII-99B	CDBox	9245.74	8379.11
hsa-let-7a-2-3p	miRNA	132.675	44.4641
hsa-let-7a-3p	miRNA	2688.06	1139.82
hsa-let-7a-5p	miRNA	254259	62258.6
hsa-let-7b-3p	miRNA	1776.2	1250.08
hsa-let-7b-5p	miRNA	97510.3	34779.8
hsa-let-7c-3p	miRNA	58.2578	49.4732
hsa-let-7c-5p	miRNA	6308.42	2021.22
hsa-let-7d-3p	miRNA	1744.2	684.238
hsa-let-7d-5p	miRNA	9957.13	3306.84
hsa-let-7e-3p	miRNA	398.092	210.169
hsa-let-7e-5p	miRNA	21582	4461.23
hsa-let-7f-1-3p	miRNA	234.373	76.0167
hsa-let-7f-2-3p	miRNA	113.962	70.8073
hsa-let-7f-5p	miRNA	201578	70093.4
hsa-let-7g-3p	miRNA	8.90001	4.46784
hsa-let-7g-5p	miRNA	95635.3	27858.6
hsa-let-7i-3p	miRNA	362.179	204.037
hsa-let-7i-5p	miRNA	249005	111573
hsa-miR-1	miRNA	573.972	551.984
hsa-miR-100-3p	miRNA	15.8095	13.8932
hsa-miR-100-5p	miRNA	1.59781e+06	572981
hsa-miR-101-3p	miRNA	5323.1	4567.02
hsa-miR-101-5p	miRNA	0.388711	0.724207
hsa-miR-103a-2-5p	miRNA	4.59628	3.31744
hsa-miR-103a-3p	miRNA	4.98581	3.2447
hsa-miR-103b	miRNA	355.452	217.947
hsa-miR-105-5p	miRNA	0.242218	0.685097
hsa-miR-106a-5p	miRNA	0.878934	1.22238
hsa-miR-106b-3p	miRNA	1372.44	687.159
hsa-miR-106b-5p	miRNA	543.483	211.373
hsa-miR-107	miRNA	1380.34	610.135
hsa-miR-10a-3p	miRNA	239.197	243.211
hsa-miR-10a-5p	miRNA	49111	39900
hsa-miR-10b-3p	miRNA	203.451	115.292
hsa-miR-10b-5p	miRNA	72809.6	23395.6
hsa-miR-1179	miRNA	2.99242	2.23389
hsa-miR-1180-3p	miRNA	1232.33	525.453
hsa-miR-1181	miRNA	0.461593	1.30558
hsa-miR-1185-1-3p	miRNA	826.3	516.689
hsa-miR-1185-2-3p	miRNA	144.661	109.73
hsa-miR-1185-5p	miRNA	17.2454	13.9681
hsa-miR-1193	miRNA	4.17178	3.24548
hsa-miR-1197	miRNA	40.9209	20.9331
hsa-miR-1208	miRNA	0.220031	0.622343
hsa-miR-1225-3p	miRNA	0.9027	1.79675
hsa-miR-122-5p	miRNA	3.32369	3.26426
hsa-miR-1226-3p	miRNA	62.1362	27.4097
hsa-miR-1226-5p	miRNA	1.74074	1.76937
hsa-miR-1227-3p	miRNA	5.57872	5.97278
hsa-miR-1228-3p	miRNA	14.7886	9.62083
hsa-miR-1228-5p	miRNA	2.39093	2.43693
hsa-miR-1229-3p	miRNA	5.14236	3.60452
hsa-miR-1231	miRNA	0.517207	1.46288
hsa-miR-1233-3p	miRNA	0.110016	0.311171
hsa-miR-1234-3p	miRNA	3.11247	3.77221
hsa-miR-1236-3p	miRNA	1.01815	0.97627
hsa-miR-1237-3p	miRNA	4.21623	4.46552
hsa-miR-1243	miRNA	0.504164	0.721745
hsa-miR-124-3p	miRNA	0.15467	0.437472
hsa-miR-1244	miRNA	0.383287	1.0841
hsa-miR-1245a	miRNA	12.6968	11.1727
hsa-miR-1245b-3p	miRNA	9.64393	4.9289
hsa-miR-1245b-5p	miRNA	5.35795	3.73942
hsa-miR-124-5p	miRNA	0.807512	1.70303
hsa-miR-1246	miRNA	25.4619	9.22352
hsa-miR-1247-3p	miRNA	1.89154	3.36125
hsa-miR-1247-5p	miRNA	3.39749	3.86467
hsa-miR-1249	miRNA	23.5066	16.4629
hsa-miR-1250-5p	miRNA	1.20312	2.84582
hsa-miR-1252-5p	miRNA	0.30091	0.618246
hsa-miR-1254	miRNA	14.8961	11.07
hsa-miR-1255a	miRNA	32.8357	10.5752
hsa-miR-1255b-5p	miRNA	2.43942	1.35632
hsa-miR-1256	miRNA	0.211239	0.398492
hsa-miR-125a-3p	miRNA	122.629	62.4158
hsa-miR-125a-5p	miRNA	86022.2	46352.4
hsa-miR-125b-1-3p	miRNA	2952.13	374.44
hsa-miR-125b-2-3p	miRNA	963.368	447.057
hsa-miR-125b-5p	miRNA	286951	145952
hsa-miR-1260a	miRNA	1.27819	2.51154
hsa-miR-1260b	miRNA	134.767	66.5673
hsa-miR-1262	miRNA	8.01224	3.59392
hsa-miR-126-3p	miRNA	253.375	105.758
hsa-miR-126-5p	miRNA	6.27382	3.05196
hsa-miR-1266-5p	miRNA	0.0861444	0.243653
hsa-miR-1267	miRNA	2.02787	2.64805
hsa-miR-1268b	miRNA	0.482413	1.05481
hsa-miR-1269a	miRNA	0.087801	0.248339
hsa-miR-1269b	miRNA	0.91796	2.08318
hsa-miR-1270	miRNA	17.8886	9.82431
hsa-miR-1271-3p	miRNA	2.00941	1.80935
hsa-miR-1271-5p	miRNA	1468.78	873.954
hsa-miR-1273c	miRNA	7.47266	3.55136
hsa-miR-1273d	miRNA	0.989437	1.22114
hsa-miR-1273e	miRNA	0.412771	1.16749
hsa-miR-1273g-3p	miRNA	0.712856	1.32614
hsa-miR-1273h-5p	miRNA	0.528727	1.02127
hsa-miR-127-3p	miRNA	109729	55975.6
hsa-miR-1275	miRNA	17.5792	13.6698
hsa-miR-127-5p	miRNA	1094.69	468.95
hsa-miR-1276	miRNA	1.79296	1.45885
hsa-miR-1277-3p	miRNA	0.652114	1.30049
hsa-miR-1277-5p	miRNA	14.3413	15.9945
hsa-miR-1278	miRNA	46.1353	32.2969
hsa-miR-128-1-5p	miRNA	14.4795	10.3386
hsa-miR-128-2-5p	miRNA	0.164454	0.465145
hsa-miR-128-3p	miRNA	8970.7	2318.17
hsa-miR-1284	miRNA	3.08459	2.43843
hsa-miR-1285-3p	miRNA	43.2873	19.0878
hsa-miR-1285-5p	miRNA	13.4956	7.80874
hsa-miR-1287-3p	miRNA	0.66991	1.06879
hsa-miR-1287-5p	miRNA	145.463	55.94
hsa-miR-1288-3p	miRNA	1.01144	1.98794
hsa-miR-1289	miRNA	0.79758	0.870206
hsa-miR-1290	miRNA	16.0086	10.5691
hsa-miR-129-1-3p	miRNA	2.75988	2.55662
hsa-miR-1292-3p	miRNA	0.517207	1.46288
hsa-miR-129-2-3p	miRNA	24.7895	13.4407
hsa-miR-1292-5p	miRNA	35.0728	13.0984
hsa-miR-1293	miRNA	2.26932	2.47207
hsa-miR-1294	miRNA	19.7118	13.801
hsa-miR-1295a	miRNA	3.45623	4.61761
hsa-miR-1295b-3p	miRNA	7.21054	12.7299
hsa-miR-1295b-5p	miRNA	0.923186	2.61116
hsa-miR-129-5p	miRNA	68.4079	42.8616
hsa-miR-1296-5p	miRNA	730.02	361.684
hsa-miR-1297	miRNA	15.0462	8.88736
hsa-miR-1298-5p	miRNA	0.213109	0.602764
hsa-miR-1299	miRNA	144.231	202.382
hsa-miR-1301-3p	miRNA	260.749	145.339
hsa-miR-1302	miRNA	0.677116	1.91517
hsa-miR-1303	miRNA	169.301	59.4254
hsa-miR-1304-3p	miRNA	31.0033	16.2511
hsa-miR-1304-5p	miRNA	12.1614	5.54921
hsa-miR-1305	miRNA	0.520549	0.718767
hsa-miR-1306-3p	miRNA	1.93291	2.88663
hsa-miR-1306-5p	miRNA	34.9674	18.3988
hsa-miR-1307-3p	miRNA	7499.18	3060.36
hsa-miR-1307-5p	miRNA	218.615	203.747
hsa-miR-130a-3p	miRNA	454.687	87.1332
hsa-miR-130b-3p	miRNA	88.8857	24.5192
hsa-miR-130b-5p	miRNA	883.051	265.955
hsa-miR-132-3p	miRNA	1409.37	553.316
hsa-miR-132-5p	miRNA	868.752	251.089
hsa-miR-133a-3p	miRNA	61.852	40.3319
hsa-miR-133a-5p	miRNA	2.22518	2.30458
hsa-miR-133b	miRNA	0.263403	0.745016
hsa-miR-1343-3p	miRNA	16.5337	9.39859
hsa-miR-1343-5p	miRNA	0.39055	0.856837
hsa-miR-134-3p	miRNA	13.3355	7.12029
hsa-miR-134-5p	miRNA	3834.73	1152.6
hsa-miR-135a-5p	miRNA	0.209088	0.591391
hsa-miR-135b-3p	miRNA	0.291054	0.547143
hsa-miR-135b-5p	miRNA	8.76738	7.83092
hsa-miR-136-3p	miRNA	2083.7	1679.72
hsa-miR-136-5p	miRNA	449.234	416.54
hsa-miR-137	miRNA	551.158	382.214
hsa-miR-138-1-3p	miRNA	16.854	5.92129
hsa-miR-138-5p	miRNA	660.846	356.533
hsa-miR-139-3p	miRNA	2.56776	2.87505
hsa-miR-139-5p	miRNA	53.4137	57.3887
hsa-miR-140-3p	miRNA	30431.8	17482.1
hsa-miR-140-5p	miRNA	2924.22	1595.71
hsa-miR-142-3p	miRNA	0.925373	1.22418
hsa-miR-142-5p	miRNA	0.0981861	0.277712
hsa-miR-143-3p	miRNA	421111	274827
hsa-miR-143-5p	miRNA	3624.9	2674.59
hsa-miR-144-5p	miRNA	0.722074	1.09784
hsa-miR-145-3p	miRNA	3854.65	2368.85
hsa-miR-145-5p	miRNA	40525.3	30931.6
hsa-miR-1468-5p	miRNA	30.8214	15.5832
hsa-miR-1469	miRNA	0.334678	0.706902
hsa-miR-146a-3p	miRNA	0.167616	0.47409
hsa-miR-146a-5p	miRNA	282.337	80.9439
hsa-miR-146b-3p	miRNA	300.758	220.168
hsa-miR-146b-5p	miRNA	18867.5	11456.4
hsa-miR-147a	miRNA	0.15467	0.437472
hsa-miR-147b	miRNA	2.76071	1.5753
hsa-miR-148a-3p	miRNA	42494	34773.4
hsa-miR-148a-5p	miRNA	241.882	169.724
hsa-miR-148b-3p	miRNA	15236.7	6135.88
hsa-miR-148b-5p	miRNA	48.5409	17.1769
hsa-miR-149-3p	miRNA	0.0981861	0.277712
hsa-miR-149-5p	miRNA	494.534	135.512
hsa-miR-150-5p	miRNA	2.45571	2.56636
hsa-miR-151a-3p	miRNA	21089.6	5953.35
hsa-miR-151a-5p	miRNA	1427.45	258.133
hsa-miR-151b	miRNA	1.56236	1.84973
hsa-miR-152-3p	miRNA	44228.6	14604.1
hsa-miR-152-5p	miRNA	151.971	42.9628
hsa-miR-153-3p	miRNA	1.06474	1.65904
hsa-miR-1537-3p	miRNA	0.087801	0.248339
hsa-miR-1538	miRNA	1.79983	2.48781
hsa-miR-154-3p	miRNA	115.194	67.9979
hsa-miR-154-5p	miRNA	383.576	173.39
hsa-miR-155-3p	miRNA	0.90739	1.22669
hsa-miR-155-5p	miRNA	10417.9	2769.75
hsa-miR-15a-3p	miRNA	0.175602	0.496677
hsa-miR-15a-5p	miRNA	140.68	63.8988
hsa-miR-15b-3p	miRNA	154.618	39.6764
hsa-miR-15b-5p	miRNA	480.933	198.581
hsa-miR-16-1-3p	miRNA	10.087	6.88478
hsa-miR-16-2-3p	miRNA	167.409	54.5682
hsa-miR-16-5p	miRNA	3077.06	1150.38
hsa-miR-17-3p	miRNA	37.9831	32.651
hsa-miR-17-5p	miRNA	2761.42	575.632
hsa-miR-181a-2-3p	miRNA	1149.18	788.485
hsa-miR-181a-3p	miRNA	1541.13	1203.49
hsa-miR-181a-5p	miRNA	41932	25236.6
hsa-miR-181b-3p	miRNA	20.6793	15.8008
hsa-miR-181b-5p	miRNA	5498.47	2759.55
hsa-miR-181c-3p	miRNA	240.619	123.921
hsa-miR-181c-5p	miRNA	84.9935	34.8005
hsa-miR-181d-3p	miRNA	0.808951	1.21828
hsa-miR-181d-5p	miRNA	801.97	540.773
hsa-miR-182-5p	miRNA	9.96926	4.50295
hsa-miR-1827	miRNA	1.37451	2.60055
hsa-miR-183-3p	miRNA	0.123438	0.349136
hsa-miR-183-5p	miRNA	5.42126	4.32713
hsa-miR-184	miRNA	14.152	14.1315
hsa-miR-185-3p	miRNA	88.4321	45.5886
hsa-miR-185-5p	miRNA	4645.86	1636.78
hsa-miR-186-5p	miRNA	5334.23	1300.38
hsa-miR-187-3p	miRNA	54.6435	27.1202
hsa-miR-187-5p	miRNA	0.167616	0.47409
hsa-miR-188-3p	miRNA	0.526	1.02616
hsa-miR-188-5p	miRNA	14.9139	10.8031
hsa-miR-18a-3p	miRNA	42.1464	13.7418
hsa-miR-18a-5p	miRNA	29.4733	14.7559
hsa-miR-1908-3p	miRNA	0.923186	2.61116
hsa-miR-1908-5p	miRNA	6.47764	4.89005
hsa-miR-1909-3p	miRNA	0.504164	0.721745
hsa-miR-190a-3p	miRNA	0.0981861	0.277712
hsa-miR-190a-5p	miRNA	47.2894	47.9818
hsa-miR-190b	miRNA	11.8082	7.46813
hsa-miR-1910-3p	miRNA	0.15467	0.437472
hsa-miR-1910-5p	miRNA	4.7419	8.39567
hsa-miR-1913	miRNA	2.7758	2.59799
hsa-miR-191-3p	miRNA	20.9256	12.1528
hsa-miR-1914-3p	miRNA	0.177331	0.501567
hsa-miR-1914-5p	miRNA	1.98168	2.03537
hsa-miR-191-5p	miRNA	37568	12223.6
hsa-miR-192-3p	miRNA	1.01073	1.19693
hsa-miR-192-5p	miRNA	1018.41	473.58
hsa-miR-193a-3p	miRNA	56.9869	26.0614
hsa-miR-193a-5p	miRNA	4486.81	1960.59
hsa-miR-193b-3p	miRNA	3296.99	2046.76
hsa-miR-193b-5p	miRNA	228.796	169.13
hsa-miR-194-3p	miRNA	3.31215	2.27967
hsa-miR-194-5p	miRNA	207.888	113.765
hsa-miR-195-3p	miRNA	692.013	272.098
hsa-miR-195-5p	miRNA	815.889	229.559
hsa-miR-196a-3p	miRNA	20.7492	6.35059
hsa-miR-196a-5p	miRNA	8101.39	3302.56
hsa-miR-196b-3p	miRNA	3.95862	2.60927
hsa-miR-196b-5p	miRNA	1735.05	636.516
hsa-miR-1972	miRNA	4.93942	3.73236
hsa-miR-1973	miRNA	0.355765	1.00626
hsa-miR-197-3p	miRNA	2788.97	1143.17
hsa-miR-197-5p	miRNA	3.49091	2.49031
hsa-miR-1976	miRNA	0.517207	1.46288
hsa-miR-199a-3p	miRNA	74.7314	26.4152
hsa-miR-199a-5p	miRNA	163143	29569
hsa-miR-199b-3p	miRNA	71.526	22.1644
hsa-miR-199b-5p	miRNA	48123.4	49421.7
hsa-miR-19a-3p	miRNA	151.639	167.251
hsa-miR-19b-1-5p	miRNA	0.841033	0.995138
hsa-miR-19b-3p	miRNA	927.904	860.508
hsa-miR-200a-3p	miRNA	29.426	12.9699
hsa-miR-200a-5p	miRNA	5.44458	2.07201
hsa-miR-200b-3p	miRNA	204	84.7993
hsa-miR-200b-5p	miRNA	2.11482	1.22459
hsa-miR-200c-3p	miRNA	45.5314	18.3137
hsa-miR-203a	miRNA	159.601	103.085
hsa-miR-203b-5p	miRNA	1.54339	1.74895
hsa-miR-204-3p	miRNA	6.2522	5.1078
hsa-miR-204-5p	miRNA	194.399	137.615
hsa-miR-205-5p	miRNA	0.733517	1.00089
hsa-miR-20a-3p	miRNA	7.13691	3.82364
hsa-miR-20a-5p	miRNA	5442.9	2419.14
hsa-miR-20b-5p	miRNA	5.11077	4.08495
hsa-miR-210-3p	miRNA	23403.6	8504.72
hsa-miR-210-5p	miRNA	292.93	141.44
hsa-miR-2110	miRNA	139.114	61.6337
hsa-miR-2114-3p	miRNA	0.885259	1.27906
hsa-miR-2114-5p	miRNA	2.84772	3.45824
hsa-miR-2115-3p	miRNA	0.167616	0.47409
hsa-miR-2115-5p	miRNA	0.167616	0.47409
hsa-miR-211-5p	miRNA	0.42064	0.862944
hsa-miR-2116-3p	miRNA	13.3824	7.68673
hsa-miR-2116-5p	miRNA	2.05563	2.21836
hsa-miR-212-3p	miRNA	118.271	48.8426
hsa-miR-212-5p	miRNA	189.19	68.4874
hsa-miR-21-3p	miRNA	2339.24	1160.96
hsa-miR-214-3p	miRNA	13576.8	10958.4
hsa-miR-214-5p	miRNA	1487.41	557.545
hsa-miR-215-3p	miRNA	0.209088	0.591391
hsa-miR-215-5p	miRNA	12.4968	8.55834
hsa-miR-21-5p	miRNA	2.35875e+06	1.15117e+06
hsa-miR-216a-3p	miRNA	3.62369	3.79625
hsa-miR-216a-5p	miRNA	1.63831	2.55895
hsa-miR-216b-3p	miRNA	0.167547	0.473894
hsa-miR-216b-5p	miRNA	3.33542	3.05365
hsa-miR-217	miRNA	29.5866	21.0788
hsa-miR-218-2-3p	miRNA	0.123438	0.349136
hsa-miR-218-5p	miRNA	2151.84	2216.84
hsa-miR-219a-1-3p	miRNA	15.5509	6.92106
hsa-miR-219a-2-3p	miRNA	0.412771	1.16749
hsa-miR-219a-5p	miRNA	0.0981861	0.277712
hsa-miR-219b-3p	miRNA	0.719816	0.776514
hsa-miR-219b-5p	miRNA	5.80823	4.3382
hsa-miR-221-3p	miRNA	290940	78168.3
hsa-miR-221-5p	miRNA	15207.1	6720.55
hsa-miR-222-3p	miRNA	165501	106697
hsa-miR-222-5p	miRNA	59.9435	36.4309
hsa-miR-223-3p	miRNA	0.211239	0.398492
hsa-miR-22-3p	miRNA	126859	40205.6
hsa-miR-224-3p	miRNA	34.9409	16.5181
hsa-miR-224-5p	miRNA	3981.83	1569.32
hsa-miR-22-5p	miRNA	338.158	140.363
hsa-miR-2276-3p	miRNA	1.50208	2.62322
hsa-miR-2277-3p	miRNA	11.9886	11.3291
hsa-miR-2277-5p	miRNA	132.666	87.6465
hsa-miR-2278	miRNA	3.83788	2.99566
hsa-miR-2355-3p	miRNA	51.9473	23.2539
hsa-miR-2355-5p	miRNA	5.84473	2.93633
hsa-miR-23a-3p	miRNA	54822.9	22105.5
hsa-miR-23a-5p	miRNA	23.1959	8.20118
hsa-miR-23b-3p	miRNA	27152	14521.3
hsa-miR-23b-5p	miRNA	101.836	63.8057
hsa-miR-23c	miRNA	14.6902	9.69714
hsa-miR-24-1-5p	miRNA	54.2812	38.1557
hsa-miR-24-2-5p	miRNA	553.24	210.789
hsa-miR-24-3p	miRNA	61984.2	16237.1
hsa-miR-2467-3p	miRNA	0.426187	0.877344
hsa-miR-2467-5p	miRNA	0.594074	1.68029
hsa-miR-25-3p	miRNA	11094	2983.91
hsa-miR-25-5p	miRNA	96.7012	61.1285
hsa-miR-2681-3p	miRNA	0.246877	0.698272
hsa-miR-2681-5p	miRNA	2.54386	5.97368
hsa-miR-2682-3p	miRNA	0.993353	1.16274
hsa-miR-2682-5p	miRNA	763.512	563.835
hsa-miR-26a-1-3p	miRNA	7.575	6.49526
hsa-miR-26a-2-3p	miRNA	62.7175	38.4513
hsa-miR-26a-5p	miRNA	294265	88810.9
hsa-miR-26b-3p	miRNA	92.513	18.3134
hsa-miR-26b-5p	miRNA	20827	9428.57
hsa-miR-27a-3p	miRNA	54614.9	29584.8
hsa-miR-27a-5p	miRNA	1372.48	704.103
hsa-miR-27b-3p	miRNA	124426	71054.5
hsa-miR-27b-5p	miRNA	425.808	265.795
hsa-miR-28-3p	miRNA	7639.15	3837.57
hsa-miR-28-5p	miRNA	1866.55	320.538
hsa-miR-296-3p	miRNA	160.563	54.5063
hsa-miR-296-5p	miRNA	120.689	55.9538
hsa-miR-299-3p	miRNA	176.686	82.7006
hsa-miR-299-5p	miRNA	321.732	151.021
hsa-miR-29a-3p	miRNA	27729	10876.9
hsa-miR-29a-5p	miRNA	42.8465	15.6697
hsa-miR-29b-1-5p	miRNA	54.1882	13.9527
hsa-miR-29b-2-5p	miRNA	56.8921	20.0797
hsa-miR-29b-3p	miRNA	405.934	390.683
hsa-miR-29c-3p	miRNA	86.1219	68.9767
hsa-miR-29c-5p	miRNA	103.812	66.7299
hsa-miR-300	miRNA	4.45586	3.55844
hsa-miR-301a-3p	miRNA	2.96659	3.79661
hsa-miR-301a-5p	miRNA	23.6379	12.3594
hsa-miR-301b	miRNA	6.93108	4.50224
hsa-miR-302a-5p	miRNA	3.17058	4.79292
hsa-miR-302b-3p	miRNA	3.67062	6.30764
hsa-miR-302c-3p	miRNA	0.539255	1.00536
hsa-miR-302d-3p	miRNA	0.449472	1.02171
hsa-miR-3064-3p	miRNA	0.962142	1.06912
hsa-miR-3064-5p	miRNA	9.63682	4.96567
hsa-miR-3065-3p	miRNA	1.70585	2.33269
hsa-miR-3065-5p	miRNA	7.11832	6.06886
hsa-miR-3074-3p	miRNA	88.4262	42.3978
hsa-miR-3074-5p	miRNA	98.3936	30.1654
hsa-miR-30a-3p	miRNA	5396.38	2135.28
hsa-miR-30a-5p	miRNA	125541	58297.6
hsa-miR-30b-3p	miRNA	51.9805	16.7755
hsa-miR-30b-5p	miRNA	2081	431.748
hsa-miR-30c-1-3p	miRNA	49.8433	10.6527
hsa-miR-30c-2-3p	miRNA	1088.46	429.205
hsa-miR-30c-5p	miRNA	26644.3	9733.63
hsa-miR-30d-3p	miRNA	48.1812	21.4854
hsa-miR-30d-5p	miRNA	73325.1	23465.8
hsa-miR-30e-3p	miRNA	1498.91	366.846
hsa-miR-30e-5p	miRNA	5747.75	2712.5
hsa-miR-3116	miRNA	0.378855	0.550115
hsa-miR-3117-3p	miRNA	49.2684	29.662
hsa-miR-3118	miRNA	0.418146	0.860791
hsa-miR-3120-3p	miRNA	1.19277	1.41216
hsa-miR-3120-5p	miRNA	100.143	37.1057
hsa-miR-3121-3p	miRNA	0.594403	1.68123
hsa-miR-3124-3p	miRNA	0.123438	0.349136
hsa-miR-3124-5p	miRNA	2.74472	2.79781
hsa-miR-3125	miRNA	2.08259	3.7335
hsa-miR-3126-3p	miRNA	0.378855	0.550115
hsa-miR-3126-5p	miRNA	2.31823	2.16239
hsa-miR-3127-3p	miRNA	1.10782	1.25019
hsa-miR-3127-5p	miRNA	3.92107	7.6741
hsa-miR-3128	miRNA	4.57826	2.20378
hsa-miR-3129-3p	miRNA	37.4007	16.6629
hsa-miR-3129-5p	miRNA	17.3439	5.30615
hsa-miR-3130-3p	miRNA	0.430541	0.941388
hsa-miR-3130-5p	miRNA	7.9043	7.15068
hsa-miR-3131	miRNA	0.459548	0.645584
hsa-miR-3133	miRNA	10.2731	7.32336
hsa-miR-3134	miRNA	2.84057	2.14491
hsa-miR-3135a	miRNA	1.31779	1.68892
hsa-miR-3136-3p	miRNA	0.123438	0.349136
hsa-miR-3136-5p	miRNA	1.39486	1.79928
hsa-miR-3138	miRNA	1.54753	1.9806
hsa-miR-3139	miRNA	0.537996	1.02859
hsa-miR-31-3p	miRNA	154.139	136.174
hsa-miR-3140-3p	miRNA	1.16168	1.60122
hsa-miR-3141	miRNA	0.401415	1.13537
hsa-miR-3142	miRNA	0.466656	0.655158
hsa-miR-3143	miRNA	1.04025	1.07495
hsa-miR-3144-3p	miRNA	3.09471	2.4671
hsa-miR-3145-3p	miRNA	0.659502	1.02698
hsa-miR-3145-5p	miRNA	3.54523	2.76811
hsa-miR-3146	miRNA	0.81306	1.1425
hsa-miR-3149	miRNA	1.64634	1.06781
hsa-miR-3150a-5p	miRNA	3.92928	4.72939
hsa-miR-3150b-3p	miRNA	0.238316	0.674059
hsa-miR-3151-3p	miRNA	0.15467	0.437472
hsa-miR-3151-5p	miRNA	0.697818	1.28604
hsa-miR-3152-3p	miRNA	0.725672	1.06226
hsa-miR-3152-5p	miRNA	6.54315	6.67712
hsa-miR-3154	miRNA	5.57058	4.55014
hsa-miR-3156-5p	miRNA	0.302749	0.856304
hsa-miR-3157-3p	miRNA	2.49072	1.75208
hsa-miR-3157-5p	miRNA	2.62591	2.85786
hsa-miR-3158-3p	miRNA	130.971	39.8709
hsa-miR-3158-5p	miRNA	0.526	1.02616
hsa-miR-3159	miRNA	0.723389	1.08942
hsa-miR-31-5p	miRNA	8598.75	3458.2
hsa-miR-3160-5p	miRNA	0.300769	0.568711
hsa-miR-3162-3p	miRNA	0.138038	0.390432
hsa-miR-3162-5p	miRNA	0.404983	1.14546
hsa-miR-3163	miRNA	2.25111	2.19958
hsa-miR-3164	miRNA	1.87907	2.40596
hsa-miR-3165	miRNA	0.385003	0.841818
hsa-miR-3167	miRNA	2.40028	3.10545
hsa-miR-3168	miRNA	4.12469	5.13474
hsa-miR-3170	miRNA	2.01049	3.2374
hsa-miR-3173-3p	miRNA	0.297202	0.840613
hsa-miR-3173-5p	miRNA	13.046	6.68581
hsa-miR-3174	miRNA	5.28969	5.53403
hsa-miR-3175	miRNA	6.66525	9.87653
hsa-miR-3176	miRNA	0.226391	0.64033
hsa-miR-3177-3p	miRNA	9.85873	9.46592
hsa-miR-3177-5p	miRNA	0.346274	0.641184
hsa-miR-3178	miRNA	11.0254	16.1555
hsa-miR-3179	miRNA	16.3943	10.8211
hsa-miR-3180-3p	miRNA	8.40544	6.75266
hsa-miR-3180-5p	miRNA	4.2445	2.74432
hsa-miR-3182	miRNA	33.003	26.4542
hsa-miR-3183	miRNA	1.05492	1.2798
hsa-miR-3184-3p	miRNA	12.0386	8.38034
hsa-miR-3184-5p	miRNA	879.146	362.234
hsa-miR-3186-5p	miRNA	0.265132	0.526928
hsa-miR-3187-3p	miRNA	10.9632	8.15373
hsa-miR-3187-5p	miRNA	1.77538	2.36534
hsa-miR-3188	miRNA	2.98459	3.19636
hsa-miR-3190-3p	miRNA	2.90575	2.48624
hsa-miR-3191-3p	miRNA	0.5826	0.894506
hsa-miR-3191-5p	miRNA	4.71414	3.37849
hsa-miR-3192-5p	miRNA	0.997113	1.2573
hsa-miR-3193	miRNA	3.6063	2.98172
hsa-miR-3194-3p	miRNA	0.352933	0.653515
hsa-miR-3195	miRNA	0.68354	1.40228
hsa-miR-3196	miRNA	0.180811	0.511411
hsa-miR-3197	miRNA	0.291594	0.824752
hsa-miR-3199	miRNA	4.35846	3.13354
hsa-miR-3200-3p	miRNA	41.5145	9.70396
hsa-miR-3200-5p	miRNA	1.01629	1.28148
hsa-miR-3202	miRNA	0.81306	1.1425
hsa-miR-320a	miRNA	29867.7	11742.1
hsa-miR-320b	miRNA	171.538	76.5031
hsa-miR-320c	miRNA	92.3372	35.6628
hsa-miR-320d	miRNA	13.5324	6.17802
hsa-miR-320e	miRNA	0.700683	1.35715
hsa-miR-323a-3p	miRNA	932.807	425.561
hsa-miR-323a-5p	miRNA	4.34519	3.41334
hsa-miR-323b-3p	miRNA	561.748	284.424
hsa-miR-323b-5p	miRNA	0.498848	0.833632
hsa-miR-32-3p	miRNA	11.6733	9.06796
hsa-miR-324-3p	miRNA	163.779	29.0959
hsa-miR-324-5p	miRNA	65.09	31.2936
hsa-miR-32-5p	miRNA	216.375	234.763
hsa-miR-326	miRNA	18.7412	12.9433
hsa-miR-328-3p	miRNA	3024.51	1015.51
hsa-miR-329-3p	miRNA	1156.72	461.457
hsa-miR-329-5p	miRNA	17.2229	8.44837
hsa-miR-330-3p	miRNA	662.889	412.607
hsa-miR-330-5p	miRNA	82.9026	22.3765
hsa-miR-331-3p	miRNA	373.957	133.86
hsa-miR-331-5p	miRNA	37.7057	12.1074
hsa-miR-335-3p	miRNA	278.82	214.504
hsa-miR-335-5p	miRNA	63.1437	73.9526
hsa-miR-337-3p	miRNA	773.113	403.999
hsa-miR-337-5p	miRNA	52.8686	24.3516
hsa-miR-338-5p	miRNA	1.44963	1.60145
hsa-miR-339-3p	miRNA	613.166	209.305
hsa-miR-339-5p	miRNA	2074.57	1079.94
hsa-miR-33a-3p	miRNA	5.50525	4.58424
hsa-miR-33a-5p	miRNA	2.38808	2.46463
hsa-miR-33b-3p	miRNA	6.35371	3.61643
hsa-miR-340-3p	miRNA	385.056	207.217
hsa-miR-340-5p	miRNA	1402.45	844.059
hsa-miR-342-3p	miRNA	1421.25	782.861
hsa-miR-342-5p	miRNA	56.7126	21.9252
hsa-miR-345-3p	miRNA	0.992339	1.73213
hsa-miR-345-5p	miRNA	1079.53	275.226
hsa-miR-346	miRNA	0.164454	0.465145
hsa-miR-34a-3p	miRNA	22.1776	8.09654
hsa-miR-34a-5p	miRNA	3146.12	590.89
hsa-miR-34b-3p	miRNA	135.494	70.0543
hsa-miR-34b-5p	miRNA	6.68925	5.38254
hsa-miR-34c-3p	miRNA	63.1103	34.601
hsa-miR-34c-5p	miRNA	2996.67	547.869
hsa-miR-3529-3p	miRNA	2491.39	935.475
hsa-miR-3529-5p	miRNA	1.69238	1.22765
hsa-miR-3591-3p	miRNA	0.175602	0.496677
hsa-miR-3591-5p	miRNA	2.54711	4.34183
hsa-miR-3605-3p	miRNA	97.903	51.5794
hsa-miR-3605-5p	miRNA	26.3183	9.1663
hsa-miR-3609	miRNA	14.9787	10.8356
hsa-miR-3611	miRNA	0.483933	0.708002
hsa-miR-3613-3p	miRNA	13.2123	7.23187
hsa-miR-3613-5p	miRNA	669.225	544.279
hsa-miR-361-3p	miRNA	8869.12	3525.44
hsa-miR-3614-3p	miRNA	0.121109	0.342549
hsa-miR-3614-5p	miRNA	0.494651	0.708127
hsa-miR-3615	miRNA	643.087	389.415
hsa-miR-361-5p	miRNA	2246.99	717.09
hsa-miR-3616-3p	miRNA	1.1659	1.34219
hsa-miR-3616-5p	miRNA	6.04901	7.17233
hsa-miR-3617-3p	miRNA	0.542192	0.869792
hsa-miR-3617-5p	miRNA	7.23438	6.70493
hsa-miR-3619-3p	miRNA	2.23663	2.48359
hsa-miR-3619-5p	miRNA	3.93049	3.89064
hsa-miR-3620-3p	miRNA	8.11628	5.39665
hsa-miR-3620-5p	miRNA	0.426219	1.20553
hsa-miR-3622a-3p	miRNA	1.86404	3.41027
hsa-miR-3622a-5p	miRNA	4.38352	4.34357
hsa-miR-362-3p	miRNA	6.12438	4.40449
hsa-miR-362-5p	miRNA	436.377	177.133
hsa-miR-363-3p	miRNA	2.89201	2.84646
hsa-miR-3648	miRNA	0.336502	0.691372
hsa-miR-3653	miRNA	1.07719	1.60732
hsa-miR-3655	miRNA	0.332354	0.94004
hsa-miR-3656	miRNA	0.965905	2.73199
hsa-miR-3659	miRNA	1.1947	1.13211
hsa-miR-365a-3p	miRNA	2.25261	3.35796
hsa-miR-365a-5p	miRNA	832.043	821.045
hsa-miR-365b-3p	miRNA	1.39574	1.74899
hsa-miR-365b-5p	miRNA	180.854	129.147
hsa-miR-3660	miRNA	0.0981861	0.277712
hsa-miR-3661	miRNA	4.23812	4.38516
hsa-miR-3662	miRNA	0.928614	1.54275
hsa-miR-3664-3p	miRNA	2.85222	1.00605
hsa-miR-3675-3p	miRNA	0.412771	1.16749
hsa-miR-3677-3p	miRNA	1.36793	1.47542
hsa-miR-3677-5p	miRNA	0.175602	0.496677
hsa-miR-3678-3p	miRNA	0.123438	0.349136
hsa-miR-3679-3p	miRNA	1.71655	2.2148
hsa-miR-3679-5p	miRNA	8.97372	6.56081
hsa-miR-3680-3p	miRNA	0.291594	0.824752
hsa-miR-3680-5p	miRNA	0.265132	0.526928
hsa-miR-3681-5p	miRNA	1.4924	2.01586
hsa-miR-3682-3p	miRNA	0.659898	1.34533
hsa-miR-3685	miRNA	0.087801	0.248339
hsa-miR-3687	miRNA	42.6394	38.1628
hsa-miR-3688-3p	miRNA	0.902448	1.12349
hsa-miR-3690	miRNA	0.121109	0.342549
hsa-miR-3691-3p	miRNA	0.850536	1.02674
hsa-miR-3691-5p	miRNA	2.35805	2.75541
hsa-miR-3692-3p	miRNA	0.117776	0.333121
hsa-miR-369-3p	miRNA	1573.19	1408.61
hsa-miR-369-5p	miRNA	1116.6	321.653
hsa-miR-370-3p	miRNA	15454.3	10912.3
hsa-miR-370-5p	miRNA	90.4719	49.0675
hsa-miR-371b-3p	miRNA	0.620501	1.15171
hsa-miR-372-3p	miRNA	1.12468	1.06368
hsa-miR-373-3p	miRNA	1.22411	1.67799
hsa-miR-374a-3p	miRNA	180.929	171.957
hsa-miR-374a-5p	miRNA	810.174	371.628
hsa-miR-374b-3p	miRNA	46.0457	23.9969
hsa-miR-374b-5p	miRNA	39.8398	24.1488
hsa-miR-374c-3p	miRNA	11.6428	9.54388
hsa-miR-375	miRNA	3.33496	2.14238
hsa-miR-376a-2-5p	miRNA	0.67506	1.06516
hsa-miR-376a-3p	miRNA	198.824	141.68
hsa-miR-376a-5p	miRNA	25.5142	17.5699
hsa-miR-376b-3p	miRNA	8.99171	9.94053
hsa-miR-376b-5p	miRNA	38.1102	31.3994
hsa-miR-376c-3p	miRNA	476.884	354.761
hsa-miR-376c-5p	miRNA	0.374263	0.790515
hsa-miR-377-3p	miRNA	160.957	114.263
hsa-miR-377-5p	miRNA	300.854	191.943
hsa-miR-378a-3p	miRNA	1017.4	1226.91
hsa-miR-378a-5p	miRNA	19.501	25.2505
hsa-miR-378c	miRNA	0.506961	1.10601
hsa-miR-378d	miRNA	2.26609	3.12517
hsa-miR-378e	miRNA	0.57563	1.18498
hsa-miR-378f	miRNA	2.4442	2.43918
hsa-miR-378g	miRNA	3.58491	4.44701
hsa-miR-379-3p	miRNA	309.357	173.317
hsa-miR-379-5p	miRNA	9660.21	4212.36
hsa-miR-380-3p	miRNA	40.9691	26.8269
hsa-miR-380-5p	miRNA	0.625732	1.06474
hsa-miR-381-3p	miRNA	23019.7	8009
hsa-miR-381-5p	miRNA	11.3569	5.32153
hsa-miR-382-3p	miRNA	1236.41	603.486
hsa-miR-382-5p	miRNA	1939.85	749.165
hsa-miR-383-5p	miRNA	0.246877	0.698272
hsa-miR-3909	miRNA	310.44	94.46
hsa-miR-3910	miRNA	2.46808	2.20564
hsa-miR-3911	miRNA	0.650134	0.945494
hsa-miR-3912-3p	miRNA	17.4744	8.90395
hsa-miR-3913-5p	miRNA	0.087801	0.248339
hsa-miR-3915	miRNA	0.302749	0.856304
hsa-miR-3916	miRNA	0.79254	1.19171
hsa-miR-3917	miRNA	0.222198	0.628469
hsa-miR-3918	miRNA	0.670913	1.24236
hsa-miR-3919	miRNA	0.472449	0.89125
hsa-miR-3920	miRNA	0.468385	0.657999
hsa-miR-3925-3p	miRNA	0.187442	0.530165
hsa-miR-3926	miRNA	0.0981861	0.277712
hsa-miR-3928-3p	miRNA	34.6931	9.90249
hsa-miR-3928-5p	miRNA	0.377738	0.825935
hsa-miR-3934-3p	miRNA	0.087801	0.248339
hsa-miR-3934-5p	miRNA	32.5696	14.2924
hsa-miR-3936	miRNA	0.123438	0.349136
hsa-miR-3939	miRNA	0.39044	0.72699
hsa-miR-3940-3p	miRNA	16.5461	23.4874
hsa-miR-3941	miRNA	0.175602	0.496677
hsa-miR-3942-3p	miRNA	0.296491	0.589253
hsa-miR-3942-5p	miRNA	0.297202	0.840613
hsa-miR-3943	miRNA	0.947175	1.25169
hsa-miR-3944-3p	miRNA	1.13672	1.62922
hsa-miR-3944-5p	miRNA	2.25827	4.03095
hsa-miR-3960	miRNA	2.59585	4.07663
hsa-miR-409-3p	miRNA	14299.2	7235.91
hsa-miR-409-5p	miRNA	3324.1	1456.56
hsa-miR-410-3p	miRNA	479.557	240.295
hsa-miR-410-5p	miRNA	8.37406	6.6823
hsa-miR-411-3p	miRNA	1111.69	526.904
hsa-miR-411-5p	miRNA	4374.18	2235.12
hsa-miR-412-3p	miRNA	5.19607	9.71756
hsa-miR-412-5p	miRNA	129.92	152.799
hsa-miR-421	miRNA	197.941	46.3558
hsa-miR-422a	miRNA	0.297202	0.840613
hsa-miR-423-3p	miRNA	35191.8	15854
hsa-miR-423-5p	miRNA	12.2531	6.98773
hsa-miR-424-3p	miRNA	1047.44	692.965
hsa-miR-424-5p	miRNA	217.382	151.029
hsa-miR-425-3p	miRNA	201.991	73.8813
hsa-miR-4254	miRNA	0.747642	1.64864
hsa-miR-425-5p	miRNA	3017.48	1213.28
hsa-miR-4280	miRNA	0.0981861	0.277712
hsa-miR-4281	miRNA	0.245522	0.694442
hsa-miR-4284	miRNA	1.91544	2.41156
hsa-miR-4286	miRNA	29.518	21.6329
hsa-miR-429	miRNA	4.17646	3.41726
hsa-miR-4291	miRNA	1.11891	2.0621
hsa-miR-4301	miRNA	1.29168	1.14473
hsa-miR-4306	miRNA	0.48875	0.924156
hsa-miR-4307	miRNA	0.118588	0.335419
hsa-miR-431-3p	miRNA	212.216	126.292
hsa-miR-431-5p	miRNA	284.123	174.551
hsa-miR-432-3p	miRNA	4.96853	3.0054
hsa-miR-4324	miRNA	0.889604	1.67607
hsa-miR-432-5p	miRNA	1427.51	633.579
hsa-miR-4326	miRNA	743.988	598.943
hsa-miR-4328	miRNA	0.200587	0.567346
hsa-miR-4330	miRNA	0.845344	1.66809
hsa-miR-433-3p	miRNA	751.413	378.904
hsa-miR-433-5p	miRNA	5.38448	2.74133
hsa-miR-4421	miRNA	21.6124	13.2717
hsa-miR-4423-3p	miRNA	10.4578	9.33334
hsa-miR-4423-5p	miRNA	12.0045	11.3718
hsa-miR-4424	miRNA	0.30091	0.618246
hsa-miR-4429	miRNA	3.35195	3.057
hsa-miR-4435	miRNA	0.93677	1.316
hsa-miR-4439	miRNA	0.385003	0.841818
hsa-miR-4440	miRNA	0.354661	1.00313
hsa-miR-4443	miRNA	136.37	94.7791
hsa-miR-4444	miRNA	0.435338	1.23132
hsa-miR-4448	miRNA	13.127	10.5788
hsa-miR-4449	miRNA	0.211239	0.398492
hsa-miR-4454	miRNA	7.4236	5.49827
hsa-miR-4455	miRNA	0.625629	1.36795
hsa-miR-4461	miRNA	21.1421	16.4747
hsa-miR-4463	miRNA	0.200587	0.567346
hsa-miR-4465	miRNA	0.167616	0.47409
hsa-miR-4466	miRNA	0.733232	1.6968
hsa-miR-4467	miRNA	0.426187	0.877344
hsa-miR-4469	miRNA	0.302749	0.856304
hsa-miR-4470	miRNA	5.60921	4.20349
hsa-miR-4473	miRNA	124.485	53.7379
hsa-miR-4474-3p	miRNA	1.35767	1.08831
hsa-miR-4477a	miRNA	0.167616	0.47409
hsa-miR-4479	miRNA	0.771134	0.917658
hsa-miR-4482-3p	miRNA	0.123438	0.349136
hsa-miR-4484	miRNA	0.264685	0.499315
hsa-miR-4485	miRNA	131.55	133.841
hsa-miR-4488	miRNA	6.87276	8.78722
hsa-miR-4492	miRNA	0.625629	1.36795
hsa-miR-4497	miRNA	13.4479	9.27662
hsa-miR-4498	miRNA	3.38486	2.62153
hsa-miR-449a	miRNA	14.867	17.1639
hsa-miR-449b-3p	miRNA	0.583424	1.13137
hsa-miR-449b-5p	miRNA	0.464818	0.904172
hsa-miR-449c-5p	miRNA	29.0796	40.5284
hsa-miR-4500	miRNA	42.0093	17.475
hsa-miR-4504	miRNA	0.302749	0.856304
hsa-miR-4508	miRNA	2.65305	1.47677
hsa-miR-450a-1-3p	miRNA	8.39577	8.84415
hsa-miR-450a-2-3p	miRNA	29.664	15.2897
hsa-miR-450a-5p	miRNA	535.706	390.721
hsa-miR-450b-5p	miRNA	463.945	450.181
hsa-miR-4510	miRNA	2.03968	2.27468
hsa-miR-4511	miRNA	0.175602	0.496677
hsa-miR-4512	miRNA	0.123438	0.349136
hsa-miR-4516	miRNA	3.44686	3.50418
hsa-miR-4517	miRNA	0.397696	0.815874
hsa-miR-451a	miRNA	12.0643	6.60843
hsa-miR-4520b-3p	miRNA	0.297202	0.840613
hsa-miR-4521	miRNA	5384.76	3420.76
hsa-miR-4522	miRNA	0.332354	0.94004
hsa-miR-4523	miRNA	0.238316	0.674059
hsa-miR-4524a-3p	miRNA	4.65454	3.46128
hsa-miR-4524a-5p	miRNA	0.760896	1.27552
hsa-miR-4525	miRNA	1.12567	1.70241
hsa-miR-452-5p	miRNA	773.193	379.345
hsa-miR-4527	miRNA	0.639328	1.80829
hsa-miR-4532	miRNA	0.48875	0.924156
hsa-miR-4533	miRNA	0.167616	0.47409
hsa-miR-4536-3p	miRNA	0.198305	0.560892
hsa-miR-4538	miRNA	0.213109	0.602764
hsa-miR-454-3p	miRNA	245.107	121.591
hsa-miR-454-5p	miRNA	31.4935	9.86003
hsa-miR-455-3p	miRNA	2040.64	933.163
hsa-miR-455-5p	miRNA	2937.18	2078.02
hsa-miR-4632-3p	miRNA	0.771734	1.68439
hsa-miR-4632-5p	miRNA	0.164454	0.465145
hsa-miR-4634	miRNA	0.845344	1.66809
hsa-miR-4636	miRNA	15.0677	18.2964
hsa-miR-4637	miRNA	1.00657	1.27828
hsa-miR-4638-3p	miRNA	1.71931	1.48626
hsa-miR-4638-5p	miRNA	2.0003	2.28162
hsa-miR-4639-5p	miRNA	0.29904	0.564836
hsa-miR-4640-3p	miRNA	1.62254	1.65474
hsa-miR-4640-5p	miRNA	0.547635	0.882639
hsa-miR-4641	miRNA	0.0837734	0.236947
hsa-miR-4644	miRNA	0.121109	0.342549
hsa-miR-4645-3p	miRNA	1.91396	1.35774
hsa-miR-4646-3p	miRNA	0.336344	0.635978
hsa-miR-4646-5p	miRNA	0.703825	1.17805
hsa-miR-4647	miRNA	2.40397	1.74601
hsa-miR-4648	miRNA	0.15467	0.437472
hsa-miR-4649-3p	miRNA	3.33915	2.77378
hsa-miR-4649-5p	miRNA	3.48297	2.93983
hsa-miR-4651	miRNA	0.110016	0.311171
hsa-miR-4653-3p	miRNA	0.297037	0.840147
hsa-miR-4653-5p	miRNA	0.087801	0.248339
hsa-miR-4657	miRNA	0.328363	0.693565
hsa-miR-4658	miRNA	0.363328	1.02765
hsa-miR-4659a-3p	miRNA	2.4417	1.8906
hsa-miR-4659a-5p	miRNA	0.123438	0.349136
hsa-miR-466	miRNA	0.285563	0.53682
hsa-miR-4660	miRNA	1.28859	1.03837
hsa-miR-4661-5p	miRNA	6.82852	2.90507
hsa-miR-4662a-5p	miRNA	9.79868	8.05364
hsa-miR-4662b	miRNA	0.300769	0.568711
hsa-miR-4663	miRNA	0.288861	0.817024
hsa-miR-4664-3p	miRNA	5.44758	4.62644
hsa-miR-4664-5p	miRNA	0.71552	1.34561
hsa-miR-4665-5p	miRNA	2.51577	2.29816
hsa-miR-4666b	miRNA	0.121109	0.342549
hsa-miR-4667-3p	miRNA	2.54023	2.03765
hsa-miR-4667-5p	miRNA	0.893399	1.51926
hsa-miR-4668-3p	miRNA	0.207254	0.390973
hsa-miR-4668-5p	miRNA	1.33749	1.72603
hsa-miR-4669	miRNA	0.087801	0.248339
hsa-miR-4672	miRNA	2.10614	3.04012
hsa-miR-4674	miRNA	0.276077	0.780864
hsa-miR-4676-3p	miRNA	4.09472	2.65019
hsa-miR-4677-3p	miRNA	37.2943	10.9512
hsa-miR-4677-5p	miRNA	0.741644	1.09629
hsa-miR-4679	miRNA	1.35183	1.64127
hsa-miR-4680-5p	miRNA	0.0861444	0.243653
hsa-miR-4682	miRNA	0.731151	1.17074
hsa-miR-4683	miRNA	22.662	9.18545
hsa-miR-4684-3p	miRNA	0.733768	1.05541
hsa-miR-4684-5p	miRNA	0.255417	0.502787
hsa-miR-4685-3p	miRNA	6.45881	2.63524
hsa-miR-4685-5p	miRNA	0.114621	0.324198
hsa-miR-4687-3p	miRNA	1.14063	1.92952
hsa-miR-4687-5p	miRNA	0.412771	1.16749
hsa-miR-4688	miRNA	0.687752	1.0842
hsa-miR-4689	miRNA	0.62588	1.23503
hsa-miR-4690-3p	miRNA	2.23241	1.87264
hsa-miR-4693-3p	miRNA	1.1795	1.37307
hsa-miR-4694-5p	miRNA	0.087801	0.248339
hsa-miR-4695-3p	miRNA	0.177331	0.501567
hsa-miR-4695-5p	miRNA	0.297202	0.840613
hsa-miR-4696	miRNA	0.087801	0.248339
hsa-miR-4697-3p	miRNA	0.117776	0.333121
hsa-miR-4697-5p	miRNA	0.213109	0.602764
hsa-miR-4699-3p	miRNA	1.5984	1.42992
hsa-miR-4699-5p	miRNA	0.177331	0.501567
hsa-miR-4700-5p	miRNA	0.167616	0.47409
hsa-miR-4701-5p	miRNA	0.177331	0.501567
hsa-miR-4705	miRNA	0.727129	1.78977
hsa-miR-4706	miRNA	0.333682	0.617869
hsa-miR-4707-3p	miRNA	1.68171	1.44974
hsa-miR-4708-3p	miRNA	0.087801	0.248339
hsa-miR-4709-3p	miRNA	4.99203	3.8892
hsa-miR-4709-5p	miRNA	4.81498	2.67586
hsa-miR-4711-5p	miRNA	1.70338	1.81741
hsa-miR-4715-3p	miRNA	0.383073	0.713274
hsa-miR-4715-5p	miRNA	0.302749	0.856304
hsa-miR-4716-3p	miRNA	0.265132	0.526928
hsa-miR-4717-5p	miRNA	0.835133	1.23335
hsa-miR-4720-5p	miRNA	0.123438	0.349136
hsa-miR-4722-5p	miRNA	0.285563	0.53682
hsa-miR-4723-3p	miRNA	0.580387	1.19568
hsa-miR-4723-5p	miRNA	0.968481	2.3815
hsa-miR-4724-5p	miRNA	0.121109	0.342549
hsa-miR-4725-3p	miRNA	4.84721	3.62732
hsa-miR-4725-5p	miRNA	1.30181	1.20337
hsa-miR-4726-5p	miRNA	1.03852	1.3249
hsa-miR-4727-3p	miRNA	0.843673	1.10968
hsa-miR-4728-3p	miRNA	8.39054	6.21983
hsa-miR-4728-5p	miRNA	2.93824	3.34647
hsa-miR-4731-3p	miRNA	2.25899	3.26114
hsa-miR-4731-5p	miRNA	4.76343	4.44542
hsa-miR-4733-3p	miRNA	0.167616	0.47409
hsa-miR-4733-5p	miRNA	0.087801	0.248339
hsa-miR-4735-5p	miRNA	0.297202	0.840613
hsa-miR-4738-3p	miRNA	0.673064	1.25462
hsa-miR-4741	miRNA	1.47871	2.18061
hsa-miR-4742-3p	miRNA	15.0695	7.92791
hsa-miR-4742-5p	miRNA	3.42605	2.28421
hsa-miR-4743-3p	miRNA	0.198305	0.560892
hsa-miR-4743-5p	miRNA	1.45328	2.22244
hsa-miR-4745-5p	miRNA	0.712088	1.13318
hsa-miR-4746-5p	miRNA	11.0595	6.27736
hsa-miR-4747-3p	miRNA	1.3209	1.63028
hsa-miR-4748	miRNA	0.670913	1.24236
hsa-miR-4749-3p	miRNA	1.42362	1.71227
hsa-miR-4749-5p	miRNA	0.548342	1.04837
hsa-miR-4750-3p	miRNA	0.087801	0.248339
hsa-miR-4750-5p	miRNA	4.00587	2.57865
hsa-miR-4753-3p	miRNA	0.887303	1.32403
hsa-miR-4754	miRNA	0.291594	0.824752
hsa-miR-4755-3p	miRNA	0.928629	1.35109
hsa-miR-4755-5p	miRNA	1.14961	1.84885
hsa-miR-4757-3p	miRNA	0.424349	0.647475
hsa-miR-4757-5p	miRNA	0.381238	0.559111
hsa-miR-4758-3p	miRNA	0.121109	0.342549
hsa-miR-4761-3p	miRNA	0.512922	1.07632
hsa-miR-4762-3p	miRNA	0.470365	0.91762
hsa-miR-4762-5p	miRNA	1.36401	1.79257
hsa-miR-4763-3p	miRNA	0.159927	0.452343
hsa-miR-4763-5p	miRNA	0.0981861	0.277712
hsa-miR-4766-3p	miRNA	0.187442	0.530165
hsa-miR-4766-5p	miRNA	0.0981861	0.277712
hsa-miR-4767	miRNA	0.929462	1.63414
hsa-miR-4768-5p	miRNA	1.09625	1.3017
hsa-miR-4769-3p	miRNA	0.291054	0.547143
hsa-miR-4769-5p	miRNA	0.0837734	0.236947
hsa-miR-4772-5p	miRNA	0.265132	0.526928
hsa-miR-4773	miRNA	2.85357	2.82666
hsa-miR-4775	miRNA	42.2046	27.0747
hsa-miR-4776-3p	miRNA	0.121109	0.342549
hsa-miR-4780	miRNA	0.123438	0.349136
hsa-miR-4781-3p	miRNA	3.21864	2.63433
hsa-miR-4783-3p	miRNA	1.20087	1.27963
hsa-miR-4785	miRNA	4.25185	3.77239
hsa-miR-4786-5p	miRNA	0.302749	0.856304
hsa-miR-4787-3p	miRNA	10.3025	7.07034
hsa-miR-4787-5p	miRNA	0.297202	0.840613
hsa-miR-4788	miRNA	2.61164	5.13453
hsa-miR-4789-3p	miRNA	0.187442	0.530165
hsa-miR-4791	miRNA	0.12861	0.363764
hsa-miR-4792	miRNA	132.273	167.518
hsa-miR-4793-3p	miRNA	0.173985	0.492103
hsa-miR-4794	miRNA	0.123438	0.349136
hsa-miR-4795-3p	miRNA	1.97336	1.8099
hsa-miR-4795-5p	miRNA	0.296491	0.589253
hsa-miR-4796-3p	miRNA	1.36557	1.81781
hsa-miR-4796-5p	miRNA	1.06834	0.920216
hsa-miR-4797-3p	miRNA	0.332354	0.94004
hsa-miR-4797-5p	miRNA	0.198305	0.560892
hsa-miR-4798-5p	miRNA	0.988934	1.21698
hsa-miR-4799-5p	miRNA	0.177331	0.501567
hsa-miR-4803	miRNA	0.633116	1.17607
hsa-miR-4804-3p	miRNA	1.61531	2.9278
hsa-miR-4804-5p	miRNA	1.17475	1.80038
hsa-miR-483-3p	miRNA	4429.11	2299.41
hsa-miR-483-5p	miRNA	604.533	333.076
hsa-miR-484	miRNA	3923.47	1428.34
hsa-miR-485-3p	miRNA	2075.76	1080.03
hsa-miR-485-5p	miRNA	725.383	292.76
hsa-miR-486-3p	miRNA	3.36674	5.02702
hsa-miR-486-5p	miRNA	366.029	314.833
hsa-miR-487a-3p	miRNA	59.2843	40.2237
hsa-miR-487a-5p	miRNA	78.9209	40.045
hsa-miR-487b-3p	miRNA	957.991	428.605
hsa-miR-487b-5p	miRNA	15.6271	9.02002
hsa-miR-489-3p	miRNA	0.840711	1.29122
hsa-miR-490-3p	miRNA	7.67251	10.9496
hsa-miR-490-5p	miRNA	0.744043	1.14238
hsa-miR-491-3p	miRNA	3.28438	3.24355
hsa-miR-491-5p	miRNA	40.8234	12.667
hsa-miR-492	miRNA	0.121109	0.342549
hsa-miR-493-3p	miRNA	9677.26	5544.31
hsa-miR-493-5p	miRNA	12636.5	8085.84
hsa-miR-494-3p	miRNA	7594.93	2835.49
hsa-miR-494-5p	miRNA	20.0971	22.5042
hsa-miR-495-3p	miRNA	3045.32	2066.12
hsa-miR-495-5p	miRNA	3.26182	2.58891
hsa-miR-496	miRNA	36.6858	17.2985
hsa-miR-497-3p	miRNA	0.265132	0.526928
hsa-miR-497-5p	miRNA	413.917	182.349
hsa-miR-4999-3p	miRNA	0.222198	0.628469
hsa-miR-4999-5p	miRNA	3.27548	2.63046
hsa-miR-499a-3p	miRNA	0.087801	0.248339
hsa-miR-499a-5p	miRNA	55.8247	42.1064
hsa-miR-499b-5p	miRNA	0.907172	1.49485
hsa-miR-5000-3p	miRNA	1.85198	1.47927
hsa-miR-5000-5p	miRNA	1.65978	1.79428
hsa-miR-5001-3p	miRNA	23.7561	10.2397
hsa-miR-5001-5p	miRNA	1.15356	2.39453
hsa-miR-5002-5p	miRNA	1.43247	1.71887
hsa-miR-5004-3p	miRNA	2.2326	3.11906
hsa-miR-5004-5p	miRNA	0.167616	0.47409
hsa-miR-5006-3p	miRNA	0.668821	1.26329
hsa-miR-5009-3p	miRNA	0.167616	0.47409
hsa-miR-5009-5p	miRNA	0.816026	0.920733
hsa-miR-500a-3p	miRNA	563.569	295.74
hsa-miR-500a-5p	miRNA	143.01	75.2549
hsa-miR-500b-3p	miRNA	5.42742	8.33146
hsa-miR-5010-3p	miRNA	151.687	105.769
hsa-miR-5010-5p	miRNA	2.66573	3.37621
hsa-miR-501-3p	miRNA	274.481	169.024
hsa-miR-501-5p	miRNA	81.3895	47.6022
hsa-miR-502-3p	miRNA	708.213	341.591
hsa-miR-502-5p	miRNA	2.9181	1.60385
hsa-miR-503-3p	miRNA	5.80726	5.66104
hsa-miR-503-5p	miRNA	293.921	120.4
hsa-miR-504-3p	miRNA	0.708709	1.06272
hsa-miR-504-5p	miRNA	65.9085	113.046
hsa-miR-505-3p	miRNA	885.989	218.807
hsa-miR-505-5p	miRNA	83.2721	27.2288
hsa-miR-508-3p	miRNA	1.82832	2.78783
hsa-miR-508-5p	miRNA	0.983445	1.56188
hsa-miR-5087	miRNA	0.588631	1.08999
hsa-miR-5088-5p	miRNA	0.288861	0.817024
hsa-miR-5089-5p	miRNA	0.332354	0.94004
hsa-miR-5090	miRNA	0.584992	0.88982
hsa-miR-5091	miRNA	1.46362	4.13974
hsa-miR-509-3-5p	miRNA	20.9223	26.7293
hsa-miR-509-3p	miRNA	1.98653	4.43696
hsa-miR-5094	miRNA	0.39055	0.856837
hsa-miR-509-5p	miRNA	1.64692	2.36915
hsa-miR-5096	miRNA	8.61312	7.60906
hsa-miR-5100	miRNA	3.64692	5.70502
hsa-miR-511-5p	miRNA	1.59397	1.29606
hsa-miR-512-3p	miRNA	0.458116	1.04135
hsa-miR-513b-5p	miRNA	0.177331	0.501567
hsa-miR-514a-3p	miRNA	4.43524	8.02439
hsa-miR-516b-5p	miRNA	0.213109	0.602764
hsa-miR-5187-3p	miRNA	0.396611	1.12178
hsa-miR-5187-5p	miRNA	1.12274	2.366
hsa-miR-5188	miRNA	2.9549	2.34147
hsa-miR-5193	miRNA	3.66023	2.67507
hsa-miR-520a-3p	miRNA	1.05319	1.27924
hsa-miR-520g-3p	miRNA	0.25132	0.710841
hsa-miR-520g-5p	miRNA	0.0861444	0.243653
hsa-miR-520h	miRNA	1.06845	1.21457
hsa-miR-522-3p	miRNA	1.00103	1.27134
hsa-miR-524-5p	miRNA	0.351204	0.993355
hsa-miR-532-3p	miRNA	378.345	327.288
hsa-miR-532-5p	miRNA	5942.61	1086.9
hsa-miR-539-3p	miRNA	221.968	206.315
hsa-miR-539-5p	miRNA	91.3734	33.4807
hsa-miR-541-3p	miRNA	9.94484	7.28966
hsa-miR-541-5p	miRNA	5.66227	3.29459
hsa-miR-542-3p	miRNA	212.842	207.499
hsa-miR-542-5p	miRNA	4.46542	2.52013
hsa-miR-543	miRNA	3914.44	1407.18
hsa-miR-544a	miRNA	0.459986	0.854783
hsa-miR-544b	miRNA	0.412771	1.16749
hsa-miR-545-5p	miRNA	0.167616	0.47409
hsa-miR-548a-3p	miRNA	2.70581	2.15719
hsa-miR-548a-5p	miRNA	0.177331	0.501567
hsa-miR-548aa	miRNA	0.402941	0.829489
hsa-miR-548ab	miRNA	0.175602	0.496677
hsa-miR-548ac	miRNA	0.302749	0.856304
hsa-miR-548ag	miRNA	2.46395	5.63525
hsa-miR-548ah-3p	miRNA	7.32875	4.35066
hsa-miR-548aj-3p	miRNA	0.32548	0.611859
hsa-miR-548ak	miRNA	0.0981861	0.277712
hsa-miR-548al	miRNA	3.20105	2.67767
hsa-miR-548am-3p	miRNA	3.20527	1.98875
hsa-miR-548an	miRNA	0.110016	0.311171
hsa-miR-548ao-3p	miRNA	0.564313	1.08582
hsa-miR-548aq-5p	miRNA	0.302749	0.856304
hsa-miR-548ar-3p	miRNA	5.54341	5.17387
hsa-miR-548as-5p	miRNA	0.336548	0.651992
hsa-miR-548at-5p	miRNA	0.848697	1.29495
hsa-miR-548au-3p	miRNA	0.423666	0.615182
hsa-miR-548aw	miRNA	0.220031	0.622343
hsa-miR-548ay-3p	miRNA	10.0992	5.88209
hsa-miR-548az-5p	miRNA	1.44775	1.78631
hsa-miR-548b-5p	miRNA	0.300769	0.568711
hsa-miR-548ba	miRNA	6.779	12.3786
hsa-miR-548c-3p	miRNA	0.087801	0.248339
hsa-miR-548d-3p	miRNA	0.4781	1.01396
hsa-miR-548d-5p	miRNA	1.26747	1.50005
hsa-miR-548e-3p	miRNA	76.5519	35.8244
hsa-miR-548e-5p	miRNA	0.562333	0.896758
hsa-miR-548f-5p	miRNA	4.29118	3.79264
hsa-miR-548g-5p	miRNA	0.719816	0.776514
hsa-miR-548h-3p	miRNA	0.173985	0.492103
hsa-miR-548h-5p	miRNA	6.53501	5.35531
hsa-miR-548i	miRNA	0.087801	0.248339
hsa-miR-548j-3p	miRNA	1.65065	3.69788
hsa-miR-548j-5p	miRNA	12.0126	8.79886
hsa-miR-548k	miRNA	57.3206	20.9154
hsa-miR-548l	miRNA	6.64515	4.90316
hsa-miR-548n	miRNA	2.5741	3.33907
hsa-miR-548o-3p	miRNA	125.006	59.1732
hsa-miR-548p	miRNA	1.22069	1.99462
hsa-miR-548q	miRNA	1.45405	1.72126
hsa-miR-548s	miRNA	1.51597	1.79912
hsa-miR-548u	miRNA	14.9035	14.9709
hsa-miR-548w	miRNA	6.74473	3.40135
hsa-miR-549a	miRNA	30.8654	20.1595
hsa-miR-550a-3-5p	miRNA	0.332213	0.660248
hsa-miR-550a-5p	miRNA	16.9411	11.3051
hsa-miR-550b-3p	miRNA	0.674034	1.36109
hsa-miR-551a	miRNA	0.624186	1.00602
hsa-miR-551b-3p	miRNA	1.07195	1.67491
hsa-miR-551b-5p	miRNA	2.30714	3.49255
hsa-miR-556-3p	miRNA	0.177331	0.501567
hsa-miR-556-5p	miRNA	0.213109	0.602764
hsa-miR-5579-3p	miRNA	0.265132	0.526928
hsa-miR-5579-5p	miRNA	3.14428	3.30368
hsa-miR-5580-5p	miRNA	0.123438	0.349136
hsa-miR-5581-3p	miRNA	4.09803	1.47483
hsa-miR-5582-3p	miRNA	0.717841	1.66755
hsa-miR-5583-3p	miRNA	0.167616	0.47409
hsa-miR-5585-3p	miRNA	2.35484	1.79785
hsa-miR-5585-5p	miRNA	0.167616	0.47409
hsa-miR-5587-3p	miRNA	0.707238	1.3127
hsa-miR-5588-5p	miRNA	1.47508	1.41738
hsa-miR-5591-3p	miRNA	0.238316	0.674059
hsa-miR-561-5p	miRNA	1.80401	2.44976
hsa-miR-5680	miRNA	0.51402	1.19559
hsa-miR-5683	miRNA	0.319855	0.904686
hsa-miR-5684	miRNA	0.332213	0.660248
hsa-miR-5687	miRNA	0.213109	0.602764
hsa-miR-5689	miRNA	0.213109	0.602764
hsa-miR-5690	miRNA	29.1262	8.9299
hsa-miR-5693	miRNA	0.599951	1.11096
hsa-miR-5695	miRNA	3.72182	1.76208
hsa-miR-5696	miRNA	0.255417	0.502787
hsa-miR-5697	miRNA	0.502294	0.772172
hsa-miR-5698	miRNA	0.087801	0.248339
hsa-miR-5699-3p	miRNA	8.20871	4.78602
hsa-miR-5699-5p	miRNA	7.67303	4.63385
hsa-miR-570-3p	miRNA	0.59065	1.40841
hsa-miR-5708	miRNA	0.210025	0.594041
hsa-miR-574-3p	miRNA	8682.44	3486.94
hsa-miR-574-5p	miRNA	7020.1	1981.6
hsa-miR-576-3p	miRNA	101.229	36.7715
hsa-miR-576-5p	miRNA	118.588	18.4917
hsa-miR-578	miRNA	1.10766	1.97174
hsa-miR-5787	miRNA	0.637083	1.06464
hsa-miR-579-3p	miRNA	2.35948	2.1108
hsa-miR-579-5p	miRNA	13.3075	4.47597
hsa-miR-580-3p	miRNA	0.59065	1.40841
hsa-miR-580-5p	miRNA	0.123438	0.349136
hsa-miR-581	miRNA	0.624186	1.00602
hsa-miR-582-3p	miRNA	16.6475	11.895
hsa-miR-582-5p	miRNA	6.19442	4.95215
hsa-miR-583	miRNA	2.97359	2.45646
hsa-miR-584-3p	miRNA	0.631879	0.989439
hsa-miR-584-5p	miRNA	172.689	114.781
hsa-miR-585-3p	miRNA	1.44277	2.33181
hsa-miR-585-5p	miRNA	1.72558	2.39811
hsa-miR-586	miRNA	0.177331	0.501567
hsa-miR-589-3p	miRNA	6.10362	4.5516
hsa-miR-589-5p	miRNA	227.604	95.035
hsa-miR-590-3p	miRNA	44.9962	39.4286
hsa-miR-590-5p	miRNA	0.868791	0.97982
hsa-miR-592	miRNA	2.62283	4.90054
hsa-miR-597-3p	miRNA	1.43077	1.97568
hsa-miR-597-5p	miRNA	0.29904	0.564836
hsa-miR-598-3p	miRNA	67.2588	66.4657
hsa-miR-598-5p	miRNA	0.121109	0.342549
hsa-miR-602	miRNA	0.121109	0.342549
hsa-miR-605-3p	miRNA	1.11196	1.29273
hsa-miR-605-5p	miRNA	1.07742	1.6067
hsa-miR-606	miRNA	0.0981861	0.277712
hsa-miR-6087	miRNA	10.0016	12.0163
hsa-miR-6089	miRNA	0.761178	1.24712
hsa-miR-610	miRNA	3.03543	2.54464
hsa-miR-612	miRNA	0.316422	0.668344
hsa-miR-6126	miRNA	2.12921	3.02241
hsa-miR-6131	miRNA	0.700744	1.40166
hsa-miR-6133	miRNA	0.239512	0.677441
hsa-miR-6134	miRNA	1.11184	1.42822
hsa-miR-615-3p	miRNA	5672.78	4088.97
hsa-miR-615-5p	miRNA	38.2338	23.2526
hsa-miR-616-3p	miRNA	3.77531	2.92042
hsa-miR-616-5p	miRNA	9.33232	6.87765
hsa-miR-618	miRNA	259.78	117.466
hsa-miR-624-5p	miRNA	8.74029	5.56417
hsa-miR-625-3p	miRNA	542.744	228.103
hsa-miR-625-5p	miRNA	24.4141	13.0789
hsa-miR-626	miRNA	0.118588	0.335419
hsa-miR-627-3p	miRNA	3.25001	2.5729
hsa-miR-627-5p	miRNA	2.50237	1.8916
hsa-miR-628-3p	miRNA	25.4446	13.4172
hsa-miR-628-5p	miRNA	38.8394	18.0293
hsa-miR-629-3p	miRNA	15.5515	14.1055
hsa-miR-629-5p	miRNA	938.184	162.486
hsa-miR-636	miRNA	1.64201	1.46216
hsa-miR-641	miRNA	70.7157	54.1665
hsa-miR-642a-5p	miRNA	0.558166	0.899613
hsa-miR-643	miRNA	0.255417	0.502787
hsa-miR-6499-5p	miRNA	0.302749	0.856304
hsa-miR-6500-3p	miRNA	17.8253	14.6844
hsa-miR-6500-5p	miRNA	0.319855	0.904686
hsa-miR-6501-3p	miRNA	0.121109	0.342549
hsa-miR-6501-5p	miRNA	3.14035	3.01061
hsa-miR-6502-5p	miRNA	0.948496	1.42816
hsa-miR-6505-3p	miRNA	5.03338	2.50873
hsa-miR-6505-5p	miRNA	1.62807	1.81783
hsa-miR-6506-5p	miRNA	0.504321	1.17303
hsa-miR-6508-3p	miRNA	2.02903	1.12034
hsa-miR-6511a-3p	miRNA	53.6558	26.0814
hsa-miR-6511a-5p	miRNA	1.16171	1.21601
hsa-miR-6511b-3p	miRNA	73.3751	42.0226
hsa-miR-6511b-5p	miRNA	12.8648	7.13557
hsa-miR-6512-5p	miRNA	0.39044	0.72699
hsa-miR-6513-3p	miRNA	13.972	8.52772
hsa-miR-6513-5p	miRNA	3.239	3.10922
hsa-miR-6514-3p	miRNA	7.68329	5.58539
hsa-miR-6514-5p	miRNA	4.10759	2.18602
hsa-miR-6515-3p	miRNA	6.23589	2.83903
hsa-miR-6515-5p	miRNA	2.9267	1.51186
hsa-miR-651-5p	miRNA	44.896	38.2659
hsa-miR-652-3p	miRNA	492.437	79.7449
hsa-miR-652-5p	miRNA	15.7359	13.5633
hsa-miR-653-3p	miRNA	0.954471	1.54453
hsa-miR-654-3p	miRNA	5892.48	2042.32
hsa-miR-654-5p	miRNA	1968.24	980.444
hsa-miR-655-3p	miRNA	501.749	422.913
hsa-miR-655-5p	miRNA	1.69418	1.24418
hsa-miR-656-3p	miRNA	428.305	256.305
hsa-miR-656-5p	miRNA	2.00777	2.00512
hsa-miR-659-3p	miRNA	0.474532	0.915279
hsa-miR-659-5p	miRNA	15.3676	5.30956
hsa-miR-660-3p	miRNA	6.33911	4.27607
hsa-miR-660-5p	miRNA	1237.26	586.26
hsa-miR-663a	miRNA	1.91594	3.54028
hsa-miR-663b	miRNA	2.99912	3.19335
hsa-miR-665	miRNA	23.9202	13.7001
hsa-miR-668-3p	miRNA	47.8124	24.9858
hsa-miR-671-3p	miRNA	328.867	156.259
hsa-miR-6715a-3p	miRNA	1.2752	2.02527
hsa-miR-6715b-3p	miRNA	2.60985	2.36179
hsa-miR-671-5p	miRNA	295.096	149.342
hsa-miR-6716-3p	miRNA	34.0528	15.8276
hsa-miR-6718-5p	miRNA	0.0981861	0.277712
hsa-miR-6720-3p	miRNA	18.8764	12.1883
hsa-miR-6720-5p	miRNA	2.65623	2.0666
hsa-miR-6721-5p	miRNA	1.82862	2.4485
hsa-miR-6723-5p	miRNA	19.5313	10.7497
hsa-miR-6724-5p	miRNA	14.1088	9.02431
hsa-miR-6726-3p	miRNA	6.53245	6.12449
hsa-miR-6726-5p	miRNA	0.198305	0.560892
hsa-miR-6727-3p	miRNA	0.264685	0.499315
hsa-miR-6727-5p	miRNA	0.795884	1.03058
hsa-miR-6728-3p	miRNA	0.568579	0.950161
hsa-miR-6729-3p	miRNA	0.827151	1.3245
hsa-miR-6729-5p	miRNA	0.246877	0.698272
hsa-miR-6730-3p	miRNA	0.123438	0.349136
hsa-miR-6730-5p	miRNA	0.291594	0.824752
hsa-miR-6731-3p	miRNA	0.845276	1.28549
hsa-miR-6731-5p	miRNA	0.344947	0.639055
hsa-miR-6732-3p	miRNA	0.371707	0.539735
hsa-miR-6733-3p	miRNA	2.29133	3.17406
hsa-miR-6733-5p	miRNA	1.87772	1.97572
hsa-miR-6734-3p	miRNA	4.00974	2.15675
hsa-miR-6734-5p	miRNA	4.06496	2.89278
hsa-miR-6735-3p	miRNA	2.04254	2.97635
hsa-miR-6735-5p	miRNA	3.85833	3.74718
hsa-miR-6736-3p	miRNA	2.22243	2.74451
hsa-miR-6736-5p	miRNA	2.82009	2.62346
hsa-miR-6737-3p	miRNA	3.23112	2.78066
hsa-miR-6738-3p	miRNA	0.488656	0.698992
hsa-miR-6739-3p	miRNA	2.35144	2.05926
hsa-miR-6739-5p	miRNA	0.087801	0.248339
hsa-miR-6740-3p	miRNA	2.05122	2.15619
hsa-miR-6740-5p	miRNA	0.291054	0.547143
hsa-miR-6741-3p	miRNA	3.78599	3.86406
hsa-miR-6741-5p	miRNA	0.814899	0.956843
hsa-miR-6742-3p	miRNA	0.222198	0.628469
hsa-miR-6743-3p	miRNA	2.22575	2.65648
hsa-miR-6746-3p	miRNA	3.98731	4.25957
hsa-miR-6746-5p	miRNA	2.2431	2.09289
hsa-miR-6747-3p	miRNA	15.7504	10.8368
hsa-miR-6747-5p	miRNA	0.117776	0.333121
hsa-miR-6748-3p	miRNA	2.67086	2.93496
hsa-miR-6749-3p	miRNA	2.89369	1.77137
hsa-miR-6750-5p	miRNA	0.454519	0.639622
hsa-miR-6751-3p	miRNA	1.24336	1.37747
hsa-miR-6751-5p	miRNA	0.291594	0.824752
hsa-miR-6752-3p	miRNA	0.32548	0.611859
hsa-miR-6753-3p	miRNA	0.167616	0.47409
hsa-miR-675-3p	miRNA	13.3345	21.7976
hsa-miR-6754-3p	miRNA	1.05922	2.49857
hsa-miR-6754-5p	miRNA	0.087801	0.248339
hsa-miR-6755-3p	miRNA	0.549657	1.20621
hsa-miR-6755-5p	miRNA	0.123438	0.349136
hsa-miR-675-5p	miRNA	14.2212	20.5316
hsa-miR-6756-3p	miRNA	0.964074	1.14811
hsa-miR-6757-3p	miRNA	2.77081	2.02529
hsa-miR-6757-5p	miRNA	2.31946	2.43486
hsa-miR-6758-3p	miRNA	2.04136	3.05292
hsa-miR-6758-5p	miRNA	0.465579	0.89801
hsa-miR-6759-5p	miRNA	0.354661	1.00313
hsa-miR-6761-5p	miRNA	0.476597	0.981116
hsa-miR-6762-3p	miRNA	0.911551	1.66259
hsa-miR-6762-5p	miRNA	0.173985	0.492103
hsa-miR-676-3p	miRNA	0.845407	1.34352
hsa-miR-6764-5p	miRNA	0.956849	1.36975
hsa-miR-6765-3p	miRNA	0.0981861	0.277712
hsa-miR-676-5p	miRNA	0.332354	0.94004
hsa-miR-6766-3p	miRNA	0.929636	1.80834
hsa-miR-6766-5p	miRNA	1.69838	1.65698
hsa-miR-6767-5p	miRNA	0.297037	0.840147
hsa-miR-6769a-3p	miRNA	0.238316	0.674059
hsa-miR-6769b-3p	miRNA	1.77237	3.12717
hsa-miR-6770-3p	miRNA	1.49382	2.59462
hsa-miR-6770-5p	miRNA	3.74139	3.68891
hsa-miR-6772-3p	miRNA	2.51905	1.98314
hsa-miR-6775-3p	miRNA	2.41931	3.96466
hsa-miR-6776-3p	miRNA	0.164454	0.465145
hsa-miR-6777-3p	miRNA	0.711561	1.13979
hsa-miR-6777-5p	miRNA	0.583188	1.6495
hsa-miR-6779-3p	miRNA	0.187442	0.530165
hsa-miR-6779-5p	miRNA	0.436744	0.958183
hsa-miR-6780a-3p	miRNA	1.4821	1.91479
hsa-miR-6780a-5p	miRNA	3.26857	3.13492
hsa-miR-6780b-3p	miRNA	6.11123	6.09597
hsa-miR-6780b-5p	miRNA	0.173985	0.492103
hsa-miR-6781-3p	miRNA	0.39055	0.856837
hsa-miR-6782-3p	miRNA	0.498848	0.833632
hsa-miR-6782-5p	miRNA	0.282729	0.534027
hsa-miR-6783-3p	miRNA	2.99889	3.50233
hsa-miR-6783-5p	miRNA	0.739664	1.18441
hsa-miR-6784-3p	miRNA	1.09067	2.28681
hsa-miR-6785-3p	miRNA	0.138038	0.390432
hsa-miR-6785-5p	miRNA	0.087801	0.248339
hsa-miR-6786-3p	miRNA	3.11003	2.6036
hsa-miR-6787-3p	miRNA	19.5318	10.742
hsa-miR-6787-5p	miRNA	0.265132	0.526928
hsa-miR-6789-3p	miRNA	4.10909	3.40906
hsa-miR-6791-3p	miRNA	2.10184	1.08963
hsa-miR-6791-5p	miRNA	0.297202	0.840613
hsa-miR-6793-3p	miRNA	3.23105	3.15244
hsa-miR-6793-5p	miRNA	0.594403	1.68123
hsa-miR-6795-3p	miRNA	3.42515	2.8562
hsa-miR-6796-3p	miRNA	0.626913	1.16363
hsa-miR-6796-5p	miRNA	0.173985	0.492103
hsa-miR-6797-3p	miRNA	1.48122	1.35283
hsa-miR-6797-5p	miRNA	1.29119	1.5476
hsa-miR-6798-3p	miRNA	11.2533	8.0217
hsa-miR-6798-5p	miRNA	0.404983	1.14546
hsa-miR-6799-3p	miRNA	1.20087	1.27963
hsa-miR-6800-3p	miRNA	0.196372	0.555424
hsa-miR-6800-5p	miRNA	0.332354	0.94004
hsa-miR-6802-3p	miRNA	1.3939	2.43563
hsa-miR-6803-3p	miRNA	3.7181	3.71156
hsa-miR-6804-5p	miRNA	0.0981861	0.277712
hsa-miR-6805-3p	miRNA	0.328363	0.693565
hsa-miR-6805-5p	miRNA	0.123438	0.349136
hsa-miR-6806-3p	miRNA	3.45449	2.68651
hsa-miR-6807-3p	miRNA	0.383181	0.84067
hsa-miR-6808-3p	miRNA	4.96337	6.01388
hsa-miR-6809-3p	miRNA	3.0028	3.27245
hsa-miR-6809-5p	miRNA	1.17551	1.33754
hsa-miR-6810-3p	miRNA	0.837401	1.25917
hsa-miR-6811-5p	miRNA	0.087801	0.248339
hsa-miR-6812-3p	miRNA	1.78288	1.74881
hsa-miR-6812-5p	miRNA	0.522476	0.838163
hsa-miR-6813-5p	miRNA	0.623457	1.05228
hsa-miR-6815-5p	miRNA	0.539286	1.18345
hsa-miR-6817-3p	miRNA	0.401415	1.13537
hsa-miR-6818-3p	miRNA	6.46175	4.73924
hsa-miR-6818-5p	miRNA	0.39044	0.72699
hsa-miR-6819-3p	miRNA	1.29495	1.61428
hsa-miR-6819-5p	miRNA	0.412771	1.16749
hsa-miR-6820-3p	miRNA	2.19835	1.21085
hsa-miR-6822-3p	miRNA	0.367342	0.803203
hsa-miR-6822-5p	miRNA	0.222198	0.628469
hsa-miR-6823-5p	miRNA	0.574783	0.965791
hsa-miR-6824-3p	miRNA	2.93844	2.39541
hsa-miR-6824-5p	miRNA	2.3378	2.10138
hsa-miR-6825-5p	miRNA	0.603518	0.921172
hsa-miR-6826-3p	miRNA	0.385003	0.841818
hsa-miR-6826-5p	miRNA	0.759629	1.42331
hsa-miR-6827-3p	miRNA	11.8226	7.76193
hsa-miR-6827-5p	miRNA	10.8673	9.78144
hsa-miR-6828-5p	miRNA	0.213109	0.602764
hsa-miR-6830-3p	miRNA	0.491127	1.13654
hsa-miR-6832-3p	miRNA	0.489364	1.07363
hsa-miR-6832-5p	miRNA	0.404983	1.14546
hsa-miR-6833-3p	miRNA	4.37552	2.79919
hsa-miR-6833-5p	miRNA	0.213109	0.602764
hsa-miR-6834-3p	miRNA	0.110016	0.311171
hsa-miR-6836-3p	miRNA	1.19742	1.8131
hsa-miR-6837-3p	miRNA	2.22694	3.61715
hsa-miR-6837-5p	miRNA	0.187442	0.530165
hsa-miR-6838-5p	miRNA	1.59728	2.61402
hsa-miR-6839-5p	miRNA	0.773683	1.55258
hsa-miR-6840-5p	miRNA	0.0837734	0.236947
hsa-miR-6842-3p	miRNA	393.845	224.871
hsa-miR-6842-5p	miRNA	3.04709	2.74824
hsa-miR-6843-3p	miRNA	0.436621	0.812979
hsa-miR-6845-3p	miRNA	1.9325	2.44562
hsa-miR-6847-3p	miRNA	0.087801	0.248339
hsa-miR-6847-5p	miRNA	0.164454	0.465145
hsa-miR-6848-5p	miRNA	0.250598	0.493301
hsa-miR-6849-3p	miRNA	0.302749	0.856304
hsa-miR-6849-5p	miRNA	0.209088	0.591391
hsa-miR-6851-3p	miRNA	1.44578	1.88442
hsa-miR-6851-5p	miRNA	0.665112	1.15696
hsa-miR-6852-5p	miRNA	17.8423	11.8387
hsa-miR-6853-3p	miRNA	3.45801	2.80547
hsa-miR-6854-3p	miRNA	2.61743	2.60994
hsa-miR-6854-5p	miRNA	3.62117	3.43116
hsa-miR-6855-3p	miRNA	1.04822	1.38341
hsa-miR-6855-5p	miRNA	1.12687	1.28695
hsa-miR-6857-3p	miRNA	1.32409	1.38599
hsa-miR-6858-3p	miRNA	1.84955	2.64273
hsa-miR-6859-3p	miRNA	0.817686	1.28331
hsa-miR-6859-5p	miRNA	2.44858	2.11708
hsa-miR-6860	miRNA	0.478351	0.926514
hsa-miR-6861-3p	miRNA	0.245522	0.694442
hsa-miR-6861-5p	miRNA	0.797773	1.30708
hsa-miR-6862-5p	miRNA	0.825541	2.33498
hsa-miR-6866-3p	miRNA	0.123438	0.349136
hsa-miR-6866-5p	miRNA	15.1102	5.85851
hsa-miR-6867-5p	miRNA	0.121109	0.342549
hsa-miR-6868-3p	miRNA	10.8128	12.2602
hsa-miR-6869-5p	miRNA	0.343218	0.635746
hsa-miR-6870-3p	miRNA	2.60231	3.17658
hsa-miR-6871-3p	miRNA	0.723389	1.08942
hsa-miR-6871-5p	miRNA	0.66991	1.06879
hsa-miR-6872-3p	miRNA	0.187442	0.530165
hsa-miR-6873-3p	miRNA	14.3088	8.97113
hsa-miR-6874-3p	miRNA	1.66419	1.72784
hsa-miR-6874-5p	miRNA	0.173985	0.492103
hsa-miR-6875-3p	miRNA	0.246877	0.698272
hsa-miR-6875-5p	miRNA	0.956417	1.07914
hsa-miR-6876-3p	miRNA	0.0837734	0.236947
hsa-miR-6876-5p	miRNA	0.725672	1.06226
hsa-miR-6877-5p	miRNA	2.85046	2.28
hsa-miR-6879-3p	miRNA	3.43005	3.76104
hsa-miR-6879-5p	miRNA	0.087801	0.248339
hsa-miR-6880-3p	miRNA	1.60689	1.45306
hsa-miR-6880-5p	miRNA	0.265132	0.526928
hsa-miR-6881-3p	miRNA	3.68043	4.65862
hsa-miR-6881-5p	miRNA	0.385003	0.841818
hsa-miR-6882-3p	miRNA	1.04475	1.78202
hsa-miR-6882-5p	miRNA	1.8839	2.62437
hsa-miR-6883-3p	miRNA	5.8081	3.92048
hsa-miR-6883-5p	miRNA	0.087801	0.248339
hsa-miR-6884-3p	miRNA	0.588631	1.08999
hsa-miR-6884-5p	miRNA	0.513988	0.86364
hsa-miR-6885-3p	miRNA	2.67531	2.34564
hsa-miR-6886-3p	miRNA	0.664709	1.88008
hsa-miR-6888-3p	miRNA	0.296491	0.589253
hsa-miR-6889-3p	miRNA	1.17096	1.2958
hsa-miR-6889-5p	miRNA	0.383073	0.713274
hsa-miR-6890-5p	miRNA	0.138038	0.390432
hsa-miR-6892-3p	miRNA	0.614635	1.1459
hsa-miR-6892-5p	miRNA	0.762895	1.86082
hsa-miR-6893-3p	miRNA	0.213109	0.602764
hsa-miR-6894-3p	miRNA	10.3378	8.17397
hsa-miR-6894-5p	miRNA	0.922749	1.12646
hsa-miR-6895-3p	miRNA	0.211239	0.398492
hsa-miR-708-3p	miRNA	305.379	239.077
hsa-miR-708-5p	miRNA	1819.22	1177.7
hsa-miR-7106-3p	miRNA	0.0861444	0.243653
hsa-miR-7108-3p	miRNA	0.15467	0.437472
hsa-miR-7108-5p	miRNA	0.138038	0.390432
hsa-miR-7109-3p	miRNA	1.35212	1.80084
hsa-miR-7110-3p	miRNA	4.23083	3.35394
hsa-miR-7111-3p	miRNA	5.32692	4.40542
hsa-miR-7111-5p	miRNA	0.087801	0.248339
hsa-miR-7112-3p	miRNA	0.456048	0.887112
hsa-miR-7113-5p	miRNA	1.32934	1.53824
hsa-miR-7114-3p	miRNA	6.18812	2.05167
hsa-miR-7114-5p	miRNA	2.46989	2.64312
hsa-miR-7-1-3p	miRNA	34.823	8.64956
hsa-miR-7151-5p	miRNA	0.418146	0.860791
hsa-miR-7156-3p	miRNA	0.242218	0.685097
hsa-miR-7-2-3p	miRNA	0.588373	1.20169
hsa-miR-744-3p	miRNA	11.6054	6.80975
hsa-miR-744-5p	miRNA	1977.4	864.085
hsa-miR-758-3p	miRNA	797.525	389.118
hsa-miR-758-5p	miRNA	0.655682	0.957136
hsa-miR-7-5p	miRNA	7.13214	5.1127
hsa-miR-760	miRNA	26.4206	26.3872
hsa-miR-762	miRNA	0.087801	0.248339
hsa-miR-7641	miRNA	9.21592	7.41557
hsa-miR-765	miRNA	1.09299	1.70154
hsa-miR-766-3p	miRNA	21.0302	11.4887
hsa-miR-766-5p	miRNA	2.8669	3.43864
hsa-miR-767-5p	miRNA	0.330198	0.63969
hsa-miR-769-3p	miRNA	30.2924	12.9957
hsa-miR-769-5p	miRNA	1174.81	252.026
hsa-miR-7703	miRNA	0.0861444	0.243653
hsa-miR-7704	miRNA	34.3355	22.3519
hsa-miR-7705	miRNA	2.45434	2.17622
hsa-miR-770-5p	miRNA	16.5356	12.2624
hsa-miR-7706	miRNA	432.157	230.816
hsa-miR-7845-5p	miRNA	1.17654	2.24487
hsa-miR-7850-5p	miRNA	0.769099	1.21244
hsa-miR-7851-3p	miRNA	2.41645	2.58503
hsa-miR-7854-3p	miRNA	0.858354	1.23979
hsa-miR-7973	miRNA	1.75335	1.72956
hsa-miR-7974	miRNA	20.6455	21.6618
hsa-miR-7976	miRNA	37.3624	20.799
hsa-miR-7977	miRNA	25.4955	16.6128
hsa-miR-8060	miRNA	0.367342	0.803203
hsa-miR-8076	miRNA	0.159927	0.452343
hsa-miR-873-3p	miRNA	5.56592	7.83938
hsa-miR-873-5p	miRNA	1.19926	2.61637
hsa-miR-874-3p	miRNA	1081.85	739.185
hsa-miR-874-5p	miRNA	13.7184	8.30621
hsa-miR-875-3p	miRNA	0.238316	0.674059
hsa-miR-876-3p	miRNA	1.84704	2.93346
hsa-miR-877-3p	miRNA	22.0571	15.0611
hsa-miR-877-5p	miRNA	112.104	80.8282
hsa-miR-885-5p	miRNA	0.265132	0.526928
hsa-miR-887-3p	miRNA	80.3322	41.8241
hsa-miR-887-5p	miRNA	5.79731	6.59208
hsa-miR-889-3p	miRNA	705.539	400.936
hsa-miR-889-5p	miRNA	2.08092	1.55631
hsa-miR-92a-1-5p	miRNA	33.3802	19.4496
hsa-miR-92a-3p	miRNA	44976.4	18279.4
hsa-miR-92b-3p	miRNA	9383.22	4394.7
hsa-miR-92b-5p	miRNA	188.923	82.3863
hsa-miR-933	miRNA	1.54842	1.72212
hsa-miR-93-3p	miRNA	98.1381	52.1809
hsa-miR-935	miRNA	1.30198	1.89259
hsa-miR-93-5p	miRNA	3939.56	1047.96
hsa-miR-937-3p	miRNA	3.71307	3.00448
hsa-miR-937-5p	miRNA	0.881901	1.47611
hsa-miR-939-5p	miRNA	2.27858	2.14674
hsa-miR-9-3p	miRNA	0.901133	1.208
hsa-miR-940	miRNA	11.3725	6.3064
hsa-miR-941	miRNA	2026.72	1410.22
hsa-miR-942-3p	miRNA	0.743483	1.06213
hsa-miR-942-5p	miRNA	41.4694	11.2413
hsa-miR-943	miRNA	0.476597	0.981116
hsa-miR-944	miRNA	1.67242	1.87813
hsa-miR-95-3p	miRNA	97.8741	114.194
hsa-miR-95-5p	miRNA	0.187442	0.530165
hsa-miR-9-5p	miRNA	35.9845	30.7771
hsa-miR-96-5p	miRNA	0.970008	1.0862
hsa-miR-98-3p	miRNA	18.3658	14.9682
hsa-miR-98-5p	miRNA	2568.98	1284.02
hsa-miR-99a-3p	miRNA	132.118	58.8975
hsa-miR-99a-5p	miRNA	117353	61039.5
hsa-miR-99b-3p	miRNA	2565.34	1235.41
hsa-miR-99b-5p	miRNA	66440.5	35239.8
hTR	scaRna	2.95046	2.05529
mgh18S-121	CDBox	545.461	276.641
mgh28S-2409	CDBox	21916.6	22990.6
mgh28S-2411	CDBox	14365.9	8340.09
mgU12-22-U4-8	scaRna	0.253352	0.716588
mgU2-19-30	scaRna	1.95196	1.11129
mgU2-25-61	scaRna	0.71632	1.12423
mgU6-47	CDBox	26.3442	22.0241
mgU6-53	CDBox	14.1451	18.7297
mgU6-53B	CDBox	7.72724	21.8559
mgU6-77	CDBox	6590.52	5530.34
SNORA11B	HAcaBox	3.63803	4.07971
SNORA11C	HAcaBox	3.00879	5.57215
SNORA11D	HAcaBox	9.80383	16.3909
SNORA36C	HAcaBox	0.88535	2.50415
SNORA38B	HAcaBox	1.27727	2.38746
[truncated: 140 more rows]

## Sheet: tenogenic
ID	Type	Mean_All.tendon	Standard_Deviation_All.tendon
14q0	CDBox	3194.22	1395.99
14qI-1	CDBox	0.141472	0.424417
14qI-3	CDBox	265.874	160.701
14qI-4	CDBox	3.73779	6.97928
14qI-5	CDBox	917.707	532.075
14qI-6	CDBox	856.019	1147.64
14qI-7	CDBox	2088.03	1497.63
14qI-8	CDBox	8.48256	8.08717
14qI-9	CDBox	1935.82	868.84
14qII-1	CDBox	5.81624	4.80529
14qII-10	CDBox	20.3017	9.48527
14qII-11	CDBox	12.9677	13.0003
14qII-12	CDBox	6.45966	8.83708
14qII-13	CDBox	19.8499	28.3714
14qII-14	CDBox	5.9421	7.76175
14qII-15	CDBox	87.958	85.1996
14qII-16	CDBox	2.91592	3.11902
14qII-17	CDBox	862.031	665.283
14qII-18	CDBox	0.857246	1.19823
14qII-19	CDBox	1.72226	2.05843
14qII-20	CDBox	5.34286	4.41619
14qII-21	CDBox	334.772	312.875
14qII-22	CDBox	5477.14	4095.48
14qII-23	CDBox	716.436	781.972
14qII-24	CDBox	11.2457	8.10235
14qII-25	CDBox	360.229	166.84
14qII-26	CDBox	4.21669	4.48572
14qII-27	CDBox	0.49324	0.829202
14qII-28	CDBox	291.443	172.443
14qII-29	CDBox	2.77671	4.02914
14qII-3	CDBox	16.6036	12.7348
14qII-30	CDBox	0.96759	1.18859
14qII-31	CDBox	1.56717	1.56079
14qII-4	CDBox	5.9163	5.11674
14qII-5	CDBox	6.34439	3.89552
14qII-6	CDBox	1.53159	1.33901
14qII-7	CDBox	1.11973	2.21519
14qII-8	CDBox	18.0401	14.5317
14qII-9	CDBox	4063.71	2294.33
ACA1	HAcaBox	13.2104	13.4452
ACA10	HAcaBox	98.7683	152.558
ACA11	HAcaBox	96.2668	100.12
ACA13	HAcaBox	131.695	223.51
ACA14b	HAcaBox	190.487	231.938
ACA15	HAcaBox	0.798373	2.39512
ACA16	HAcaBox	1.58558	4.75675
ACA17	HAcaBox	121.168	184.66
ACA18	HAcaBox	1649.41	2321.67
ACA19	HAcaBox	52.1782	74.6945
ACA20	HAcaBox	0.95674	1.89968
ACA21	HAcaBox	348.275	382.132
ACA22	HAcaBox	0.87212	2.61636
ACA23	HAcaBox	75.7075	86.0408
ACA25	HAcaBox	152.365	135.805
ACA26	scaRna	465.057	478.932
ACA27	HAcaBox	50.8027	72.5309
ACA28	HAcaBox	173.546	236.139
ACA29	HAcaBox	2.21162	4.49057
ACA2a	HAcaBox	71.3576	99.5425
ACA3	HAcaBox	803.394	715.291
ACA30	HAcaBox	2.63086	6.09409
ACA31	HAcaBox	1841.13	3086.76
ACA32	HAcaBox	2.79123	5.57492
ACA3-2	HAcaBox	9.28637	14.6592
ACA33	HAcaBox	0.798373	2.39512
ACA34	HAcaBox	4.20629	4.79043
ACA35	scaRna	18.1958	20.1644
ACA36B	HAcaBox	0.509343	1.52803
ACA4	HAcaBox	23.578	42.1985
ACA40	HAcaBox	99.0511	67.6238
ACA41	HAcaBox	0.493426	1.48028
ACA42	HAcaBox	151.055	176.438
ACA44	HAcaBox	0.869707	1.81386
ACA45	scaRna	1.56059	3.21923
ACA46	HAcaBox	149.472	137.592
ACA47	scaRna	3.30191	4.90529
ACA48	HAcaBox	6.39566	13.656
ACA49	HAcaBox	123.122	141.851
ACA50	HAcaBox	197.964	299.806
ACA51	HAcaBox	292.976	170.401
ACA52	HAcaBox	97.8224	120.388
ACA53	HAcaBox	241.959	241.521
ACA54	HAcaBox	225.251	241.287
ACA55	HAcaBox	148.71	111.242
ACA57	scaRna	1.57862	4.73585
ACA58	HAcaBox	1109.55	956.553
ACA5b	HAcaBox	0.823322	2.46997
ACA5c	HAcaBox	218.237	284.142
ACA6	HAcaBox	89.6064	141.922
ACA60	HAcaBox	58.6993	39.8135
ACA61	HAcaBox	4260.59	2300.77
ACA62	HAcaBox	439.627	675.445
ACA64	HAcaBox	8.3199	16.5263
ACA65	HAcaBox	102.869	108.661
ACA66	scaRna	147.454	104.836
ACA67	HAcaBox	3.54516	8.93009
ACA67B	HAcaBox	0.496837	1.49051
ACA68	HAcaBox	2.9612	4.76255
ACA7	HAcaBox	386.305	130.506
ACA7B	HAcaBox	199.988	166.072
ACA8	HAcaBox	247.126	381.07
ACA9	HAcaBox	166.523	150.607
E2	HAcaBox	819.67	842.207
E3	HAcaBox	754.166	521.933
ENSG00000199262	snoRNA	99.908	136.275
ENSG00000199282	snoRNA	1.73903	5.21708
ENSG00000199321	snoRNA	1.29736	2.25517
ENSG00000199363	snoRNA	56.1443	59.0027
ENSG00000199370	snoRNA	0.573509	1.72053
ENSG00000199411	snoRNA	0.337773	1.01332
ENSG00000199552	snoRNA	0.463314	1.38994
ENSG00000199633	snoRNA	0.382481	1.14744
ENSG00000199666	snoRNA	0.384615	0.764468
ENSG00000199675	snoRNA	1.01625	1.11641
ENSG00000199769	snoRNA	2.78268	3.36911
ENSG00000199787	snoRNA	0.423601	1.2708
ENSG00000199856	snoRNA	0.10045	0.301349
ENSG00000199857	snoRNA	0.93488	1.27634
ENSG00000199927	snoRNA	2.48682	3.50406
ENSG00000199934	snoRNA	13.9264	4.63073
ENSG00000199959	snoRNA	1.45702	4.37107
ENSG00000199977	snoRNA	1.53206	2.29156
ENSG00000200042	snoRNA	0.38073	0.756746
ENSG00000200063	snoRNA	0.511243	1.53373
ENSG00000200072	snoRNA	1.99733	1.62188
ENSG00000200075	snoRNA	1.19517	3.58551
ENSG00000200113	snoRNA	1.46022	4.38066
ENSG00000200206	snoRNA	0.294657	0.607827
ENSG00000200222	snoRNA	0.735195	1.67145
ENSG00000200235	snoRNA	0.761774	2.28532
ENSG00000200288	snoRNA	0.940939	2.82282
ENSG00000200294	snoRNA	0.558941	1.67682
ENSG00000200318	snoRNA	0.10045	0.301349
ENSG00000200377	snoRNA	0.186853	0.56056
ENSG00000200385	snoRNA	1.14092	2.6398
ENSG00000200418	snoRNA	7.22733	15.134
ENSG00000200422	snoRNA	0.185537	0.556612
ENSG00000200442	snoRNA	0.289946	0.603607
ENSG00000200496	snoRNA	111.156	187.704
ENSG00000200545	snoRNA	0.968087	2.90426
ENSG00000200620	snoRNA	0.966468	1.92097
ENSG00000200677	snoRNA	0.1059	0.317701
ENSG00000200706	snoRNA	0.598325	1.23058
ENSG00000200879	snoRNA	101.524	110.184
ENSG00000200891	snoRNA	2.77138	4.0949
ENSG00000200897	snoRNA	0.174479	0.523437
ENSG00000200969	snoRNA	1.17423	1.23708
ENSG00000201003	snoRNA	1.00808	2.24772
ENSG00000201009	snoRNA	32.8789	43.8543
ENSG00000201025	snoRNA	0.103679	0.311036
ENSG00000201129	snoRNA	558.299	647.702
ENSG00000201133	snoRNA	0.406503	1.21951
ENSG00000201151	snoRNA	4.85976	5.39426
ENSG00000201199	snoRNA	0.588589	1.07164
ENSG00000201229	snoRNA	16.2168	18.3412
ENSG00000201316	snoRNA	0.39747	1.19241
ENSG00000201329	snoRNA	0.103589	0.310766
ENSG00000201368	snoRNA	0.555772	1.66731
ENSG00000201388	snoRNA	0.301349	0.904046
ENSG00000201448	snoRNA	2.5419	5.3011
ENSG00000201467	snoRNA	0.463314	1.38994
ENSG00000201500	snoRNA	2.31829	5.24821
ENSG00000201502	snoRNA	7.85907	6.35058
ENSG00000201542	snoRNA	1.01332	3.03996
ENSG00000201592	snoRNA	0.281427	0.65115
ENSG00000201619	snoRNA	0.436247	1.30874
ENSG00000201666	snoRNA	2.81691	3.81522
ENSG00000201827	snoRNA	2.53525	5.1229
ENSG00000201847	snoRNA	2.14643	3.98508
ENSG00000201863	snoRNA	2.66827	4.0879
ENSG00000201882	snoRNA	36.9015	19.5847
ENSG00000201898	snoRNA	2.90759	4.48182
ENSG00000202023	snoRNA	0.0681131	0.204339
ENSG00000202189	snoRNA	0.854157	1.73672
ENSG00000202216	snoRNA	0.849199	2.5476
ENSG00000202231	snoRNA	0.301349	0.904046
ENSG00000202233	snoRNA	3.94741	11.8422
ENSG00000202252	snoRNA	1293.59	1290.73
ENSG00000202275	snoRNA	0.467591	1.10398
ENSG00000202283	snoRNA	0.292485	0.877456
ENSG00000202374	snoRNA	6.78559	6.15162
ENSG00000202479	snoRNA	0.406136	0.663139
ENSG00000202482	snoRNA	0.281118	0.586299
ENSG00000202517	snoRNA	0.526063	1.57819
ENSG00000206592	snoRNA	4.52026	10.7743
ENSG00000206603	snoRNA	1.57953	2.46
ENSG00000206647	snoRNA	1.54028	4.62084
ENSG00000206761	snoRNA	0.330426	0.659347
ENSG00000206785	snoRNA	0.795161	1.65839
ENSG00000206849	snoRNA	2.14007	4.97655
ENSG00000206886	snoRNA	1.76997	5.3099
ENSG00000206897	snoRNA	0.798373	2.39512
ENSG00000206898	snoRNA	0.292485	0.877456
ENSG00000206903	snoRNA	0.576972	1.73092
ENSG00000206947	snoRNA	2.8322	4.6129
ENSG00000206961	snoRNA	0.823322	2.46997
ENSG00000206976	snoRNA	1.45702	4.37107
ENSG00000207062	snoRNA	0.284129	0.852386
ENSG00000207084	snoRNA	0.823322	2.46997
ENSG00000207118	snoRNA	379.78	352.373
ENSG00000207147	snoRNA	28.1006	28.7354
ENSG00000207177	snoRNA	1.58558	4.75675
ENSG00000207187	snoRNA	0.798373	2.39512
ENSG00000207199	snoRNA	0.189542	0.568625
ENSG00000207215	snoRNA	0.65984	1.02203
ENSG00000207217	snoRNA	6.54675	15.152
ENSG00000207274	snoRNA	0.752752	2.25825
ENSG00000207299	snoRNA	0.238835	0.475103
ENSG00000207344	snoRNA	1.71791	5.15372
ENSG00000207502	snoRNA	2.66701	5.56772
ENSG00000212144	snoRNA	2.63271	5.8993
ENSG00000212161	snoRNA	0.426342	1.27903
ENSG00000212165	snoRNA	0.679173	2.03752
ENSG00000212168	snoRNA	1.56605	1.72322
ENSG00000212175	snoRNA	0.825255	2.47576
ENSG00000212182	snoRNA	3.99683	3.31586
ENSG00000212195	snoRNA	6.78067	5.16085
ENSG00000212228	snoRNA	0.745255	2.23577
ENSG00000212264	snoRNA	2.05289	2.36781
ENSG00000212277	snoRNA	19.9243	8.87242
ENSG00000212278	snoRNA	0.102959	0.308876
ENSG00000212302	snoRNA	0.232155	0.696466
ENSG00000212309	snoRNA	0.840031	1.41546
ENSG00000212338	snoRNA	14.0398	27.8882
ENSG00000212342	snoRNA	0.574169	1.72251
ENSG00000212367	snoRNA	0.357887	0.719805
ENSG00000212378	snoRNA	0.213324	0.639973
ENSG00000212383	snoRNA	0.464401	1.3932
ENSG00000212395	snoRNA	0.190944	0.572833
ENSG00000212422	snoRNA	0.658563	1.97569
ENSG00000212458	snoRNA	0.87821	2.63463
ENSG00000212479	snoRNA	0.101475	0.304424
ENSG00000212517	snoRNA	0.43237	1.29711
ENSG00000212532	snoRNA	2.05247	1.86519
ENSG00000212539	snoRNA	6.03161	4.62535
ENSG00000212551	snoRNA	0.286373	0.859119
ENSG00000212565	snoRNA	0.529501	1.5885
ENSG00000212581	snoRNA	0.600185	1.80056
ENSG00000212590	snoRNA	0.673911	2.02173
ENSG00000212610	snoRNA	9.74571	10.9259
ENSG00000212615	snoRNA	7.71442	10.811
ENSG00000212626	snoRNA	1.30095	2.64151
ENSG00000221043	snoRNA	0.632634	1.08988
ENSG00000221044	snoRNA	0.205588	0.616763
ENSG00000221060	snoRNA	1.11274	3.33823
ENSG00000221125	snoRNA	0.270886	0.555063
ENSG00000221139	snoRNA	6.45391	19.3617
ENSG00000221164	snoRNA	4.0297	7.25375
ENSG00000221245	snoRNA	0.917428	1.86536
ENSG00000221252	snoRNA	131.3	86.6205
ENSG00000221332	snoRNA	0.594243	0.897006
ENSG00000221345	snoRNA	0.154438	0.463314
ENSG00000221400	snoRNA	31.2841	15.9702
ENSG00000221455	snoRNA	0.274441	0.823322
ENSG00000221461	snoRNA	0.745443	1.66909
ENSG00000221633	snoRNA	0.110495	0.331484
ENSG00000221638	snoRNA	0.589988	1.76997
ENSG00000221639	snoRNA	3.06008	4.77099
ENSG00000221750	snoRNA	38.4996	45.2116
ENSG00000222145	snoRNA	0.195079	0.585238
ENSG00000222185	snoRNA	61.9976	59.2204
ENSG00000222345	snoRNA	220.862	173.163
ENSG00000222489	snoRNA	75.39	91.6009
ENSG00000222588	snoRNA	0.908493	2.72548
ENSG00000222937	snoRNA	12.808	12.1706
ENSG00000223027	snoRNA	0.242549	0.727647
ENSG00000238295	snoRNA	11.6818	35.0453
ENSG00000238297	snoRNA	1.219	2.16469
ENSG00000238298	snoRNA	5.96204	17.8861
ENSG00000238312	snoRNA	9.89164	20.122
ENSG00000238327	snoRNA	790.202	980.887
ENSG00000238345	snoRNA	0.320892	0.962676
ENSG00000238352	snoRNA	2.96521	8.89562
ENSG00000238355	snoRNA	2.96521	8.89562
ENSG00000238377	snoRNA	0.125959	0.377876
ENSG00000238390	snoRNA	5.33732	4.68119
ENSG00000238407	snoRNA	2.96521	8.89562
ENSG00000238408	snoRNA	13.7241	28.5707
ENSG00000238414	snoRNA	47.0956	101.36
ENSG00000238450	snoRNA	2.25566	6.76699
ENSG00000238455	snoRNA	5.26322	15.7896
ENSG00000238462	snoRNA	10.782	32.3459
ENSG00000238463	snoRNA	17.9699	53.9098
ENSG00000238484	snoRNA	15.643	35.5708
ENSG00000238491	snoRNA	0.108401	0.325202
ENSG00000238502	snoRNA	4.94201	14.826
ENSG00000238503	snoRNA	0.632443	1.16942
ENSG00000238567	snoRNA	0.106465	0.319395
ENSG00000238591	snoRNA	17.8861	53.6584
ENSG00000238630	snoRNA	0.204238	0.612713
ENSG00000238646	snoRNA	2.98102	8.94306
ENSG00000238652	snoRNA	0.193231	0.579693
ENSG00000238661	snoRNA	9.94451	29.8335
ENSG00000238674	snoRNA	2.96521	8.89562
ENSG00000238684	snoRNA	2.96521	8.89562
ENSG00000238688	snoRNA	2.96521	8.89562
ENSG00000238693	snoRNA	6.60204	19.8061
ENSG00000238707	snoRNA	0.14249	0.42747
ENSG00000238708	snoRNA	4.95153	14.8546
ENSG00000238733	snoRNA	2.96521	8.89562
ENSG00000238748	snoRNA	4.60994	13.8298
ENSG00000238754	snoRNA	0.511032	1.5331
ENSG00000238768	snoRNA	0.661584	1.12545
ENSG00000238819	snoRNA	0.312915	0.471565
ENSG00000238834	snoRNA	4.47153	13.4146
ENSG00000238853	snoRNA	13.1732	39.5195
ENSG00000238854	snoRNA	1.33601	1.24483
ENSG00000238857	snoRNA	0.823035	2.09672
ENSG00000238888	snoRNA	178.331	224.982
ENSG00000238900	snoRNA	5.26926	15.8078
ENSG00000238936	snoRNA	7.35938	11.4118
ENSG00000238982	snoRNA	6.19264	12.5912
ENSG00000239005	snoRNA	0.73356	2.20068
ENSG00000239034	snoRNA	1.9889	5.9667
ENSG00000239044	snoRNA	3.57723	10.7317
ENSG00000239045	snoRNA	20.4413	61.3239
ENSG00000239055	snoRNA	44.5253	94.7649
ENSG00000239066	snoRNA	0.317425	0.952276
ENSG00000239080	snoRNA	1.9889	5.9667
ENSG00000239111	snoRNA	2.47101	7.41302
ENSG00000239128	snoRNA	6.92643	13.9257
ENSG00000239146	snoRNA	129.106	147.568
ENSG00000239153	snoRNA	5.56613	11.6087
ENSG00000239176	snoRNA	7.30111	21.9033
ENSG00000251715	snoRNA	0.129452	0.388355
ENSG00000251730	snoRNA	1.07692	2.14051
ENSG00000251744	snoRNA	3.30102	9.90306
ENSG00000251749	snoRNA	9.94451	29.8335
ENSG00000251778	snoRNA	0.546256	1.14038
ENSG00000251836	snoRNA	0.480754	0.966204
ENSG00000251838	snoRNA	0.119314	0.357942
ENSG00000251844	snoRNA	0.152905	0.310893
ENSG00000251848	snoRNA	0.118451	0.355354
ENSG00000251861	snoRNA	7.34405	8.12
ENSG00000251866	snoRNA	8.58327	12.3034
ENSG00000251909	snoRNA	0.325473	0.6692
ENSG00000251911	snoRNA	1.11322	3.33967
ENSG00000251922	snoRNA	0.436247	1.30874
ENSG00000251926	snoRNA	117.297	124.51
ENSG00000251930	snoRNA	2.82357	5.68518
ENSG00000251942	snoRNA	0.442049	1.32615
ENSG00000251944	snoRNA	9.50308	5.67339
ENSG00000251987	snoRNA	3.82495	3.35434
ENSG00000252000	snoRNA	0.813006	2.43902
ENSG00000252016	snoRNA	4.11487	8.17907
ENSG00000252020	snoRNA	1.25372	3.76115
ENSG00000252022	snoRNA	0.369676	1.10903
ENSG00000252040	snoRNA	5.45148	7.21423
ENSG00000252045	snoRNA	537.918	832.079
ENSG00000252048	snoRNA	16.5743	13.6657
ENSG00000252054	snoRNA	1.05944	1.73384
ENSG00000252096	snoRNA	0.752752	2.25825
ENSG00000252102	snoRNA	0.192081	0.576242
ENSG00000252109	snoRNA	6.76474	9.57907
ENSG00000252110	snoRNA	0.160648	0.481945
ENSG00000252114	snoRNA	0.726976	1.0499
ENSG00000252122	snoRNA	2.05131	4.68311
ENSG00000252128	snoRNA	0.311496	0.632475
ENSG00000252189	snoRNA	0.904046	2.71214
ENSG00000252193	snoRNA	2.33785	2.8698
ENSG00000252200	snoRNA	0.137166	0.411497
ENSG00000252213	snoRNA	23.4275	26.5914
ENSG00000252228	snoRNA	0.487715	1.03388
ENSG00000252249	snoRNA	0.745255	2.23577
ENSG00000252258	snoRNA	0.798373	2.39512
ENSG00000252274	snoRNA	0.483409	1.45023
ENSG00000252277	snoRNA	0.127781	0.383344
ENSG00000252281	snoRNA	0.119241	0.357723
ENSG00000252284	snoRNA	0.190915	0.572746
ENSG00000252291	snoRNA	3.76376	11.2913
ENSG00000252296	snoRNA	1.79877	4.57982
ENSG00000252299	snoRNA	0.447501	0.89416
ENSG00000252329	snoRNA	0.221284	0.663852
ENSG00000252359	snoRNA	0.0700317	0.210095
ENSG00000252380	snoRNA	0.812181	2.21004
ENSG00000252388	snoRNA	0.167811	0.503433
ENSG00000252402	snoRNA	0.134735	0.404206
ENSG00000252404	snoRNA	1.19309	2.17224
ENSG00000252405	snoRNA	4.06353	5.63151
ENSG00000252408	snoRNA	0.323324	0.649571
ENSG00000252447	snoRNA	0.0613858	0.184158
ENSG00000252448	snoRNA	0.118451	0.355354
ENSG00000252461	snoRNA	1.23982	2.49361
ENSG00000252525	snoRNA	0.828709	2.48613
ENSG00000252529	snoRNA	6.75981	13.1583
ENSG00000252531	snoRNA	3.04093	5.36481
ENSG00000252543	snoRNA	0.162632	0.487895
ENSG00000252565	snoRNA	0.890454	2.32382
ENSG00000252566	snoRNA	0.103679	0.311036
ENSG00000252640	snoRNA	2.20068	6.60204
ENSG00000252657	snoRNA	0.687928	2.06378
ENSG00000252677	snoRNA	13.1188	15.9541
ENSG00000252683	snoRNA	28.2599	29.7644
ENSG00000252699	snoRNA	4.18649	6.3942
ENSG00000252706	snoRNA	0.399332	1.198
ENSG00000252728	snoRNA	0.128677	0.386032
ENSG00000252740	snoRNA	0.441106	1.10677
ENSG00000252774	snoRNA	0.335697	1.00709
ENSG00000252778	snoRNA	0.849881	2.54964
ENSG00000252787	snoRNA	20.9567	13.7831
ENSG00000252790	snoRNA	0.137542	0.412627
ENSG00000252798	snoRNA	0.796459	1.30573
ENSG00000252800	snoRNA	10.322	13.4722
ENSG00000252805	snoRNA	7.93527	9.04626
ENSG00000252829	snoRNA	6.22615	7.20884
ENSG00000252844	snoRNA	0.185537	0.556612
ENSG00000252849	snoRNA	0.301498	0.476131
ENSG00000252868	snoRNA	13.6423	23.7821
ENSG00000252870	snoRNA	0.479024	1.43707
ENSG00000252873	snoRNA	1.53808	3.95529
ENSG00000252921	snoRNA	1.91273	2.94956
ENSG00000252946	snoRNA	1.29812	2.69954
ENSG00000252989	snoRNA	0.179227	0.53768
ENSG00000253007	snoRNA	14.2965	18.5971
ENSG00000253028	snoRNA	0.301349	0.904046
ENSG00000253049	snoRNA	2247.95	2996.64
ENSG00000253051	snoRNA	170.362	234.444
ENSG00000253052	snoRNA	9.73481	29.2044
ENSG00000253060	snoRNA	168.949	116.728
ENSG00000253067	snoRNA	16.5255	21.2368
ENSG00000253092	snoRNA	56.6074	36.4575
ENSG00000253094	snoRNA	0.198337	0.420445
ENSG00000262432	snoRNA	14.3767	28.6212
ENSG00000263358	snoRNA	0.0681131	0.204339
ENSG00000263359	snoRNA	0.221024	0.663073
ENSG00000263362	snoRNA	0.384618	1.15385
ENSG00000263442	snoRNA	1.48232	1.7238
ENSG00000263517	snoRNA	0.713426	1.44857
ENSG00000263625	snoRNA	0.400317	0.491404
ENSG00000263723	snoRNA	0.61155	1.17529
ENSG00000263864	snoRNA	4.89034	3.46231
ENSG00000263879	snoRNA	1.68468	5.05405
ENSG00000263994	snoRNA	1.00842	3.02527
ENSG00000264086	snoRNA	4.61576	4.39208
ENSG00000264202	snoRNA	4.96647	4.43364
ENSG00000264346	snoRNA	1.64689	3.42849
ENSG00000264379	snoRNA	0.329173	0.70082
ENSG00000264591	snoRNA	0.554622	0.987721
ENSG00000264997	snoRNA	5.48156	8.30904
ENSG00000265013	snoRNA	0.638883	1.27521
ENSG00000265116	snoRNA	0.216297	0.64889
ENSG00000265138	snoRNA	0.529009	1.58703
ENSG00000265156	snoRNA	0.629047	1.29784
ENSG00000265325	snoRNA	2.23093	3.62786
ENSG00000265431	snoRNA	0.0621532	0.186459
ENSG00000265495	snoRNA	0.913726	2.74118
ENSG00000265602	snoRNA	0.867928	1.78453
ENSG00000265607	snoRNA	1.46177	1.69755
ENSG00000265634	snoRNA	0.414639	1.04382
ENSG00000265663	snoRNA	0.395964	0.617475
ENSG00000265706	snoRNA	512.824	451.024
ENSG00000265707	snoRNA	0.333699	0.786376
ENSG00000265721	snoRNA	1.4975	4.49249
ENSG00000265732	snoRNA	4.21095	4.533
ENSG00000265733	snoRNA	0.174424	0.523272
ENSG00000265849	snoRNA	0.401479	0.801872
ENSG00000265926	snoRNA	0.479213	1.07298
ENSG00000265941	snoRNA	1.02841	1.58742
ENSG00000266132	snoRNA	0.726712	1.11349
ENSG00000266284	snoRNA	3.59923	5.51511
ENSG00000266295	snoRNA	0.0681131	0.204339
ENSG00000266300	snoRNA	0.792442	1.36684
ENSG00000266419	snoRNA	0.248567	0.554231
ENSG00000266646	snoRNA	1.2867	1.72296
ENSG00000266672	snoRNA	0.825615	1.42277
ENSG00000266755	snoRNA	1.2425	2.63606
ENSG00000266834	snoRNA	0.307425	0.485866
ENSG00000267818	snoRNA	0.430071	0.874868
ENSG00000268237	snoRNA	6.8007	13.9643
ENSG00000268369	snoRNA	22.9053	22.2639
ENSG00000269023	snoRNA	2.0141	6.0423
ENSG00000269689	snoRNA	0.608765	1.37271
gi:555853	5.8s rRNA	1897.78	1207.39
HBI-100	HAcaBox	681.695	142.517
HBI-115	HAcaBox	21.3953	19.7475
HBI-43	CDBox	451.439	300.369
HBI-6	HAcaBox	204.783	272.534
HBI-61	HAcaBox	1.85209	2.51952
HBII-108	CDBox	0.203771	0.431964
HBII-108B	CDBox	470.957	725.621
HBII-115	CDBox	162.575	195.582
HBII-13	CDBox	0.14457	0.433711
HBII-135	CDBox	2422.6	3336.97
HBII-142	CDBox	71.7536	53.9454
HBII-166	CDBox	7921.12	12293
HBII-180A	CDBox	43.3258	36.7963
HBII-180B	CDBox	8.52855	4.93738
HBII-180C	CDBox	529.623	271.017
HBII-202	CDBox	2680.01	2630.3
HBII-210	CDBox	10670	2814.29
HBII-234	CDBox	0.48288	1.11854
HBII-239	CDBox	3112.95	1788.42
HBII-240	CDBox	15.9566	15.1921
HBII-251	CDBox	406.336	293.041
HBII-276	CDBox	520.186	576.922
HBII-289	CDBox	15409.1	10879.1
HBII-295	CDBox	17688.5	8051.7
HBII-296A	CDBox	0.325263	0.975789
HBII-296B	CDBox	1.10938	1.29459
HBII-316	CDBox	410.024	265.941
HBII-336	CDBox	4889.37	1931.63
HBII-382	scaRna	2.16522	2.9211
HBII-419	CDBox	413.903	55.1255
HBII-420	CDBox	1816.66	539.445
HBII-429	CDBox	1857.67	1304.79
HBII-436	CDBox	76.3732	91.1552
HBII-52-10	CDBox	0.459357	1.17231
HBII-52-14	CDBox	0.589566	1.15422
HBII-52-15	CDBox	1.75623	3.12205
HBII-52-2	CDBox	0.726872	1.23651
HBII-52-21	CDBox	0.904794	2.305
HBII-52-32	CDBox	2.37672	4.77838
HBII-52-33	CDBox	0.618451	1.16016
HBII-52-38	CDBox	0.103879	0.311638
HBII-52-4	CDBox	0.824412	1.20626
HBII-52-40	CDBox	0.70934	2.12802
HBII-52-42	CDBox	1.43351	2.16157
HBII-52-5	CDBox	0.506113	0.809045
HBII-55	CDBox	476.586	312.187
HBII-82	CDBox	43.6957	47.6633
HBII-82B	CDBox	438.999	187.815
HBII-85-1	CDBox	43.5362	41.7544
HBII-85-10	CDBox	58.1698	84.143
HBII-85-11	CDBox	0.481945	1.44583
HBII-85-12	CDBox	3.53973	3.66903
HBII-85-13	CDBox	4.03661	3.11792
HBII-85-14	CDBox	6.4542	11.0483
HBII-85-15	CDBox	9.64913	12.8674
HBII-85-16	CDBox	135.164	78.9392
HBII-85-18	CDBox	5.90252	14.7375
HBII-85-19	CDBox	0.295743	0.445687
HBII-85-2	CDBox	56.3561	43.804
HBII-85-20	CDBox	15.4292	16.2023
HBII-85-21	CDBox	16.4825	15.0864
HBII-85-22	CDBox	63.1912	47.6488
HBII-85-23	CDBox	81.8485	44.0416
HBII-85-24	CDBox	173.593	107.4
HBII-85-25	CDBox	11.4807	10.8364
HBII-85-26	CDBox	0.472412	1.1498
HBII-85-27	CDBox	9.92973	10.79
HBII-85-29	CDBox	139.362	123.672
HBII-85-3	CDBox	3.63561	2.73844
HBII-85-4	CDBox	1.49069	1.62498
HBII-85-5	CDBox	0.201651	0.401135
HBII-85-6	CDBox	28.353	24.3302
HBII-85-7	CDBox	0.0945488	0.283646
HBII-85-8	CDBox	51.8004	49.0831
HBII-85-9	CDBox	3.52226	3.29336
HBII-95B	CDBox	33.2695	48.4359
HBII-99	CDBox	1123.31	1117.97
HBII-99B	CDBox	2335.18	2206.68
hsa-let-7a-2-3p	miRNA	51.5335	28.4419
hsa-let-7a-3p	miRNA	2992.82	420.975
hsa-let-7a-5p	miRNA	365321	79006.9
hsa-let-7b-3p	miRNA	1766.74	719.835
hsa-let-7b-5p	miRNA	133528	54520.8
hsa-let-7c-3p	miRNA	38.9187	26.5233
hsa-let-7c-5p	miRNA	8440.32	3435.72
hsa-let-7d-3p	miRNA	2433.83	800.61
hsa-let-7d-5p	miRNA	8029.16	2449.97
hsa-let-7e-3p	miRNA	151.59	60.8954
hsa-let-7e-5p	miRNA	23493.9	7883.49
hsa-let-7f-1-3p	miRNA	218.376	51.2206
hsa-let-7f-2-3p	miRNA	44.4626	27.8094
hsa-let-7f-5p	miRNA	197084	43436.5
hsa-let-7g-3p	miRNA	2.45588	4.15233
hsa-let-7g-5p	miRNA	54783.4	20375.4
hsa-let-7i-3p	miRNA	132.507	83.3847
hsa-let-7i-5p	miRNA	325209	98439.2
hsa-miR-1	miRNA	495.906	299.326
hsa-miR-100-3p	miRNA	3.74684	4.49443
hsa-miR-100-5p	miRNA	2.28029e+06	821874
hsa-miR-101-3p	miRNA	4406.47	3721.59
hsa-miR-101-5p	miRNA	0.759118	2.27735
hsa-miR-103a-2-5p	miRNA	0.446877	1.34063
hsa-miR-103a-3p	miRNA	2.3769	2.9957
hsa-miR-103b	miRNA	113.705	33.7338
hsa-miR-106a-5p	miRNA	0.139868	0.419605
hsa-miR-106b-3p	miRNA	574.229	190.453
hsa-miR-106b-5p	miRNA	88.647	40.565
hsa-miR-107	miRNA	61.1264	36.9455
hsa-miR-10a-3p	miRNA	91.0609	98.257
hsa-miR-10a-5p	miRNA	88273	88631.2
hsa-miR-10b-3p	miRNA	54.3196	32.2422
hsa-miR-10b-5p	miRNA	75166.7	30062.2
hsa-miR-1180-3p	miRNA	1474.08	612.93
hsa-miR-1180-5p	miRNA	0.339562	1.01869
hsa-miR-1181	miRNA	2.59604	3.2223
hsa-miR-1185-1-3p	miRNA	186.358	102.034
hsa-miR-1185-2-3p	miRNA	25.0266	22.5338
hsa-miR-1185-5p	miRNA	0.283294	0.849881
hsa-miR-1193	miRNA	12.1048	7.60071
hsa-miR-1197	miRNA	4.05924	6.64199
hsa-miR-1208	miRNA	1.02115	2.20482
hsa-miR-1225-3p	miRNA	0.561624	1.68487
hsa-miR-1225-5p	miRNA	0.561624	1.68487
hsa-miR-122-5p	miRNA	19.1411	11.0744
hsa-miR-1226-3p	miRNA	13.681	11.2337
hsa-miR-1226-5p	miRNA	4.3184	3.39754
hsa-miR-1227-3p	miRNA	7.63646	7.18083
hsa-miR-1228-3p	miRNA	5.36515	6.04533
hsa-miR-1228-5p	miRNA	18.7495	10.9085
hsa-miR-1229-3p	miRNA	3.78419	5.15103
hsa-miR-1234-3p	miRNA	0.518364	1.55509
hsa-miR-1237-3p	miRNA	2.96254	5.26708
hsa-miR-1243	miRNA	0.826254	1.31536
hsa-miR-1244	miRNA	2.6194	4.9584
hsa-miR-1245a	miRNA	56.4466	19.1054
hsa-miR-1245b-3p	miRNA	57.1414	25.8969
hsa-miR-1245b-5p	miRNA	15.6873	9.87774
hsa-miR-1246	miRNA	962.226	827.11
hsa-miR-1247-3p	miRNA	1.45912	3.08595
hsa-miR-1249	miRNA	9.1098	6.56131
hsa-miR-1250-5p	miRNA	0.346985	1.04095
hsa-miR-1252-5p	miRNA	0.478101	1.4343
hsa-miR-1254	miRNA	17.6058	9.93666
hsa-miR-1255a	miRNA	59.3555	19.5198
hsa-miR-1255b-5p	miRNA	1.85545	3.09418
hsa-miR-125a-3p	miRNA	144.177	58.8973
hsa-miR-125a-5p	miRNA	23302.5	16278.3
hsa-miR-125b-1-3p	miRNA	4408.93	1078.92
hsa-miR-125b-2-3p	miRNA	527.767	143.751
hsa-miR-125b-5p	miRNA	72853.2	26878.5
hsa-miR-1260a	miRNA	12.5899	11.9141
hsa-miR-1260b	miRNA	140.37	69.2117
hsa-miR-1261	miRNA	0.574447	1.16638
hsa-miR-1262	miRNA	14.4667	8.12958
hsa-miR-126-3p	miRNA	122.344	38.342
hsa-miR-1265	miRNA	0.171982	0.515946
hsa-miR-126-5p	miRNA	2.25286	3.45657
hsa-miR-1266-5p	miRNA	0.900266	1.90293
hsa-miR-1267	miRNA	1.52015	2.55403
hsa-miR-1268a	miRNA	0.371075	1.11322
hsa-miR-1268b	miRNA	0.888144	1.99013
hsa-miR-1269b	miRNA	1.06364	2.34709
hsa-miR-1270	miRNA	15.2063	22.0579
hsa-miR-1271-3p	miRNA	0.873899	1.92089
hsa-miR-1271-5p	miRNA	471.35	214.81
hsa-miR-1273a	miRNA	1.07681	2.14776
hsa-miR-1273c	miRNA	3.04829	3.83009
hsa-miR-1273d	miRNA	1.59563	1.91426
hsa-miR-1273e	miRNA	0.67271	1.06414
hsa-miR-1273f	miRNA	0.548235	1.26847
hsa-miR-1273g-3p	miRNA	1.35159	1.8657
hsa-miR-1273g-5p	miRNA	0.310284	0.930853
hsa-miR-1273h-5p	miRNA	0.212969	0.638907
hsa-miR-127-3p	miRNA	78322.6	21444.4
hsa-miR-1275	miRNA	197.84	221.863
hsa-miR-127-5p	miRNA	413.496	148.768
hsa-miR-1276	miRNA	1.83196	2.30918
hsa-miR-1277-5p	miRNA	3.86109	6.30757
hsa-miR-1278	miRNA	144.703	83.1547
hsa-miR-128-1-5p	miRNA	1.54433	2.79895
hsa-miR-128-3p	miRNA	20706.4	5998.46
hsa-miR-1284	miRNA	8.79604	5.90003
hsa-miR-1285-3p	miRNA	35.0281	17.4734
hsa-miR-1285-5p	miRNA	13.2283	8.11257
hsa-miR-1287-3p	miRNA	0.310284	0.930853
hsa-miR-1287-5p	miRNA	37.165	13.5135
hsa-miR-1288-3p	miRNA	4.03498	3.71957
hsa-miR-1289	miRNA	1.51974	2.82544
hsa-miR-1290	miRNA	803.625	689.247
hsa-miR-129-1-3p	miRNA	2.12669	2.99955
hsa-miR-129-2-3p	miRNA	4.25185	3.73104
hsa-miR-1292-5p	miRNA	60.9095	28.1263
hsa-miR-1293	miRNA	7.78157	5.25385
hsa-miR-1294	miRNA	97.8556	63.7524
hsa-miR-1295a	miRNA	3.60652	7.41409
hsa-miR-129-5p	miRNA	154.367	112.158
hsa-miR-1296-5p	miRNA	56.4698	32.4919
hsa-miR-1297	miRNA	5.25972	6.71083
hsa-miR-1298-5p	miRNA	0.570232	1.7107
hsa-miR-1299	miRNA	57.6474	73.0318
hsa-miR-1301-3p	miRNA	115.057	55.9849
hsa-miR-1302	miRNA	1.29599	2.10116
hsa-miR-1303	miRNA	32.9839	19.5696
hsa-miR-1304-3p	miRNA	22.1948	16.0513
hsa-miR-1304-5p	miRNA	22.1158	12.6885
hsa-miR-1305	miRNA	1.00146	2.05908
hsa-miR-1306-3p	miRNA	4.96251	3.10912
hsa-miR-1306-5p	miRNA	10.3542	5.21856
hsa-miR-1307-3p	miRNA	4705.78	1381.96
hsa-miR-1307-5p	miRNA	88.8898	49.1137
hsa-miR-130a-3p	miRNA	122.516	48.0548
hsa-miR-130b-3p	miRNA	21.8971	9.37606
hsa-miR-130b-5p	miRNA	1530.02	574.888
hsa-miR-132-3p	miRNA	1469.01	410.482
hsa-miR-132-5p	miRNA	1247.06	696.739
hsa-miR-133a-3p	miRNA	15.1339	23.5887
hsa-miR-133a-5p	miRNA	0.811012	1.87789
hsa-miR-133b	miRNA	0.310284	0.930853
hsa-miR-1343-3p	miRNA	15.8984	14.9627
hsa-miR-134-3p	miRNA	1.12501	2.8002
hsa-miR-134-5p	miRNA	2691.28	1070.48
hsa-miR-135a-5p	miRNA	0.744795	2.23438
hsa-miR-135b-3p	miRNA	1.70868	4.51898
hsa-miR-135b-5p	miRNA	72.067	61.0864
hsa-miR-136-3p	miRNA	644.092	276.332
hsa-miR-136-5p	miRNA	349.988	284.773
hsa-miR-137	miRNA	112.414	62.6969
hsa-miR-138-1-3p	miRNA	10.2437	8.10716
hsa-miR-138-5p	miRNA	80.5123	63.6023
hsa-miR-139-3p	miRNA	5.95444	4.35417
hsa-miR-139-5p	miRNA	47.3212	24.1407
hsa-miR-140-3p	miRNA	13780.5	4164.12
hsa-miR-140-5p	miRNA	1574.57	916.198
hsa-miR-142-3p	miRNA	1.43962	2.29966
hsa-miR-143-3p	miRNA	615642	245973
hsa-miR-143-5p	miRNA	907.03	567.259
hsa-miR-144-3p	miRNA	0.190237	0.57071
hsa-miR-145-3p	miRNA	2797.84	1573.41
hsa-miR-145-5p	miRNA	2044.25	1943.19
hsa-miR-1468-5p	miRNA	124.154	60.8123
hsa-miR-1469	miRNA	7.43824	9.72864
hsa-miR-146a-5p	miRNA	394.885	169.935
hsa-miR-146b-3p	miRNA	143.356	73.4149
hsa-miR-146b-5p	miRNA	44456.5	26179.1
hsa-miR-1471	miRNA	0.171982	0.515946
hsa-miR-147b	miRNA	18.0081	13.7413
hsa-miR-148a-3p	miRNA	24254.4	14308.3
hsa-miR-148a-5p	miRNA	183.029	95.77
hsa-miR-148b-3p	miRNA	2482.89	1040.87
hsa-miR-148b-5p	miRNA	20.3984	9.63806
hsa-miR-149-3p	miRNA	1.20773	2.39898
hsa-miR-149-5p	miRNA	275.304	105.955
hsa-miR-150-5p	miRNA	0.395888	0.824156
hsa-miR-151a-3p	miRNA	25509	6700.59
hsa-miR-151a-5p	miRNA	1349.68	1261.44
hsa-miR-151b	miRNA	6.19939	9.60027
hsa-miR-152-3p	miRNA	10990.3	3495.67
hsa-miR-152-5p	miRNA	60.2568	31.4811
hsa-miR-153-3p	miRNA	3.90274	5.93631
hsa-miR-1538	miRNA	0.508583	1.52575
hsa-miR-154-3p	miRNA	10.9442	11.4341
hsa-miR-154-5p	miRNA	32.9802	19.466
hsa-miR-155-3p	miRNA	0.518364	1.55509
hsa-miR-155-5p	miRNA	8530.45	3102.61
hsa-miR-15a-5p	miRNA	64.3332	49.9242
hsa-miR-15b-3p	miRNA	37.4361	19.0097
hsa-miR-15b-5p	miRNA	38.5544	23.213
hsa-miR-16-1-3p	miRNA	6.04463	4.59785
hsa-miR-16-2-3p	miRNA	502.608	240.281
hsa-miR-16-5p	miRNA	713.283	487.752
hsa-miR-17-3p	miRNA	17.3805	12.1387
hsa-miR-17-5p	miRNA	209.798	117.434
hsa-miR-181a-2-3p	miRNA	3005.22	982.383
hsa-miR-181a-3p	miRNA	469.045	211.191
hsa-miR-181a-5p	miRNA	24792.3	10677.6
hsa-miR-181b-3p	miRNA	13.3251	13.4661
hsa-miR-181b-5p	miRNA	3764.4	2023.18
hsa-miR-181c-3p	miRNA	76.8601	30.3318
hsa-miR-181c-5p	miRNA	49.123	27.7729
hsa-miR-181d-3p	miRNA	0.283294	0.849881
hsa-miR-181d-5p	miRNA	417.154	234.897
hsa-miR-182-5p	miRNA	9.86314	8.03353
hsa-miR-1827	miRNA	3.39435	3.07935
hsa-miR-183-5p	miRNA	30.3816	27.1184
hsa-miR-184	miRNA	46.482	46.751
hsa-miR-185-3p	miRNA	26.636	14.9009
hsa-miR-185-5p	miRNA	731.26	226.554
hsa-miR-186-5p	miRNA	1339.07	491.417
hsa-miR-187-3p	miRNA	27.2664	13.1542
hsa-miR-188-3p	miRNA	0.346985	1.04095
hsa-miR-188-5p	miRNA	3.69596	4.98355
hsa-miR-18a-3p	miRNA	15.0899	9.60666
hsa-miR-18a-5p	miRNA	7.99208	9.31098
hsa-miR-1908-3p	miRNA	0.425938	1.27781
hsa-miR-1908-5p	miRNA	4.654	3.70944
hsa-miR-190a-5p	miRNA	10.8085	9.80759
hsa-miR-190b	miRNA	7.94544	3.73876
hsa-miR-1910-3p	miRNA	0.238628	0.715884
hsa-miR-1910-5p	miRNA	0.638907	1.91672
hsa-miR-1913	miRNA	0.50666	1.51998
hsa-miR-191-3p	miRNA	16.43	10.8843
hsa-miR-1914-3p	miRNA	0.142558	0.427674
hsa-miR-1914-5p	miRNA	0.949561	2.2776
hsa-miR-191-5p	miRNA	9144.44	2522.73
hsa-miR-192-5p	miRNA	1409.46	221.052
hsa-miR-193a-3p	miRNA	43.326	23.605
hsa-miR-193a-5p	miRNA	7805.97	1290.22
hsa-miR-193b-3p	miRNA	935.798	714.583
hsa-miR-193b-5p	miRNA	409.127	173.202
hsa-miR-194-3p	miRNA	2.51123	3.10025
hsa-miR-194-5p	miRNA	16.6731	20.7759
hsa-miR-195-3p	miRNA	887.422	313.884
hsa-miR-195-5p	miRNA	102.533	57.8269
hsa-miR-196a-3p	miRNA	12.0165	10.0232
hsa-miR-196a-5p	miRNA	5714.88	2710.11
hsa-miR-196b-3p	miRNA	3.99779	4.18952
hsa-miR-196b-5p	miRNA	794.902	589.772
hsa-miR-1972	miRNA	1.19165	1.80383
hsa-miR-1973	miRNA	0.232287	0.696862
hsa-miR-197-3p	miRNA	1179.68	678.222
hsa-miR-197-5p	miRNA	1.92233	3.12347
hsa-miR-1976	miRNA	3.16815	5.17255
hsa-miR-198	miRNA	0.0956203	0.286861
hsa-miR-199a-3p	miRNA	23.5496	16.6366
hsa-miR-199a-5p	miRNA	35792.4	17959.6
hsa-miR-199b-3p	miRNA	23.1852	18.7245
hsa-miR-199b-5p	miRNA	5869.2	2961.6
hsa-miR-19a-3p	miRNA	56.1293	39.0583
hsa-miR-19b-1-5p	miRNA	0.18685	0.56055
hsa-miR-19b-3p	miRNA	235.797	163.75
hsa-miR-200a-3p	miRNA	10.7273	10.6573
hsa-miR-200a-5p	miRNA	15.2428	13.5311
hsa-miR-200b-3p	miRNA	78.0962	26.1566
hsa-miR-200b-5p	miRNA	2.68667	3.20202
hsa-miR-200c-3p	miRNA	27.158	25.2273
hsa-miR-203a	miRNA	56.6694	42.0079
hsa-miR-203b-3p	miRNA	0.0938161	0.281448
hsa-miR-203b-5p	miRNA	1.46287	1.8457
hsa-miR-204-3p	miRNA	4.75654	6.61906
hsa-miR-204-5p	miRNA	9.98769	7.95768
hsa-miR-206	miRNA	0.769276	1.63686
hsa-miR-20a-5p	miRNA	858.452	358.57
hsa-miR-20b-5p	miRNA	0.388418	0.808605
hsa-miR-210-3p	miRNA	7528.69	2517.74
hsa-miR-210-5p	miRNA	39.6945	33.7823
hsa-miR-2110	miRNA	168.716	86.3745
hsa-miR-2116-3p	miRNA	5.68863	7.97541
hsa-miR-212-3p	miRNA	15.9025	15.2809
hsa-miR-212-5p	miRNA	339.809	125.306
hsa-miR-21-3p	miRNA	909.222	382.25
hsa-miR-214-3p	miRNA	2712.93	1494.67
hsa-miR-214-5p	miRNA	1556.92	496.327
hsa-miR-215-5p	miRNA	9.62879	9.51554
hsa-miR-21-5p	miRNA	3.53136e+06	772253
hsa-miR-216a-3p	miRNA	2.70837	4.67276
hsa-miR-216a-5p	miRNA	0.561624	1.68487
hsa-miR-217	miRNA	6.72402	8.09156
hsa-miR-218-2-3p	miRNA	0.71279	2.13837
hsa-miR-218-5p	miRNA	1849.46	946.756
hsa-miR-219a-1-3p	miRNA	47.6345	26.7776
hsa-miR-219b-5p	miRNA	0.49409	1.01298
hsa-miR-221-3p	miRNA	32622.8	21149
hsa-miR-221-5p	miRNA	4715	1752.33
hsa-miR-222-3p	miRNA	105567	55231.5
hsa-miR-222-5p	miRNA	128.84	134.828
hsa-miR-22-3p	miRNA	64010.1	20806.9
hsa-miR-224-3p	miRNA	13.6368	7.5783
hsa-miR-224-5p	miRNA	6123.66	2123.71
hsa-miR-22-5p	miRNA	1634.59	661.981
hsa-miR-2276-3p	miRNA	0.190443	0.57133
hsa-miR-2277-3p	miRNA	2.81689	3.60365
hsa-miR-2277-5p	miRNA	8.89072	8.79974
hsa-miR-2278	miRNA	0.962137	1.64201
hsa-miR-2355-3p	miRNA	32.1635	18.6542
hsa-miR-2355-5p	miRNA	0.579676	1.73903
hsa-miR-23a-3p	miRNA	6604.08	3501.04
hsa-miR-23a-5p	miRNA	42.6163	20.5855
hsa-miR-23b-3p	miRNA	4475.39	3952.41
hsa-miR-23b-5p	miRNA	186.192	60.0417
hsa-miR-23c	miRNA	6.21789	14.0338
hsa-miR-24-1-5p	miRNA	31.9434	23.2925
hsa-miR-24-2-5p	miRNA	565.777	240.497
hsa-miR-24-3p	miRNA	60463.2	15006.4
hsa-miR-2467-3p	miRNA	0.427674	1.28302
hsa-miR-2467-5p	miRNA	0.91329	2.73987
hsa-miR-25-3p	miRNA	3042.56	783.803
hsa-miR-25-5p	miRNA	72.0519	33.3555
hsa-miR-2681-3p	miRNA	0.25333	0.75999
hsa-miR-2682-3p	miRNA	0.708807	1.58827
hsa-miR-2682-5p	miRNA	881.971	396.706
hsa-miR-26a-1-3p	miRNA	1.01245	1.69357
hsa-miR-26a-2-3p	miRNA	49.7901	25.0672
hsa-miR-26a-5p	miRNA	184760	77616.2
hsa-miR-26b-3p	miRNA	54.2223	22.1643
hsa-miR-26b-5p	miRNA	6355.02	2782.17
hsa-miR-27a-3p	miRNA	49249.2	26003
hsa-miR-27a-5p	miRNA	1399.16	490.976
hsa-miR-27b-3p	miRNA	58459.8	24059.9
hsa-miR-27b-5p	miRNA	302.74	153.56
hsa-miR-28-3p	miRNA	3071.96	635.068
hsa-miR-28-5p	miRNA	2147.75	607.062
hsa-miR-2861	miRNA	0.232287	0.696862
hsa-miR-296-3p	miRNA	109.728	35.5529
hsa-miR-296-5p	miRNA	20.6396	11.7467
hsa-miR-299-3p	miRNA	18.5794	5.74432
hsa-miR-299-5p	miRNA	62.8435	51.7474
hsa-miR-29a-3p	miRNA	8001.85	2581.31
hsa-miR-29a-5p	miRNA	8.72143	6.64395
hsa-miR-29b-1-5p	miRNA	37.7559	26.3089
hsa-miR-29b-2-5p	miRNA	7.24264	7.48395
hsa-miR-29b-3p	miRNA	150.724	97.7793
hsa-miR-29c-3p	miRNA	17.4115	8.57583
hsa-miR-29c-5p	miRNA	31.2166	29.6036
hsa-miR-300	miRNA	3.31928	3.44957
hsa-miR-301a-3p	miRNA	1.10205	3.30616
hsa-miR-301a-5p	miRNA	7.59688	6.67912
hsa-miR-301b	miRNA	0.139868	0.419605
hsa-miR-302a-5p	miRNA	2.16166	5.00304
hsa-miR-302b-3p	miRNA	1.25101	3.2804
hsa-miR-3064-5p	miRNA	8.30177	4.79723
hsa-miR-3065-3p	miRNA	0.18685	0.56055
hsa-miR-3065-5p	miRNA	1.55089	2.0686
hsa-miR-3074-3p	miRNA	109.255	48.5068
hsa-miR-3074-5p	miRNA	104.947	198.072
hsa-miR-30a-3p	miRNA	1174.82	520.895
hsa-miR-30a-5p	miRNA	19009.3	8148.27
hsa-miR-30b-3p	miRNA	24.9604	16.7714
hsa-miR-30b-5p	miRNA	132.228	110.298
hsa-miR-30c-1-3p	miRNA	13.6426	9.2591
hsa-miR-30c-2-3p	miRNA	316.294	149.118
hsa-miR-30c-5p	miRNA	2873.37	1715.63
hsa-miR-30d-3p	miRNA	13.7369	10.5103
hsa-miR-30d-5p	miRNA	40678.2	12723.4
hsa-miR-30e-3p	miRNA	1220.57	267.686
hsa-miR-30e-5p	miRNA	2521.52	1259.14
hsa-miR-3116	miRNA	0.561624	1.68487
hsa-miR-3117-3p	miRNA	19.3561	9.79543
hsa-miR-3118	miRNA	0.540693	1.33498
hsa-miR-3120-3p	miRNA	0.54217	0.823237
hsa-miR-3120-5p	miRNA	423.481	232.901
hsa-miR-3121-3p	miRNA	2.19375	3.23416
hsa-miR-3124-5p	miRNA	1.16872	2.60881
hsa-miR-3125	miRNA	0.954512	2.86354
hsa-miR-3126-3p	miRNA	1.99403	3.16947
hsa-miR-3126-5p	miRNA	6.54104	5.48254
hsa-miR-3127-3p	miRNA	0.333001	0.669506
hsa-miR-3127-5p	miRNA	0.749747	1.7115
hsa-miR-3128	miRNA	0.562897	1.68869
hsa-miR-3129-3p	miRNA	39.2941	19.942
hsa-miR-3129-5p	miRNA	18.6251	12.3864
hsa-miR-3130-3p	miRNA	2.36386	5.50459
hsa-miR-3130-5p	miRNA	1.21858	2.42172
hsa-miR-3132	miRNA	0.363415	1.09025
hsa-miR-3133	miRNA	3.38427	4.40826
hsa-miR-3134	miRNA	0.30443	0.91329
hsa-miR-3135a	miRNA	0.561624	1.68487
hsa-miR-3135b	miRNA	0.0956203	0.286861
hsa-miR-3136-5p	miRNA	0.551027	1.65308
hsa-miR-3137	miRNA	0.831912	1.73672
hsa-miR-3138	miRNA	2.74025	3.82706
hsa-miR-31-3p	miRNA	83.2255	50.287
hsa-miR-3140-5p	miRNA	0.212969	0.638907
hsa-miR-3141	miRNA	17.0918	39.1265
hsa-miR-3142	miRNA	0.50666	1.51998
hsa-miR-3144-3p	miRNA	0.310284	0.930853
hsa-miR-3145-3p	miRNA	0.592102	1.77631
hsa-miR-3145-5p	miRNA	0.540191	1.07456
hsa-miR-3146	miRNA	0.523445	1.16893
hsa-miR-3148	miRNA	3.9209	3.9255
hsa-miR-3149	miRNA	1.11935	2.37357
hsa-miR-3150a-5p	miRNA	21.2584	13.2007
hsa-miR-3150b-3p	miRNA	0.212969	0.638907
hsa-miR-3151-3p	miRNA	0.239627	0.71888
hsa-miR-3151-5p	miRNA	6.88957	7.07547
hsa-miR-3152-3p	miRNA	0.47556	0.967402
hsa-miR-3152-5p	miRNA	10.148	7.29647
hsa-miR-3154	miRNA	2.93588	4.06444
hsa-miR-3157-3p	miRNA	1.71599	2.22311
hsa-miR-3157-5p	miRNA	0.518364	1.55509
hsa-miR-3158-3p	miRNA	320.783	157.209
hsa-miR-3158-5p	miRNA	0.512223	0.808911
hsa-miR-31-5p	miRNA	5139.4	3118.21
hsa-miR-3160-3p	miRNA	0.310284	0.930853
hsa-miR-3161	miRNA	0.279737	0.83921
hsa-miR-3162-5p	miRNA	0.928188	1.85267
hsa-miR-3163	miRNA	0.811103	1.46535
hsa-miR-3164	miRNA	4.18875	3.5248
hsa-miR-3167	miRNA	15.0615	7.58487
hsa-miR-3168	miRNA	17.0264	21.2608
hsa-miR-3170	miRNA	1.29514	1.77707
hsa-miR-3173-3p	miRNA	1.08507	1.88248
hsa-miR-3173-5p	miRNA	4.19563	4.40909
hsa-miR-3175	miRNA	5.15833	4.33797
hsa-miR-3176	miRNA	0.990844	2.29518
hsa-miR-3177-3p	miRNA	24.3849	14.2884
hsa-miR-3177-5p	miRNA	0.60886	1.82658
hsa-miR-3178	miRNA	2.95032	3.30235
hsa-miR-3179	miRNA	18.4372	14.0743
hsa-miR-3180-3p	miRNA	10.6112	6.18047
hsa-miR-3180-5p	miRNA	6.27294	4.31484
hsa-miR-3182	miRNA	52.2616	33.0996
hsa-miR-3183	miRNA	0.191241	0.573722
hsa-miR-3184-3p	miRNA	13.2471	13.3485
hsa-miR-3184-5p	miRNA	1383.06	159.455
hsa-miR-3185	miRNA	0.91329	2.73987
hsa-miR-3186-3p	miRNA	0.283294	0.849881
hsa-miR-3187-3p	miRNA	3.06153	4.04424
hsa-miR-3187-5p	miRNA	0.508583	1.52575
hsa-miR-3188	miRNA	3.07466	4.37074
hsa-miR-3190-3p	miRNA	5.56093	3.72964
hsa-miR-3191-3p	miRNA	2.32641	2.56208
hsa-miR-3191-5p	miRNA	3.91554	3.92763
hsa-miR-3192-5p	miRNA	2.04374	5.52625
hsa-miR-3193	miRNA	44.1559	27.5014
hsa-miR-3195	miRNA	35.4978	19.1559
hsa-miR-3196	miRNA	11.7057	29.4949
hsa-miR-3197	miRNA	1.01717	3.0515
hsa-miR-3198	miRNA	0.171982	0.515946
hsa-miR-3199	miRNA	1.63184	2.81764
hsa-miR-3200-3p	miRNA	10.6572	6.69749
hsa-miR-3200-5p	miRNA	1.39379	3.41079
hsa-miR-320a	miRNA	34354.5	10505.2
hsa-miR-320b	miRNA	352.788	182.008
hsa-miR-320c	miRNA	289.764	175.928
hsa-miR-320d	miRNA	79.9044	114.015
hsa-miR-320e	miRNA	5.04948	6.04179
hsa-miR-323a-3p	miRNA	639.072	184.153
hsa-miR-323a-5p	miRNA	11.0688	5.52948
hsa-miR-323b-3p	miRNA	162.262	88.8035
hsa-miR-32-3p	miRNA	9.2271	6.52997
hsa-miR-324-3p	miRNA	62.8505	28.0661
hsa-miR-324-5p	miRNA	26.3268	13.1003
hsa-miR-32-5p	miRNA	69.7012	56.1197
hsa-miR-326	miRNA	2.8515	3.3211
hsa-miR-328-3p	miRNA	1442.2	586.628
hsa-miR-328-5p	miRNA	0.695434	1.55831
hsa-miR-329-3p	miRNA	251.193	165.668
hsa-miR-329-5p	miRNA	18.9886	12.7127
hsa-miR-330-3p	miRNA	277.502	117.91
hsa-miR-330-5p	miRNA	41.855	24.8057
hsa-miR-331-3p	miRNA	72.6047	51.4918
hsa-miR-331-5p	miRNA	13.9365	12.7677
hsa-miR-335-3p	miRNA	482.319	303.904
hsa-miR-335-5p	miRNA	31.4978	37.4752
hsa-miR-337-3p	miRNA	312.137	194.31
hsa-miR-337-5p	miRNA	26.404	18.0059
hsa-miR-338-5p	miRNA	0.190443	0.57133
hsa-miR-339-3p	miRNA	216.95	121.041
hsa-miR-339-5p	miRNA	295.086	220.611
hsa-miR-33a-5p	miRNA	2.43685	2.14227
hsa-miR-33b-3p	miRNA	2.96681	3.22108
hsa-miR-340-3p	miRNA	420.899	162.849
hsa-miR-340-5p	miRNA	723.582	342.439
hsa-miR-342-3p	miRNA	215.595	167.656
hsa-miR-342-5p	miRNA	351.552	99.7637
hsa-miR-345-3p	miRNA	0.771694	1.6433
hsa-miR-345-5p	miRNA	283.782	136.323
hsa-miR-34a-5p	miRNA	574.571	249.565
hsa-miR-34b-3p	miRNA	38.3501	17.5475
hsa-miR-34b-5p	miRNA	0.18685	0.56055
hsa-miR-34c-3p	miRNA	16.0837	13.0006
hsa-miR-34c-5p	miRNA	746.308	264.12
hsa-miR-3529-3p	miRNA	1950.82	1657.94
hsa-miR-3529-5p	miRNA	0.771694	1.6433
hsa-miR-3591-3p	miRNA	1.83573	1.72666
hsa-miR-3591-5p	miRNA	18.5737	19.8729
hsa-miR-3605-3p	miRNA	312.381	206.204
hsa-miR-3605-5p	miRNA	9.96584	10.2107
hsa-miR-3609	miRNA	18.4953	27.2744
hsa-miR-3613-3p	miRNA	2.57426	2.38428
hsa-miR-3613-5p	miRNA	283.037	234.156
hsa-miR-361-3p	miRNA	2143.54	709.856
hsa-miR-3614-3p	miRNA	2.29618	3.61602
hsa-miR-3614-5p	miRNA	6.07634	9.66288
hsa-miR-3615	miRNA	989.506	687.473
hsa-miR-361-5p	miRNA	318.703	132.67
hsa-miR-3616-5p	miRNA	4.02166	4.73518
hsa-miR-3617-3p	miRNA	0.18685	0.56055
hsa-miR-3617-5p	miRNA	8.7979	6.86934
hsa-miR-3619-3p	miRNA	0.752067	1.71013
hsa-miR-3620-3p	miRNA	1.19783	1.85166
hsa-miR-3620-5p	miRNA	2.02389	2.20257
hsa-miR-3621	miRNA	6.40925	9.02233
hsa-miR-3622a-5p	miRNA	13.8365	9.05058
hsa-miR-362-5p	miRNA	71.8944	54.1459
hsa-miR-3648	miRNA	0.427721	1.28316
hsa-miR-3653	miRNA	3.04079	4.12342
hsa-miR-3654	miRNA	1.08758	2.26987
hsa-miR-3656	miRNA	64.1878	110.19
hsa-miR-3659	miRNA	1.20773	2.39898
hsa-miR-365a-5p	miRNA	505.11	171.749
hsa-miR-365b-5p	miRNA	228.753	88.9031
hsa-miR-3661	miRNA	5.27629	4.63918
hsa-miR-3662	miRNA	1.47136	2.01208
hsa-miR-3674	miRNA	0.25333	0.75999
hsa-miR-3675-3p	miRNA	0.427674	1.28302
hsa-miR-3675-5p	miRNA	0.335809	0.671782
hsa-miR-3678-5p	miRNA	0.238628	0.715884
hsa-miR-3679-3p	miRNA	0.190443	0.57133
hsa-miR-3679-5p	miRNA	4.99545	4.30471
hsa-miR-3681-5p	miRNA	0.99325	1.66907
hsa-miR-3682-5p	miRNA	0.380887	1.14266
hsa-miR-3684	miRNA	0.579676	1.73903
hsa-miR-3685	miRNA	0.85991	2.57973
hsa-miR-3687	miRNA	52.0214	64.9455
hsa-miR-3688-3p	miRNA	0.151824	0.455471
hsa-miR-3691-3p	miRNA	0.382481	1.14744
hsa-miR-3691-5p	miRNA	1.7745	2.92317
hsa-miR-369-3p	miRNA	163.725	94.1035
hsa-miR-369-5p	miRNA	1082.24	421.698
hsa-miR-370-3p	miRNA	15024.4	4263.37
hsa-miR-370-5p	miRNA	29.56	14.9162
hsa-miR-372-3p	miRNA	1.91225	4.61167
hsa-miR-374a-3p	miRNA	60.8522	35.1745
hsa-miR-374a-5p	miRNA	43.5996	20.0111
hsa-miR-374b-3p	miRNA	8.73901	5.7632
hsa-miR-374b-5p	miRNA	1.88281	2.53978
hsa-miR-374c-3p	miRNA	0.561624	1.68487
hsa-miR-375	miRNA	6.67267	7.3332
hsa-miR-376a-2-5p	miRNA	0.346985	1.04095
hsa-miR-376a-3p	miRNA	42.6761	20.5781
hsa-miR-376a-5p	miRNA	1.62597	2.26619
hsa-miR-376b-3p	miRNA	3.025	3.65644
hsa-miR-376b-5p	miRNA	11.7664	9.97488
hsa-miR-376c-3p	miRNA	109.86	47.9955
hsa-miR-377-3p	miRNA	50.272	44.9245
hsa-miR-377-5p	miRNA	44.5451	33.5309
hsa-miR-378a-3p	miRNA	1303.27	986.037
hsa-miR-378a-5p	miRNA	11.5608	10.4263
hsa-miR-378b	miRNA	0.192546	0.577638
hsa-miR-378c	miRNA	1.1996	1.99401
hsa-miR-378d	miRNA	2.88065	3.46761
hsa-miR-378f	miRNA	4.56947	5.21843
hsa-miR-378g	miRNA	7.05866	8.76823
hsa-miR-378i	miRNA	2.19629	2.71222
hsa-miR-379-3p	miRNA	19.3471	20.5314
hsa-miR-379-5p	miRNA	10507.7	2507.06
hsa-miR-380-3p	miRNA	3.40564	5.96343
hsa-miR-380-5p	miRNA	0.657244	1.67339
hsa-miR-381-3p	miRNA	11520.9	4509.92
hsa-miR-381-5p	miRNA	0.708807	1.58827
hsa-miR-382-3p	miRNA	540.985	185.418
hsa-miR-382-5p	miRNA	2084.43	1472.46
hsa-miR-383-5p	miRNA	7.31903	11.2899
hsa-miR-3907	miRNA	0.50666	1.51998
hsa-miR-3908	miRNA	0.142558	0.427674
hsa-miR-3909	miRNA	477.932	138.219
hsa-miR-3912-3p	miRNA	18.9392	14.1654
hsa-miR-3914	miRNA	0.518364	1.55509
hsa-miR-3916	miRNA	2.28119	3.41457
hsa-miR-3917	miRNA	0.646487	1.93946
hsa-miR-3918	miRNA	0.92666	1.91187
hsa-miR-3919	miRNA	9.79633	18.5819
hsa-miR-3922-5p	miRNA	0.473167	0.987304
hsa-miR-3925-5p	miRNA	0.50666	1.51998
hsa-miR-3928-3p	miRNA	30.1726	21.7567
hsa-miR-3929	miRNA	0.3737	1.1211
hsa-miR-3934-5p	miRNA	41.4487	20.553
hsa-miR-3936	miRNA	0.380887	1.14266
hsa-miR-3937	miRNA	0.473167	0.987304
hsa-miR-3940-3p	miRNA	1.08507	1.88248
hsa-miR-3941	miRNA	0.691171	1.38067
hsa-miR-3942-3p	miRNA	0.346985	1.04095
hsa-miR-3942-5p	miRNA	0.455471	1.36641
hsa-miR-3944-5p	miRNA	2.57306	2.50037
hsa-miR-3960	miRNA	172.771	332.071
hsa-miR-409-3p	miRNA	10803.1	6092.35
hsa-miR-409-5p	miRNA	174.182	99.5306
hsa-miR-410-3p	miRNA	51.8868	46.9632
hsa-miR-410-5p	miRNA	5.11495	5.4394
hsa-miR-411-3p	miRNA	336.44	312.652
hsa-miR-411-5p	miRNA	2239.31	1179.76
hsa-miR-412-3p	miRNA	0.18685	0.56055
hsa-miR-412-5p	miRNA	51.6765	63.2921
hsa-miR-421	miRNA	96.7069	37.0074
hsa-miR-423-3p	miRNA	21437.9	10967.4
hsa-miR-423-5p	miRNA	12.6272	6.93616
hsa-miR-424-3p	miRNA	1843.68	1036.21
hsa-miR-424-5p	miRNA	75.8642	40.4519
hsa-miR-425-3p	miRNA	26.173	17.9173
hsa-miR-425-5p	miRNA	422.783	157.007
hsa-miR-4261	miRNA	0.68297	2.04891
hsa-miR-4281	miRNA	1.85128	4.02462
hsa-miR-4286	miRNA	7.06744	6.35061
hsa-miR-429	miRNA	1.86602	2.44476
hsa-miR-4291	miRNA	3.37066	6.16426
hsa-miR-4295	miRNA	0.371075	1.11322
hsa-miR-4301	miRNA	3.76001	7.88892
hsa-miR-4304	miRNA	0.231657	0.69497
hsa-miR-4306	miRNA	0.155383	0.466149
hsa-miR-431-3p	miRNA	59.1221	33.0345
hsa-miR-431-5p	miRNA	68.282	40.6236
hsa-miR-4323	miRNA	0.251917	0.755752
hsa-miR-432-3p	miRNA	0.31884	0.956519
hsa-miR-4324	miRNA	0.238628	0.715884
hsa-miR-432-5p	miRNA	1040.15	489.641
hsa-miR-4326	miRNA	465.323	346.679
hsa-miR-4330	miRNA	3.04278	4.21584
hsa-miR-433-3p	miRNA	630.666	320.51
hsa-miR-433-5p	miRNA	5.3233	5.27765
hsa-miR-4421	miRNA	3.26164	4.313
hsa-miR-4423-3p	miRNA	0.691228	1.49587
hsa-miR-4423-5p	miRNA	5.03167	7.12734
hsa-miR-4424	miRNA	0.190443	0.57133
hsa-miR-4426	miRNA	0.842341	2.52702
hsa-miR-4429	miRNA	8.90344	8.03631
hsa-miR-4431	miRNA	0.607294	1.82188
hsa-miR-4435	miRNA	5.08055	5.10685
hsa-miR-4436b-5p	miRNA	0.171982	0.515946
hsa-miR-4439	miRNA	2.26736	3.53686
hsa-miR-4440	miRNA	1.74187	4.61777
hsa-miR-4442	miRNA	0.231657	0.69497
hsa-miR-4443	miRNA	495.602	312.662
hsa-miR-4448	miRNA	125.822	161.044
hsa-miR-4449	miRNA	5.02588	7.6357
hsa-miR-4454	miRNA	1.82143	3.03572
hsa-miR-4455	miRNA	0.789136	1.1987
hsa-miR-4458	miRNA	1.28699	2.22632
hsa-miR-4461	miRNA	20.0408	13.2565
hsa-miR-4463	miRNA	0.993795	2.50012
hsa-miR-4464	miRNA	0.283294	0.849881
hsa-miR-4465	miRNA	0.0956203	0.286861
hsa-miR-4466	miRNA	3.3343	3.31457
hsa-miR-4467	miRNA	0.190443	0.57133
hsa-miR-4470	miRNA	5.26166	4.93174
hsa-miR-4473	miRNA	91.5948	53.881
hsa-miR-4482-3p	miRNA	1.50812	2.32562
hsa-miR-4484	miRNA	1.08687	1.78355
hsa-miR-4485	miRNA	64.056	74.3884
hsa-miR-4488	miRNA	390.439	600.198
hsa-miR-4489	miRNA	0.212969	0.638907
hsa-miR-4492	miRNA	25.4493	44.0669
hsa-miR-4494	miRNA	0.151824	0.455471
hsa-miR-4497	miRNA	259.228	144.066
hsa-miR-4498	miRNA	1.31538	2.76421
hsa-miR-449a	miRNA	2.5764	3.38979
hsa-miR-449c-5p	miRNA	6.30492	7.33772
hsa-miR-4500	miRNA	42.7615	26.5575
hsa-miR-4504	miRNA	2.58174	2.39161
hsa-miR-4507	miRNA	0.507662	1.04722
hsa-miR-4508	miRNA	74.5578	90.9742
hsa-miR-450a-1-3p	miRNA	0.57133	1.71399
hsa-miR-450a-2-3p	miRNA	14.7109	11.4097
hsa-miR-450a-5p	miRNA	211.595	130.923
hsa-miR-450b-5p	miRNA	152.938	84.3056
hsa-miR-4510	miRNA	4.85583	3.9148
hsa-miR-4511	miRNA	0.887547	1.78376
hsa-miR-4512	miRNA	0.50666	1.51998
hsa-miR-4515	miRNA	0.142558	0.427674
hsa-miR-4516	miRNA	57.202	69.205
hsa-miR-4517	miRNA	0.53099	1.59297
hsa-miR-4518	miRNA	0.610298	1.55387
hsa-miR-451a	miRNA	1.03189	3.09568
hsa-miR-4521	miRNA	182.7	142.095
hsa-miR-4522	miRNA	0.346985	1.04095
hsa-miR-4525	miRNA	0.628052	1.88416
hsa-miR-452-5p	miRNA	293.857	104.239
hsa-miR-4530	miRNA	0.371075	1.11322
hsa-miR-4532	miRNA	5.7601	5.60182
hsa-miR-4538	miRNA	0.25333	0.75999
hsa-miR-4539	miRNA	0.0956203	0.286861
hsa-miR-454-3p	miRNA	43.6571	26.2188
hsa-miR-454-5p	miRNA	17.4438	14.5416
hsa-miR-455-3p	miRNA	419.826	301.707
hsa-miR-455-5p	miRNA	3103.31	1490.2
hsa-miR-4632-3p	miRNA	0.310284	0.930853
hsa-miR-4634	miRNA	0.959539	1.48235
hsa-miR-4636	miRNA	13.0289	14.3816
hsa-miR-4637	miRNA	0.629925	1.44961
hsa-miR-4638-3p	miRNA	0.551027	1.65308
hsa-miR-4638-5p	miRNA	4.45359	6.23749
hsa-miR-4640-3p	miRNA	0.917578	1.93953
hsa-miR-4640-5p	miRNA	0.695434	1.55831
hsa-miR-4641	miRNA	0.656372	1.96911
hsa-miR-4645-3p	miRNA	2.92953	4.77307
hsa-miR-4646-3p	miRNA	1.30198	3.06798
hsa-miR-4647	miRNA	23.0737	22.515
hsa-miR-4649-5p	miRNA	15.69	7.81205
hsa-miR-4655-3p	miRNA	0.15942	0.478259
hsa-miR-4657	miRNA	0.139868	0.419605
hsa-miR-4658	miRNA	1.29126	3.1238
hsa-miR-4659a-3p	miRNA	2.0869	2.50192
hsa-miR-4659a-5p	miRNA	0.561624	1.68487
hsa-miR-4660	miRNA	0.790032	1.64887
hsa-miR-4661-3p	miRNA	1.17261	1.82932
hsa-miR-4661-5p	miRNA	38.7163	35.1264
hsa-miR-4662a-5p	miRNA	4.78238	7.31208
hsa-miR-4663	miRNA	0.091234	0.273702
hsa-miR-4664-3p	miRNA	3.85305	3.88072
hsa-miR-4665-5p	miRNA	1.47575	3.35573
hsa-miR-4667-3p	miRNA	1.11717	2.24608
hsa-miR-4667-5p	miRNA	0.190443	0.57133
hsa-miR-4668-5p	miRNA	1.25423	2.54531
hsa-miR-4669	miRNA	2.33012	3.13703
hsa-miR-4671-5p	miRNA	0.0956203	0.286861
hsa-miR-4672	miRNA	0.212969	0.638907
hsa-miR-4676-3p	miRNA	0.380887	1.14266
hsa-miR-4677-3p	miRNA	42.4827	36.0107
hsa-miR-4677-5p	miRNA	2.35239	3.63707
hsa-miR-4679	miRNA	1.03718	1.78149
hsa-miR-4682	miRNA	0.18685	0.56055
hsa-miR-4683	miRNA	28.1243	25.458
hsa-miR-4684-3p	miRNA	3.88012	3.99814
hsa-miR-4684-5p	miRNA	3.04591	6.08019
hsa-miR-4685-3p	miRNA	2.66421	3.54189
hsa-miR-4685-5p	miRNA	0.521508	1.56452
hsa-miR-4688	miRNA	0.634217	1.2908
hsa-miR-4689	miRNA	0.561624	1.68487
hsa-miR-4690-3p	miRNA	0.792645	1.77613
hsa-miR-4693-3p	miRNA	0.139868	0.419605
hsa-miR-4695-3p	miRNA	0.561624	1.68487
hsa-miR-4695-5p	miRNA	0.190443	0.57133
hsa-miR-4697-3p	miRNA	0.241709	0.725128
hsa-miR-4697-5p	miRNA	5.57326	16.7198
hsa-miR-4699-3p	miRNA	1.92335	3.84354
hsa-miR-4699-5p	miRNA	0.903891	1.69561
hsa-miR-4700-5p	miRNA	0.362425	0.720364
hsa-miR-4706	miRNA	0.287084	0.861253
hsa-miR-4707-3p	miRNA	0.988926	1.66529
hsa-miR-4707-5p	miRNA	1.05961	2.10477
hsa-miR-4708-3p	miRNA	0.50666	1.51998
hsa-miR-4709-3p	miRNA	6.36377	4.39912
hsa-miR-4709-5p	miRNA	10.4781	7.27516
hsa-miR-4711-5p	miRNA	1.20792	2.43503
hsa-miR-4712-3p	miRNA	0.919238	1.90238
hsa-miR-4725-3p	miRNA	6.72388	4.8939
hsa-miR-4725-5p	miRNA	1.09652	1.78176
hsa-miR-4726-5p	miRNA	1.88213	2.81005
hsa-miR-4727-3p	miRNA	1.17087	2.6327
hsa-miR-4728-3p	miRNA	1.73879	2.66473
hsa-miR-4728-5p	miRNA	1.31508	3.07061
hsa-miR-4729	miRNA	0.286861	0.860582
hsa-miR-4730	miRNA	0.168737	0.506211
hsa-miR-4731-5p	miRNA	2.31444	3.42781
hsa-miR-4733-5p	miRNA	0.427674	1.28302
hsa-miR-4738-3p	miRNA	4.03376	4.39526
hsa-miR-4739	miRNA	0.134782	0.404346
hsa-miR-4740-5p	miRNA	0.85991	2.57973
hsa-miR-4741	miRNA	2.34968	2.86065
hsa-miR-4742-3p	miRNA	4.77906	4.11575
hsa-miR-4742-5p	miRNA	1.30751	2.5225
hsa-miR-4743-3p	miRNA	0.848906	2.54672
hsa-miR-4743-5p	miRNA	1.06655	1.37702
hsa-miR-4745-5p	miRNA	1.24018	1.8677
hsa-miR-4746-3p	miRNA	0.192324	0.576972
hsa-miR-4746-5p	miRNA	21.1697	11.4822
hsa-miR-4747-3p	miRNA	0.597145	1.18609
hsa-miR-4749-3p	miRNA	0.952276	2.85683
hsa-miR-4749-5p	miRNA	1.62373	3.25269
hsa-miR-4750-5p	miRNA	4.60746	4.74099
hsa-miR-4754	miRNA	0.855005	1.39258
hsa-miR-4755-3p	miRNA	0.142558	0.427674
hsa-miR-4755-5p	miRNA	3.69995	5.84639
hsa-miR-4762-3p	miRNA	1.6802	2.36866
hsa-miR-4762-5p	miRNA	0.212969	0.638907
hsa-miR-4763-3p	miRNA	2.37056	4.29669
hsa-miR-4765	miRNA	0.303647	0.910941
hsa-miR-4768-5p	miRNA	1.14664	1.75072
hsa-miR-4769-5p	miRNA	0.328186	0.984557
hsa-miR-4772-5p	miRNA	0.310284	0.930853
hsa-miR-4773	miRNA	14.9086	14.4002
hsa-miR-4774-5p	miRNA	0.50666	1.51998
hsa-miR-4775	miRNA	15.6416	15.6182
hsa-miR-4781-3p	miRNA	1.00225	1.8726
hsa-miR-4784	miRNA	1.07748	3.23243
hsa-miR-4785	miRNA	1.67349	2.64468
hsa-miR-4787-3p	miRNA	5.25381	4.9177
hsa-miR-4787-5p	miRNA	0.690346	1.57605
hsa-miR-4788	miRNA	2.5616	3.102
hsa-miR-4791	miRNA	1.16234	2.41753
hsa-miR-4792	miRNA	94.2173	78.4551
hsa-miR-4795-3p	miRNA	0.151824	0.455471
hsa-miR-4796-3p	miRNA	1.86139	3.30746
hsa-miR-4796-5p	miRNA	6.56651	3.43019
hsa-miR-4797-5p	miRNA	0.693969	2.08191
hsa-miR-4798-5p	miRNA	1.92373	3.34764
hsa-miR-4803	miRNA	0.509343	1.52803
hsa-miR-4804-3p	miRNA	0.579676	1.73903
hsa-miR-4804-5p	miRNA	1.05341	1.77023
hsa-miR-483-3p	miRNA	4.02079	8.36695
hsa-miR-483-5p	miRNA	27.9342	33.7568
hsa-miR-484	miRNA	1411.82	612.04
hsa-miR-485-3p	miRNA	684.255	532.983
hsa-miR-485-5p	miRNA	2797.48	897.434
hsa-miR-486-3p	miRNA	2.40585	3.299
hsa-miR-486-5p	miRNA	57.6747	32.1996
hsa-miR-487a-3p	miRNA	17.8959	15.0045
hsa-miR-487a-5p	miRNA	40.4069	40.9021
hsa-miR-487b-3p	miRNA	234.659	160.592
hsa-miR-487b-5p	miRNA	5.60449	8.77684
hsa-miR-490-3p	miRNA	0.310284	0.930853
hsa-miR-491-3p	miRNA	1.20387	3.61162
hsa-miR-491-5p	miRNA	2.96575	2.41941
hsa-miR-493-3p	miRNA	10232.6	2666.6
hsa-miR-493-5p	miRNA	8950.54	3481.29
hsa-miR-494-3p	miRNA	449.877	327.738
hsa-miR-494-5p	miRNA	2.60825	3.96045
hsa-miR-495-3p	miRNA	1655.48	623.151
hsa-miR-496	miRNA	2.18008	3.3863
hsa-miR-497-5p	miRNA	74.3763	50.6683
hsa-miR-4999-5p	miRNA	4.75887	5.72994
hsa-miR-499a-5p	miRNA	32.5702	29.3941
hsa-miR-499b-3p	miRNA	0.443773	0.891881
hsa-miR-5000-3p	miRNA	0.561624	1.68487
hsa-miR-5001-3p	miRNA	2.36367	3.56869
hsa-miR-5002-3p	miRNA	0.427721	1.28316
hsa-miR-5002-5p	miRNA	0.296051	0.888153
hsa-miR-5004-3p	miRNA	0.634066	1.05505
hsa-miR-5009-5p	miRNA	2.14647	3.90559
hsa-miR-500a-3p	miRNA	166.94	67.7636
hsa-miR-500a-5p	miRNA	11.6714	10.6033
hsa-miR-500b-3p	miRNA	5.16578	7.27316
hsa-miR-5010-3p	miRNA	61.7128	25.6263
hsa-miR-5010-5p	miRNA	0.310284	0.930853
hsa-miR-501-3p	miRNA	136.624	50.4728
hsa-miR-501-5p	miRNA	24.7547	16.8719
hsa-miR-502-3p	miRNA	211.813	56.8478
hsa-miR-503-3p	miRNA	1.79749	3.41095
hsa-miR-503-5p	miRNA	184.006	103.395
hsa-miR-504-5p	miRNA	24.7081	50.0283
hsa-miR-505-3p	miRNA	248.492	136.027
hsa-miR-505-5p	miRNA	53.2644	27.8034
hsa-miR-508-3p	miRNA	0.562897	1.68869
hsa-miR-5088-5p	miRNA	0.241709	0.725128
hsa-miR-5089-3p	miRNA	0.297918	0.893754
hsa-miR-5090	miRNA	0.74565	2.23695
hsa-miR-5091	miRNA	5.24601	5.67591
hsa-miR-509-3-5p	miRNA	1.78669	3.26552
hsa-miR-509-3p	miRNA	0.190443	0.57133
hsa-miR-5096	miRNA	6.5632	8.80751
hsa-miR-5100	miRNA	11.0361	11.9288
hsa-miR-513c-5p	miRNA	0.190443	0.57133
hsa-miR-515-3p	miRNA	0.25333	0.75999
hsa-miR-516b-5p	miRNA	0.635014	0.966259
hsa-miR-5187-5p	miRNA	1.05035	2.57157
hsa-miR-5188	miRNA	1.72395	2.73981
hsa-miR-5189-3p	miRNA	0.478259	1.43478
hsa-miR-5191	miRNA	1.60034	3.10254
hsa-miR-5193	miRNA	1.0301	1.755
hsa-miR-5197-3p	miRNA	0.24855	0.74565
hsa-miR-520g-3p	miRNA	0.241709	0.725128
hsa-miR-522-3p	miRNA	0.286861	0.860582
hsa-miR-532-3p	miRNA	22.1706	15.2626
hsa-miR-532-5p	miRNA	6318.24	1481.37
hsa-miR-539-3p	miRNA	54.093	50.2027
hsa-miR-539-5p	miRNA	68.904	37.8642
hsa-miR-541-3p	miRNA	14.2316	7.86325
hsa-miR-541-5p	miRNA	1.12065	2.8545
hsa-miR-542-3p	miRNA	75.4097	74.3695
hsa-miR-542-5p	miRNA	1.48528	3.0708
hsa-miR-543	miRNA	4784.37	1068.23
hsa-miR-544b	miRNA	0.310284	0.930853
hsa-miR-548a-3p	miRNA	0.310284	0.930853
hsa-miR-548aa	miRNA	0.29336	0.880079
hsa-miR-548ae	miRNA	0.15942	0.478259
hsa-miR-548ag	miRNA	0.212969	0.638907
hsa-miR-548ah-3p	miRNA	6.09232	8.28946
hsa-miR-548ak	miRNA	0.283294	0.849881
hsa-miR-548al	miRNA	1.45196	2.27786
hsa-miR-548am-3p	miRNA	2.94172	4.42622
hsa-miR-548ao-3p	miRNA	2.38712	3.43963
hsa-miR-548ar-3p	miRNA	5.78765	6.27267
hsa-miR-548au-3p	miRNA	1.11594	3.34781
hsa-miR-548av-5p	miRNA	0.371075	1.11322
hsa-miR-548aw	miRNA	0.38879	1.16637
hsa-miR-548ay-3p	miRNA	0.613931	1.21832
hsa-miR-548az-5p	miRNA	0.899251	1.81101
hsa-miR-548ba	miRNA	0.310284	0.930853
hsa-miR-548e-3p	miRNA	33.1132	22.8637
hsa-miR-548f-5p	miRNA	5.19052	6.64181
hsa-miR-548h-5p	miRNA	19.3949	14.9123
hsa-miR-548j-5p	miRNA	7.27398	7.50138
hsa-miR-548k	miRNA	37.0047	10.4896
hsa-miR-548l	miRNA	4.58128	3.99154
hsa-miR-548n	miRNA	2.36243	6.46944
hsa-miR-548o-3p	miRNA	137.122	78.1389
hsa-miR-548s	miRNA	0.417287	0.847278
hsa-miR-548u	miRNA	10.6472	10.7144
hsa-miR-549a	miRNA	72.5834	41.4133
hsa-miR-550a-3-5p	miRNA	0.238628	0.715884
hsa-miR-550a-5p	miRNA	17.1288	17.8399
hsa-miR-550b-3p	miRNA	2.5651	3.13857
hsa-miR-551b-5p	miRNA	0.190443	0.57133
hsa-miR-552-3p	miRNA	1.35465	2.45396
hsa-miR-554	miRNA	0.192324	0.576972
hsa-miR-556-5p	miRNA	0.518364	1.55509
hsa-miR-5579-3p	miRNA	0.142558	0.427674
hsa-miR-5579-5p	miRNA	0.212969	0.638907
hsa-miR-5581-3p	miRNA	1.14266	3.42798
hsa-miR-5585-3p	miRNA	2.86177	3.36373
hsa-miR-5588-5p	miRNA	1.88587	2.45321
hsa-miR-561-5p	miRNA	0.75999	2.27997
hsa-miR-5680	miRNA	0.810307	1.67153
hsa-miR-5683	miRNA	0.821106	2.46332
hsa-miR-5684	miRNA	0.649516	1.94855
hsa-miR-5685	miRNA	0.190443	0.57133
hsa-miR-5689	miRNA	0.561624	1.68487
hsa-miR-5690	miRNA	0.779556	1.73951
hsa-miR-5695	miRNA	1.01332	3.03996
hsa-miR-5697	miRNA	0.887547	1.78376
hsa-miR-5698	miRNA	0.478101	1.4343
hsa-miR-5699-3p	miRNA	8.23784	6.29651
hsa-miR-5699-5p	miRNA	10.8455	9.77268
hsa-miR-5708	miRNA	0.496052	1.03268
hsa-miR-574-3p	miRNA	2010.74	789.97
hsa-miR-574-5p	miRNA	9168.02	3693.64
hsa-miR-576-3p	miRNA	128.057	55.6129
hsa-miR-576-5p	miRNA	181.858	85.5727
hsa-miR-578	miRNA	3.06537	5.5852
hsa-miR-5787	miRNA	14.2604	31.6243
hsa-miR-579-3p	miRNA	0.46908	1.40724
hsa-miR-579-5p	miRNA	13.8958	9.54668
hsa-miR-581	miRNA	9.04173	7.63659
hsa-miR-582-3p	miRNA	52.2474	35.7234
hsa-miR-582-5p	miRNA	0.551027	1.65308
hsa-miR-584-5p	miRNA	69.3612	36.2467
hsa-miR-585-3p	miRNA	3.10041	3.53577
hsa-miR-585-5p	miRNA	0.842995	1.37025
hsa-miR-589-3p	miRNA	0.545123	1.63537
hsa-miR-589-5p	miRNA	75.6119	22.5903
hsa-miR-590-3p	miRNA	7.75701	7.20078
hsa-miR-592	miRNA	0.190443	0.57133
hsa-miR-597-3p	miRNA	1.25832	2.01848
hsa-miR-598-3p	miRNA	13.0352	19.7183
hsa-miR-605-3p	miRNA	8.31669	8.98457
hsa-miR-605-5p	miRNA	2.65922	4.28167
hsa-miR-606	miRNA	0.579676	1.73903
hsa-miR-6083	miRNA	0.178627	0.535881
hsa-miR-6084	miRNA	0.38879	1.16637
hsa-miR-6087	miRNA	46.9434	29.8996
hsa-miR-6089	miRNA	6.63287	6.31137
hsa-miR-610	miRNA	5.67663	5.42654
hsa-miR-612	miRNA	0.53099	1.59297
hsa-miR-6126	miRNA	9.64512	8.4123
hsa-miR-6130	miRNA	0.534706	1.11315
hsa-miR-6131	miRNA	9.24487	4.34013
hsa-miR-6133	miRNA	0.129149	0.387448
hsa-miR-6134	miRNA	3.1881	2.4295
hsa-miR-615-3p	miRNA	9808.52	3524.07
hsa-miR-615-5p	miRNA	35.2789	22.235
hsa-miR-616-3p	miRNA	7.43255	4.80379
hsa-miR-616-5p	miRNA	2.65188	5.07542
hsa-miR-618	miRNA	41.1293	35.3129
hsa-miR-624-5p	miRNA	1.96599	3.73032
hsa-miR-625-3p	miRNA	1420.29	299.383
hsa-miR-625-5p	miRNA	10.2281	10.5151
hsa-miR-627-3p	miRNA	0.238628	0.715884
hsa-miR-627-5p	miRNA	0.380887	1.14266
hsa-miR-628-3p	miRNA	36.3264	19.8276
hsa-miR-628-5p	miRNA	14.9546	10.2894
hsa-miR-629-3p	miRNA	7.5923	6.32632
hsa-miR-629-5p	miRNA	1732.65	755.762
hsa-miR-636	miRNA	0.508583	1.52575
hsa-miR-639	miRNA	0.30443	0.91329
hsa-miR-641	miRNA	65.2646	34.9787
hsa-miR-642a-5p	miRNA	0.310284	0.930853
hsa-miR-6499-5p	miRNA	0.190443	0.57133
hsa-miR-6500-3p	miRNA	6.04958	7.54979
hsa-miR-6501-5p	miRNA	1.59635	2.39955
hsa-miR-6502-5p	miRNA	0.25333	0.75999
hsa-miR-6504-5p	miRNA	0.319899	0.678137
hsa-miR-6505-3p	miRNA	2.67457	4.30415
hsa-miR-6505-5p	miRNA	2.43965	2.47319
hsa-miR-6508-3p	miRNA	4.29758	5.88675
hsa-miR-6509-5p	miRNA	0.346985	1.04095
hsa-miR-6510-5p	miRNA	0.871908	1.82022
hsa-miR-6511a-3p	miRNA	21.8551	18.8775
hsa-miR-6511a-5p	miRNA	2.27316	2.57466
hsa-miR-6511b-3p	miRNA	21.8521	17.2171
hsa-miR-6511b-5p	miRNA	4.73661	4.81692
hsa-miR-6513-3p	miRNA	7.50969	5.69196
hsa-miR-6513-5p	miRNA	1.38828	1.6019
hsa-miR-6514-3p	miRNA	8.3645	4.73385
hsa-miR-6514-5p	miRNA	5.7294	5.19781
hsa-miR-6515-3p	miRNA	15.0825	11.3237
hsa-miR-6515-5p	miRNA	1.35705	2.45755
hsa-miR-651-5p	miRNA	13.9788	11.1115
hsa-miR-652-3p	miRNA	59.9359	41.3626
hsa-miR-653-3p	miRNA	0.25333	0.75999
hsa-miR-654-3p	miRNA	3010.8	1023.78
hsa-miR-654-5p	miRNA	994.555	201.904
hsa-miR-655-3p	miRNA	41.1144	27.286
hsa-miR-655-5p	miRNA	2.10879	3.5679
hsa-miR-656-3p	miRNA	62.8913	39.61
hsa-miR-659-5p	miRNA	21.4014	12.5225
hsa-miR-660-5p	miRNA	218.699	130.643
hsa-miR-661	miRNA	0.164093	0.492279
hsa-miR-663a	miRNA	3.75591	6.32876
hsa-miR-663b	miRNA	5.19186	9.69642
hsa-miR-665	miRNA	19.5962	14.7434
hsa-miR-668-3p	miRNA	22.9902	11.2745
hsa-miR-671-3p	miRNA	1249.08	579.665
hsa-miR-6715a-3p	miRNA	11.4961	8.35584
hsa-miR-6715b-3p	miRNA	2.40097	3.85489
hsa-miR-671-5p	miRNA	94.9865	52.8472
hsa-miR-6716-3p	miRNA	125.951	80.1822
hsa-miR-6720-3p	miRNA	5.85611	4.25848
hsa-miR-6720-5p	miRNA	2.01811	3.30411
hsa-miR-6721-5p	miRNA	0.18685	0.56055
hsa-miR-6722-3p	miRNA	0.171982	0.515946
hsa-miR-6723-5p	miRNA	20.3277	15.5373
hsa-miR-6724-5p	miRNA	76.182	103.687
hsa-miR-6726-3p	miRNA	1.06677	1.97251
hsa-miR-6726-5p	miRNA	0.860265	1.83046
hsa-miR-6727-5p	miRNA	2.58884	3.51202
hsa-miR-6728-3p	miRNA	0.628052	1.88416
hsa-miR-6728-5p	miRNA	1.93592	5.02368
hsa-miR-6730-5p	miRNA	0.337474	1.01242
hsa-miR-6731-3p	miRNA	0.579676	1.73903
hsa-miR-6732-3p	miRNA	1.08127	1.70803
hsa-miR-6733-3p	miRNA	1.72396	5.17189
hsa-miR-6733-5p	miRNA	0.25333	0.75999
hsa-miR-6734-3p	miRNA	2.02678	4.94581
hsa-miR-6734-5p	miRNA	1.43331	2.18997
hsa-miR-6735-3p	miRNA	0.190443	0.57133
hsa-miR-6735-5p	miRNA	1.70155	2.62561
hsa-miR-6736-3p	miRNA	0.566587	1.69976
hsa-miR-6736-5p	miRNA	0.792645	1.77613
hsa-miR-6737-3p	miRNA	3.42053	3.91101
hsa-miR-6738-3p	miRNA	3.13458	3.28895
hsa-miR-6739-3p	miRNA	0.212969	0.638907
hsa-miR-6739-5p	miRNA	0.50666	1.51998
hsa-miR-6740-3p	miRNA	0.443773	0.891881
hsa-miR-6741-3p	miRNA	4.81464	8.08119
hsa-miR-6741-5p	miRNA	3.86737	4.89947
hsa-miR-6742-5p	miRNA	0.620569	1.86171
hsa-miR-6743-3p	miRNA	0.806501	1.66907
hsa-miR-6746-3p	miRNA	2.25791	3.0512
hsa-miR-6746-5p	miRNA	1.23225	2.12676
hsa-miR-6747-3p	miRNA	122.526	52.8894
hsa-miR-6748-3p	miRNA	2.02994	2.61749
hsa-miR-6748-5p	miRNA	1.1416	2.41861
hsa-miR-6749-3p	miRNA	1.63812	2.80486
hsa-miR-6750-3p	miRNA	0.425938	1.27781
hsa-miR-6751-3p	miRNA	1.57276	3.11079
hsa-miR-6752-3p	miRNA	0.283294	0.849881
hsa-miR-6753-3p	miRNA	1.70607	3.48484
hsa-miR-6755-5p	miRNA	2.0173	2.68336
hsa-miR-675-5p	miRNA	1.47619	3.03346
hsa-miR-6756-3p	miRNA	0.715884	2.14765
hsa-miR-6757-5p	miRNA	0.50666	1.51998
hsa-miR-6758-3p	miRNA	0.357254	1.07176
hsa-miR-6763-3p	miRNA	0.10693	0.320791
hsa-miR-676-3p	miRNA	0.339562	1.01869
hsa-miR-6764-5p	miRNA	0.687928	2.06378
hsa-miR-6766-5p	miRNA	0.656372	1.96911
hsa-miR-6767-5p	miRNA	1.52575	4.57725
hsa-miR-6769b-3p	miRNA	0.425938	1.27781
hsa-miR-6770-3p	miRNA	2.76729	3.21651
hsa-miR-6770-5p	miRNA	1.05225	2.64835
hsa-miR-6771-3p	miRNA	0.478259	1.43478
hsa-miR-6772-3p	miRNA	8.29039	6.54424
hsa-miR-6773-5p	miRNA	0.148959	0.446877
hsa-miR-6775-3p	miRNA	2.55056	3.68823
hsa-miR-6776-5p	miRNA	0.192546	0.577638
hsa-miR-6777-3p	miRNA	0.238628	0.715884
hsa-miR-6779-5p	miRNA	0.579676	1.73903
hsa-miR-6780a-3p	miRNA	0.797099	2.3913
hsa-miR-6780a-5p	miRNA	2.45936	2.73165
hsa-miR-6780b-3p	miRNA	1.23263	2.52092
hsa-miR-6782-3p	miRNA	0.0938161	0.281448
hsa-miR-6783-3p	miRNA	1.07286	1.83172
hsa-miR-6784-3p	miRNA	0.607294	1.82188
hsa-miR-6785-5p	miRNA	0.943308	1.71175
hsa-miR-6786-3p	miRNA	12.6844	11.1299
hsa-miR-6787-3p	miRNA	18.4355	8.76106
hsa-miR-6787-5p	miRNA	1.33525	1.98453
hsa-miR-6789-3p	miRNA	5.46509	5.6881
hsa-miR-6789-5p	miRNA	0.241709	0.725128
hsa-miR-6791-3p	miRNA	0.339562	1.01869
hsa-miR-6793-5p	miRNA	0.518364	1.55509
hsa-miR-6796-3p	miRNA	0.628052	1.88416
hsa-miR-6797-3p	miRNA	0.518364	1.55509
hsa-miR-6797-5p	miRNA	0.711045	1.61685
hsa-miR-6798-3p	miRNA	3.19705	3.92458
hsa-miR-6799-3p	miRNA	0.508583	1.52575
hsa-miR-6802-3p	miRNA	1.23115	2.48185
hsa-miR-6803-3p	miRNA	4.04256	3.81368
hsa-miR-6803-5p	miRNA	0.500728	1.02954
hsa-miR-6804-5p	miRNA	0.212969	0.638907
hsa-miR-6805-3p	miRNA	2.35709	3.72943
hsa-miR-6805-5p	miRNA	1.18219	2.34959
hsa-miR-6806-3p	miRNA	6.12781	3.82951
hsa-miR-6807-5p	miRNA	0.708807	1.58827
hsa-miR-6808-3p	miRNA	6.43278	6.53674
hsa-miR-6809-3p	miRNA	1.99596	2.62345
hsa-miR-6809-5p	miRNA	1.66421	2.64547
hsa-miR-6810-5p	miRNA	0.18685	0.56055
hsa-miR-6812-3p	miRNA	5.82695	8.34779
hsa-miR-6813-3p	miRNA	0.346985	1.04095
hsa-miR-6815-3p	miRNA	0.283294	0.849881
hsa-miR-6818-3p	miRNA	4.7126	6.17885
hsa-miR-6818-5p	miRNA	1.03673	3.11018
hsa-miR-6819-3p	miRNA	1.8336	3.32422
hsa-miR-6820-3p	miRNA	1.60987	2.45543
hsa-miR-6820-5p	miRNA	0.257222	0.771667
hsa-miR-6821-3p	miRNA	0.841021	1.91241
hsa-miR-6821-5p	miRNA	1.01717	3.0515
hsa-miR-6823-3p	miRNA	0.405293	0.805569
hsa-miR-6825-5p	miRNA	0.787737	1.23159
hsa-miR-6826-3p	miRNA	0.455471	1.36641
hsa-miR-6826-5p	miRNA	0.24855	0.74565
hsa-miR-6827-3p	miRNA	13.6459	8.92491
hsa-miR-6827-5p	miRNA	4.90081	4.66151
hsa-miR-6831-3p	miRNA	0.31884	0.956519
hsa-miR-6831-5p	miRNA	2.1404	3.88512
hsa-miR-6832-5p	miRNA	0.56055	1.68165
hsa-miR-6833-3p	miRNA	4.25157	4.28498
hsa-miR-6836-3p	miRNA	2.00733	3.75269
hsa-miR-6837-3p	miRNA	1.3216	3.07393
hsa-miR-6837-5p	miRNA	0.10693	0.320791
hsa-miR-6838-5p	miRNA	0.50666	1.51998
hsa-miR-6842-3p	miRNA	32.7648	22.955
hsa-miR-6843-3p	miRNA	6.98864	12.5205
hsa-miR-6845-3p	miRNA	0.346985	1.04095
hsa-miR-6846-5p	miRNA	0.50666	1.51998
hsa-miR-6847-5p	miRNA	0.374482	0.743092
hsa-miR-6848-5p	miRNA	0.757134	1.61229
hsa-miR-6849-3p	miRNA	0.752067	1.71013
hsa-miR-6851-3p	miRNA	0.628052	1.88416
hsa-miR-6851-5p	miRNA	0.18685	0.56055
hsa-miR-6852-5p	miRNA	15.1053	11.5542
hsa-miR-6854-3p	miRNA	0.618262	1.33469
hsa-miR-6854-5p	miRNA	2.20907	3.31657
hsa-miR-6855-3p	miRNA	2.31635	2.41385
hsa-miR-6855-5p	miRNA	1.08971	1.72911
hsa-miR-6857-3p	miRNA	1.35259	1.74911
hsa-miR-6858-3p	miRNA	0.973835	1.93757
hsa-miR-6858-5p	miRNA	0.190443	0.57133
hsa-miR-6859-5p	miRNA	2.23007	2.67502
hsa-miR-6860	miRNA	0.697103	1.55552
hsa-miR-6862-5p	miRNA	0.518364	1.55509
hsa-miR-6864-5p	miRNA	0.136019	0.408056
hsa-miR-6865-3p	miRNA	0.31884	0.956519
hsa-miR-6866-3p	miRNA	3.14352	5.84441
hsa-miR-6866-5p	miRNA	23.6967	10.8147
hsa-miR-6867-5p	miRNA	0.168737	0.506211
hsa-miR-6868-3p	miRNA	15.1714	23.4132
hsa-miR-6869-5p	miRNA	8.54443	14.9386
hsa-miR-6870-3p	miRNA	2.0803	4.18884
hsa-miR-6871-3p	miRNA	0.455471	1.36641
hsa-miR-6873-3p	miRNA	12.6102	10.7731
hsa-miR-6874-3p	miRNA	0.551027	1.65308
hsa-miR-6875-3p	miRNA	0.190443	0.57133
hsa-miR-6875-5p	miRNA	0.817944	1.71877
hsa-miR-6877-5p	miRNA	1.25154	2.15732
hsa-miR-6879-3p	miRNA	0.425938	1.27781
hsa-miR-6880-3p	miRNA	2.66594	4.1196
hsa-miR-6880-5p	miRNA	1.45957	3.19944
hsa-miR-6881-3p	miRNA	8.72794	8.94929
hsa-miR-6882-3p	miRNA	0.736295	1.56792
hsa-miR-6882-5p	miRNA	0.25333	0.75999
hsa-miR-6883-3p	miRNA	0.563614	1.12571
hsa-miR-6884-5p	miRNA	0.66777	1.55789
hsa-miR-6885-3p	miRNA	1.83666	2.65279
hsa-miR-6886-5p	miRNA	0.212969	0.638907
hsa-miR-6888-3p	miRNA	0.628052	1.88416
hsa-miR-6889-3p	miRNA	0.238628	0.715884
hsa-miR-6889-5p	miRNA	0.551027	1.65308
hsa-miR-6892-5p	miRNA	2.50182	2.88091
hsa-miR-6893-3p	miRNA	0.343964	1.03189
hsa-miR-6894-3p	miRNA	9.01617	7.23822
hsa-miR-6894-5p	miRNA	1.57557	2.36645
hsa-miR-6895-3p	miRNA	0.286861	0.860582
hsa-miR-708-3p	miRNA	2136.6	1767.87
hsa-miR-708-5p	miRNA	826.575	485.225
hsa-miR-7109-3p	miRNA	0.190443	0.57133
hsa-miR-7110-3p	miRNA	4.94532	5.21633
hsa-miR-7110-5p	miRNA	0.559954	1.15131
hsa-miR-7111-3p	miRNA	2.75095	4.13231
hsa-miR-7113-5p	miRNA	6.82818	4.10134
hsa-miR-7114-3p	miRNA	1.20773	2.39898
hsa-miR-7-1-3p	miRNA	6.99201	5.3912
hsa-miR-718	miRNA	0.346985	1.04095
hsa-miR-7-2-3p	miRNA	0.669342	2.00803
hsa-miR-744-3p	miRNA	2.80883	2.96872
hsa-miR-744-5p	miRNA	1482.57	301.492
hsa-miR-758-3p	miRNA	96.904	68.4661
hsa-miR-758-5p	miRNA	0.57133	1.71399
hsa-miR-7-5p	miRNA	7.21301	11.9299
hsa-miR-760	miRNA	27.3233	16.0779
hsa-miR-7641	miRNA	121.416	72.642
hsa-miR-765	miRNA	0.772923	1.54397
hsa-miR-766-3p	miRNA	1.32449	1.77508
hsa-miR-766-5p	miRNA	1.67935	2.72245
hsa-miR-769-3p	miRNA	2.35532	2.29785
hsa-miR-769-5p	miRNA	486.595	69.383
hsa-miR-7704	miRNA	318.07	241.344
hsa-miR-7705	miRNA	0.551027	1.65308
hsa-miR-770-5p	miRNA	1.48918	1.97312
hsa-miR-7706	miRNA	513.914	312.697
hsa-miR-7845-5p	miRNA	2.73334	3.77267
hsa-miR-7847-3p	miRNA	0.169781	0.509343
hsa-miR-7851-3p	miRNA	0.973835	1.93757
hsa-miR-7854-3p	miRNA	3.38226	5.03202
hsa-miR-7973	miRNA	0.380473	1.14142
hsa-miR-7974	miRNA	20.5224	20.1495
hsa-miR-7975	miRNA	0.278959	0.836878
hsa-miR-7976	miRNA	12.0971	5.1051
hsa-miR-7977	miRNA	19.5561	11.7782
hsa-miR-8054	miRNA	0.283294	0.849881
hsa-miR-8060	miRNA	0.318487	0.640561
hsa-miR-8071	miRNA	0.178627	0.535881
hsa-miR-8089	miRNA	0.241709	0.725128
hsa-miR-873-3p	miRNA	2.86124	3.9936
hsa-miR-874-3p	miRNA	191.217	117.53
hsa-miR-874-5p	miRNA	0.30443	0.91329
hsa-miR-876-3p	miRNA	0.343964	1.03189
hsa-miR-876-5p	miRNA	0.142558	0.427674
hsa-miR-877-3p	miRNA	5.63723	6.18721
hsa-miR-877-5p	miRNA	26.3363	12.5856
hsa-miR-885-5p	miRNA	0.190443	0.57133
hsa-miR-887-3p	miRNA	8.00242	8.83649
hsa-miR-887-5p	miRNA	1.11991	2.30262
hsa-miR-889-3p	miRNA	217.727	81.3231
hsa-miR-889-5p	miRNA	2.97199	3.40512
hsa-miR-892a	miRNA	0.346985	1.04095
hsa-miR-92a-1-5p	miRNA	123.979	47.1758
hsa-miR-92a-3p	miRNA	33413.8	7020.43
hsa-miR-92b-3p	miRNA	5346.37	1663.36
hsa-miR-92b-5p	miRNA	500.925	118.265
hsa-miR-933	miRNA	2.89742	3.83434
hsa-miR-93-3p	miRNA	9.91061	6.57017
hsa-miR-935	miRNA	0.297918	0.893754
hsa-miR-93-5p	miRNA	502.592	293.018
hsa-miR-936	miRNA	0.190443	0.57133
hsa-miR-937-3p	miRNA	27.3071	19.1156
hsa-miR-939-5p	miRNA	7.17873	5.69226
hsa-miR-9-3p	miRNA	1.07999	2.14524
hsa-miR-940	miRNA	4.80709	9.06911
hsa-miR-941	miRNA	299.063	159.06
hsa-miR-942-3p	miRNA	1.66636	2.92408
hsa-miR-942-5p	miRNA	40.0801	18.3883
hsa-miR-944	miRNA	1.05945	1.41045
hsa-miR-95-3p	miRNA	6.42341	5.40269
hsa-miR-9-5p	miRNA	23.4102	13.9338
hsa-miR-96-5p	miRNA	1.71632	2.59727
hsa-miR-98-3p	miRNA	10.3637	8.26831
hsa-miR-98-5p	miRNA	2150.37	808.274
hsa-miR-99a-3p	miRNA	11.3652	7.61246
hsa-miR-99a-5p	miRNA	54895.4	37810.1
hsa-miR-99b-3p	miRNA	1975.98	362.822
hsa-miR-99b-5p	miRNA	87514.1	32439.3
hTR	scaRna	10.4493	12.1615
mgh18S-121	CDBox	249.592	185.22
mgh28S-2409	CDBox	2736.32	1426.65
mgh28S-2411	CDBox	2581.72	1301.95
mgU12-22-U4-8	scaRna	3.30275	2.79855
mgU2-19-30	scaRna	3.86741	4.17958
mgU2-25-61	scaRna	3.26761	2.43519
mgU6-47	CDBox	44.6876	36.3418
mgU6-53	CDBox	33.7991	19.4363
mgU6-53B	CDBox	43.4449	85.1371
mgU6-77	CDBox	4029.03	4747.48
SNORA11B	HAcaBox	3.3795	6.32459
SNORA11C	HAcaBox	2.32508	3.62183
SNORA11D	HAcaBox	22.5348	20.2671
SNORA11E	HAcaBox	4.19676	6.29159
SNORD119	CDBox	1539.26	389.297
SNORD121A	CDBox	39.5254	60.3412
SNORD121B	CDBox	0.439751	0.768149
SNORD123	CDBox	1125.19	717.497
SNORD124	CDBox	286.695	385.052
SNORD125	CDBox	195.668	92.4977
SNORD126	CDBox	57.3217	40.1951
SNORD127	CDBox	1024.82	833.949
snR38A	CDBox	244.016	79.4684
snR38B	CDBox	1083.26	615.067
snR38C	CDBox	348.433	305.028
snR39B	CDBox	2623.5	1687.31
U100	scaRna	74.3355	34.9346
U101	CDBox	2431.21	539.871
U102	CDBox	4426.82	1543.74
U103	CDBox	2.48021	1.93691
U103B	CDBox	2.74321	2.52909
U104	CDBox	30375.6	12790
U105	CDBox	441.062	130.297
U105B	CDBox	704.671	624.794
U106	CDBox	1023.73	1200.01
U107	HAcaBox	237.5	244.23
U13	CDBox	14404.8	20515.2
U14A	CDBox	1.23777	1.3992
U14B	CDBox	4.21831	4.53357
U15A	CDBox	1236.75	495.438
U15B	CDBox	1719.56	2303.01
U16	CDBox	19315.5	25286.9
U17a	HAcaBox	3.17145	3.39759
U17b	HAcaBox	331.975	468.122
U18A	CDBox	1.13249	1.48555
U18B	CDBox	271.791	385.378
U18C	CDBox	244.972	403.143
U19	HAcaBox	150.325	159.262
U19-2	HAcaBox	31.361	28.9236
U20	CDBox	5970.09	6025.66
U21	CDBox	3567.25	1953.9
U22	CDBox	1945.26	2361.82
U23	HAcaBox	2.52762	5.0904
U24	CDBox	0.915686	1.11327
U25	CDBox	1516.21	391.671
U26	CDBox	7379.21	3523.46
U27	CDBox	0.788124	1.20759
U28	CDBox	1.28585	1.95672
U29	CDBox	2505.35	3279.26
U3	CDBox	106.766	119.496
U30	CDBox	6264.98	3125.51
U31	CDBox	10.544	11.1266
U3-2	CDBox	19.0796	15.5826
U32A	CDBox	894.833	754.327
U32B	CDBox	0.189324	0.394854
U3-2B	CDBox	20.656	15.6601
U33	CDBox	2699.6	1903.07
U3-3	CDBox	22.8177	14.6192
U34	CDBox	392.777	485.206
U3-4	CDBox	20.9544	14.5013
U35A	CDBox	219.086	294.549
U35B	CDBox	128.687	136.808
U36A	CDBox	0.255569	0.569843
U36B	CDBox	0.808582	1.21992
U36C	CDBox	52.6837	21.0218
U37	CDBox	623.732	653.642
U38A	CDBox	1082.9	279.458
U38B	CDBox	18.2834	17.0286
U41	CDBox	396.261	584.985
U42A	CDBox	1430.43	680.23
U43	CDBox	4.47218	5.07565
U44	CDBox	8209.39	6033.11
U45A	CDBox	6.09585	5.04671
U45B	CDBox	216.684	197.484
U45C	CDBox	361.445	297.324
U46	CDBox	2.7864	2.43845
U47	CDBox	4634.25	5655.1
U48	CDBox	25.4266	61.1976
U49A	CDBox	22.5259	11.2542
U50	CDBox	4580.42	3926.18
U50B	CDBox	3.3644	3.51164
U51	CDBox	1584.13	898.867
U52	CDBox	0.55372	1.31125
U53	CDBox	121.294	125.22
U54	CDBox	297.841	472.42
U55	CDBox	1236.94	923.075
U56	CDBox	0.926801	1.29618
U57	CDBox	3771.73	1004.32
U58A	CDBox	2662.84	2476.74
U58B	CDBox	2884.82	1543.75
U58C	CDBox	7.78676	8.50079
U59A	CDBox	1288.82	1152.73
U59B	CDBox	808.878	862.458
U60	CDBox	1729.65	1265.71
U61	CDBox	6934.49	4824.33
U62A	CDBox	7.99873	7.58449
U62B	CDBox	6.87662	4.53302
U63	CDBox	45838.9	21639.8
U64	HAcaBox	813.583	563.669
U65	HAcaBox	234.285	247.926
U66	HAcaBox	444.534	398.179
U67	HAcaBox	54.9306	92.8652
U68	HAcaBox	2.53218	5.28985
U69	HAcaBox	109.718	169.683
U70	HAcaBox	12.0625	18.0933
U70E	HAcaBox	0.752752	2.25825
U70F	HAcaBox	0.511032	1.5331
U71a	HAcaBox	42.2108	45.3289
U71b	HAcaBox	24.4559	43.1217
U71d	HAcaBox	1.58158	2.72471
U72	HAcaBox	68.3237	110.613
U73a	CDBox	411.537	690.729
U73b	CDBox	0.0685828	0.205748
U74	CDBox	19473.4	6282.94
U75	CDBox	1.59369	1.37073
U76	CDBox	562.389	457.745
U78	CDBox	0.669517	1.19745
U79	CDBox	197.482	253.258
U8	CDBox	0.276236	0.828709
U80	CDBox	1491.22	1766.71
U81	CDBox	11314.2	3667.47
U82	CDBox	6608.48	2517.09
U83	CDBox	0.271884	0.539505
U83A	CDBox	773.098	860.25
U83B	CDBox	712.691	812.927
U84	CDBox	1.69344	1.94645
U85	scaRna	47.059	37.3577
U86	CDBox	1.23647	1.36453
U87	scaRna	0.752658	1.59261
U88	scaRna	228.967	82.6722
U89	scaRna	0.242006	0.504727
U90	scaRna	409.174	427.467
U91	scaRna	0.718354	1.16491
U92	scaRna	94.395	87.1937
U93	scaRna	507.454	207.501
U94	CDBox	881.576	815.778
U95	CDBox	11363.9	6089.28
U96a	CDBox	629.112	437.33
U96b	CDBox	1.87282	2.39672
U97	CDBox	977.33	1214.7
U99	HAcaBox	218.822	232.281
Z17B	CDBox	24.3493	33.4099

## Sheet: top 10
chondrogenic					osteogenic					tenogenic
ID	Type	Mean	Standard deviation		ID	Type	Mean	Standard Deviation		ID	Type	Mean	Standard Deviation
U20	CDBox	131013	177540		HBII-295	CDBox	82716.3	70724.9		U63	CDBox	45838.9	21639.8
U16	CDBox	123008	182286		U16	CDBox	58052.9	40108.9		U104	CDBox	30375.6	12790
HBII-289	CDBox	82860	55636.8		U63	CDBox	50044	42891.8		U74	CDBox	19473.4	6282.94
HBII-295	CDBox	80701.2	99114.4		U81	CDBox	36045.2	21289.8		U16	CDBox	19315.5	25286.9
U63	CDBox	41188.8	18475.3		U74	CDBox	34291.8	19813.5		HBII-295	CDBox	17688.5	8051.7
HBII-166	CDBox	35450	37051.2		U104	CDBox	29455	17232.4		HBII-289	CDBox	15409.1	10879.1
U26	CDBox	29199.8	27106.1		U50	CDBox	26529.4	20838.7		U13	CDBox	14404.8	20515.2
U13	CDBox	24251.4	25493.8		U82	CDBox	26283.7	20484.9		U95	CDBox	11363.9	6089.28
U50	CDBox	23551.8	23674.6		U61	CDBox	25788.3	24242.7		U81	CDBox	11314.2	3667.47
U104	CDBox	23038.7	9800.18		U26	CDBox	25489.7	20242.8		HBII-210	CDBox	10670	2814.29
ACA61	HAcaBox	82666.8	122823		ACA18	HAcaBox	2807.34	2144.3		ACA61	HAcaBox	4260.59	2300.77
ACA3	HAcaBox	29297.3	49929.6		ACA8	HAcaBox	1533.36	1575.43		ACA31	HAcaBox	1841.13	3086.76
ACA58	HAcaBox	18917.2	34510.6		E3	HAcaBox	1275.58	680.524		ACA18	HAcaBox	1649.41	2321.67
E2	HAcaBox	12381.5	19215		ACA7	HAcaBox	971.66	589.406		ACA58	HAcaBox	1109.55	956.553
ACA18	HAcaBox	7829.99	9362.63		ACA61	HAcaBox	963.505	530.268		E2	HAcaBox	819.67	842.207
ACA5c	HAcaBox	7227.86	10263.3		HBI-100	HAcaBox	751.338	126.524		U64	HAcaBox	813.583	563.669
ACA31	HAcaBox	6972.6	8975.25		U64	HAcaBox	595.192	448.826		ACA3	HAcaBox	803.394	715.291
ACA42	HAcaBox	4353.27	9185.29		ACA3	HAcaBox	572.951	301.619		E3	HAcaBox	754.166	521.933
U66	HAcaBox	4085.88	5648.3		ACA31	HAcaBox	530.99	518.991		HBI-100	HAcaBox	681.695	142.517
ACA7	HAcaBox	3344.51	3294.45		U66	HAcaBox	522.199	478.671		U66	HAcaBox	444.534	398.179
U64	HAcaBox	2921.34	3372.18		ACA14b	HAcaBox	389.252	322.545		ACA62	HAcaBox	439.627	675.445
ACA26	scaRna	4217.18	6084.98		ACA66	scaRna	437.456	303.409		U93	scaRna	507.454	207.501
U93	scaRna	2381.46	2703.78		U93	scaRna	430.574	192.882		ACA26	scaRna	465.057	478.932
U90	scaRna	826.24	816.371		U90	scaRna	377.731	254.047		U90	scaRna	409.174	427.467
U92	scaRna	735.283	1018.95		ACA26	scaRna	281.711	196.583		U88	scaRna	228.967	82.6722
U88	scaRna	514.534	411.564		U88	scaRna	180.444	110.588		ACA66	scaRna	147.454	104.836
ACA66	scaRna	388.509	176.124		U85	scaRna	90.015	66.4619		U92	scaRna	94.395	87.1937
U85	scaRna	322.855	434.401		U100	scaRna	68.0638	53.0512		U100	scaRna	74.3355	34.9346
ACA35	scaRna	261.139	281.76		U92	scaRna	46.3939	20.066		U85	scaRna	47.059	37.3577
U100	scaRna	252.433	319.661		ACA35	scaRna	14.3353	19.3276		ACA35	scaRna	18.1958	20.1644
mgU2-25-61	scaRna	225.106	168.154		hTR	scaRna	2.95046	2.05529		hTR	scaRna	10.4493	12.1615
hTR	scaRna	146.269	204.675		mgU2-19-30	scaRna	1.95196	1.11129		mgU2-19-30	scaRna	3.86741	4.17958
ENSG00000253049	snoRNA	41802.6	54278.2		ENSG00000222345	snoRNA	2940.57	3261.74		ENSG00000253049	snoRNA	2247.95	2996.64
ENSG00000201129	snoRNA	14076.3	23648.9		ENSG00000265706	snoRNA	2313.2	1718.73		ENSG00000202252	snoRNA	1293.59	1290.73
ENSG00000202252	snoRNA	8786.14	7854.84		ENSG00000202252	snoRNA	1897.2	1027.68		ENSG00000238327	snoRNA	790.202	980.887
ENSG00000253060	snoRNA	3758.64	3872.06		ENSG00000207118	snoRNA	1037.37	845.452		ENSG00000201129	snoRNA	558.299	647.702
ENSG00000207118	snoRNA	2160.68	2311.93		ENSG00000222185	snoRNA	656.647	566.946		ENSG00000252045	snoRNA	537.918	832.079
ENSG00000252045	snoRNA	2010.76	1459.91		ENSG00000253049	snoRNA	513.797	369.184		ENSG00000265706	snoRNA	512.824	451.024
ENSG00000239146	snoRNA	1461.38	958.213		ENSG00000201129	snoRNA	339.273	305.343		ENSG00000207118	snoRNA	379.78	352.373
ENSG00000221252	snoRNA	1225.72	700.682		ENSG00000200496	snoRNA	299.795	311.33		ENSG00000222345	snoRNA	220.862	173.163
ENSG00000265706	snoRNA	845.752	782.797		ENSG00000253051	snoRNA	290.478	166.152		ENSG00000238888	snoRNA	178.331	224.982
ENSG00000200879	snoRNA	685.162	795.12		ENSG00000252045	snoRNA	198.185	168.532		ENSG00000253051	snoRNA	170.362	234.444
ENSG00000253051	snoRNA	589.058	634.504		ENSG00000238327	snoRNA	197.841	169.378		ENSG00000253060	snoRNA	168.949	116.728
hsa-miR-21-5p	miRNA	2.90713e+06	791629		hsa-miR-21-5p	miRNA	2.35875e+06	1.15117e+06		hsa-miR-21-5p	miRNA	3.53136e+06	772253
hsa-miR-100-5p	miRNA	1.63076e+06	200758		hsa-miR-100-5p	miRNA	1.59781e+06	572981		hsa-miR-100-5p	miRNA	2.28029e+06	821874
hsa-miR-143-3p	miRNA	476106	237999		hsa-miR-143-3p	miRNA	421111	274827		hsa-miR-143-3p	miRNA	615642	245973
hsa-let-7a-5p	miRNA	405900	194913		hsa-miR-26a-5p	miRNA	294265	88810.9		hsa-let-7a-5p	miRNA	365321	79006.9
hsa-let-7f-5p	miRNA	388543	136558		hsa-miR-221-3p	miRNA	290940	78168.3		hsa-let-7i-5p	miRNA	325209	98439.2
hsa-let-7i-5p	miRNA	279855	93175		hsa-miR-125b-5p	miRNA	286951	145952		hsa-let-7f-5p	miRNA	197084	43436.5
hsa-miR-26a-5p	miRNA	169517	46562.9		hsa-let-7a-5p	miRNA	254259	62258.6		hsa-miR-26a-5p	miRNA	184760	77616.2
hsa-let-7b-5p	miRNA	169430	41077.9		hsa-let-7i-5p	miRNA	249005	111573		hsa-let-7b-5p	miRNA	133528	54520.8
hsa-miR-148a-3p	miRNA	136113	174874		hsa-let-7f-5p	miRNA	201578	70093.4		hsa-miR-222-3p	miRNA	105567	55231.5
hsa-miR-10b-5p	miRNA	124193	37162.4		hsa-miR-222-3p	miRNA	165501	106697		hsa-miR-10a-5p	miRNA	88273	88631.2
hsa-miR-221-3p	miRNA	116754	59603.9		hsa-miR-199a-5p	miRNA	163143	29569		hsa-miR-99b-5p	miRNA	87514.1	32439.3
