# Supplementary material for: Decoding the Regulatory Landscape of Ageing in Musculoskeletal Engineered Tissues Using Genome-Wide DNA Methylation and RNASeq
Source: PLoS One. 2016 Aug 17;11(8):e0160517. doi: 10.1371/journal.pone.0160517 (PMC4988628; doi:10.1371/journal.pone.0160517)
Supplement: S6 File — (XLSX) [file pone.0160517.s006.xlsx]

## Sheet: key
Age-related differentially expressed genes from engineered tissues (±1.4 log2 fold change, FDR<0.05)
Tab 1 chondrogenic
Tab 2 osteogenic
Tab 3 tenogenic

## Sheet: chondro 1_4 LFC
gene_id	gene_name	type	higher in	logFC young vs old	FDR young vs old
ENSG00000185652	NTF3	protein coding	young	8.64682	0.000896654
ENSG00000124107	SLPI	protein coding	young	7.59962	0.0134776
ENSG00000039987	BEST2	protein coding	young	7.44455	0.0103049
ENSG00000170458	CD14	protein coding	young	7.0048	0.0163336
ENSG00000184139	RP11-745L13.1	protein coding	young	6.9205	0.0436335
ENSG00000250090	RP13-401N8.3	protein coding	young	6.90557	0.00196287
ENSG00000248121	SMURF2P1	protein coding	young	6.49772	0.0338111
ENSG00000220563	PKMP3	protein coding	young	6.42751	0.0344921
ENSG00000144031	ANKRD53	protein coding	young	5.02587	0.00887336
ENSG00000150782	IL18	protein coding	young	5.01173	0.0197343
ENSG00000171984	C20orf196	protein coding	young	4.40886	0.0122686
ENSG00000165698	C9orf9	protein coding	young	4.24579	0.00957774
ENSG00000166455	C16orf46	protein coding	young	4.10043	0.0146269
ENSG00000106336	FBXO24	protein coding	young	4.00522	0.0218595
ENSG00000196730	DAPK1	protein coding	young	3.79008	0.00123695
ENSG00000003989	SLC7A2	protein coding	young	3.64778	0.00883084
ENSG00000180318	ALX1	protein coding	young	3.53284	0.00630527
ENSG00000188493	C19orf54	protein coding	young	3.32619	0.000147032
ENSG00000198886	MT-ND4	protein coding	young	3.27106	0.00111448
ENSG00000260027	HOXB7	protein coding	young	3.25334	0.00137056
ENSG00000169594	BNC1	protein coding	young	3.0712	0.00114086
ENSG00000228253	MT-ATP8	protein coding	young	3.0014	0.00309224
ENSG00000151892	GFRA1	protein coding	young	2.90756	0.0175545
ENSG00000198763	MT-ND2	protein coding	young	2.90561	0.0131758
ENSG00000198899	MT-ATP6	protein coding	young	2.89744	0.00178848
ENSG00000198888	MT-ND1	protein coding	young	2.86203	0.00957774
ENSG00000142544	CTU1	protein coding	young	2.83704	0.0365202
ENSG00000198727	MT-CYB	protein coding	young	2.77574	0.00397234
ENSG00000198786	MT-ND5	protein coding	young	2.71899	0.00499362
ENSG00000085185	BCORL1	protein coding	young	2.71138	0.000502677
ENSG00000147804	SLC39A4	protein coding	young	2.64805	0.0119136
ENSG00000212907	MT-ND4L	protein coding	young	2.63092	0.00316147
ENSG00000198840	MT-ND3	protein coding	young	2.56512	0.00111448
ENSG00000106351	AGFG2	protein coding	young	2.56175	0.0014171
ENSG00000198712	MT-CO2	protein coding	young	2.44973	0.00220081
ENSG00000198938	MT-CO3	protein coding	young	2.36075	0.0217371
ENSG00000122390	NAA60	protein coding	young	2.33649	0.0194797
ENSG00000109062	SLC9A3R1	protein coding	young	2.30641	0.0290565
ENSG00000198804	MT-CO1	protein coding	young	2.28999	0.0165766
ENSG00000132613	MTSS1L	protein coding	young	2.26633	0.00189323
ENSG00000110723	EXPH5	protein coding	young	2.22867	0.0472938
ENSG00000120899	PTK2B	protein coding	young	2.15324	0.00601361
ENSG00000176692	FOXC2	protein coding	young	2.14398	0.0398062
ENSG00000044574	HSPA5	protein coding	young	2.13172	0.028989
ENSG00000074527	NTN4	protein coding	young	2.09463	0.0356688
ENSG00000096433	ITPR3	protein coding	young	2.03124	0.0024403
ENSG00000185950	IRS2	protein coding	young	1.99433	0.00363826
ENSG00000179361	ARID3B	protein coding	young	1.98533	0.0285668
ENSG00000167978	SRRM2	protein coding	young	1.95623	0.00508375
ENSG00000112561	TFEB	protein coding	young	1.94258	0.0349679
ENSG00000106617	PRKAG2	protein coding	young	1.92457	0.0228176
ENSG00000197381	ADARB1	protein coding	young	1.89704	0.0197343
ENSG00000161956	SENP3	protein coding	young	1.89553	0.0286338
ENSG00000126003	PLAGL2	protein coding	young	1.88913	0.0344364
ENSG00000261221	ZNF865	protein coding	young	1.87162	0.0341855
ENSG00000184857	TMEM186	protein coding	young	1.85577	0.0363815
ENSG00000173065	FAM222B	protein coding	young	1.8537	0.00221132
ENSG00000176697	BDNF	protein coding	young	1.80771	0.0370046
ENSG00000136938	ANP32B	protein coding	young	1.74612	0.0132357
ENSG00000100139	MICALL1	protein coding	young	1.71413	0.0431813
ENSG00000111676	ATN1	protein coding	young	1.68551	0.00111448
ENSG00000140199	SLC12A6	protein coding	young	1.68385	0.00111448
ENSG00000099381	SETD1A	protein coding	young	1.68272	0.0131758
ENSG00000185650	ZFP36L1	protein coding	young	1.65304	0.0101683
ENSG00000104973	MED25	protein coding	young	1.59927	0.0372092
ENSG00000076201	PTPN23	protein coding	young	1.58612	0.00321359
ENSG00000120896	SORBS3	protein coding	young	1.49645	0.00665983
ENSG00000169246	NPIPB3	protein coding	young	1.48708	0.0375773
ENSG00000078902	TOLLIP	protein coding	old	-1.40372	0.0423213
ENSG00000104341	LAPTM4B	protein coding	old	-1.60113	0.00715576
ENSG00000225684	FAM225B	protein coding	old	-1.60208	0.0436335
ENSG00000154122	ANKH	protein coding	old	-1.71221	0.034029
ENSG00000259943	RP1-39G22.7	protein coding	old	-1.79104	0.0390826
ENSG00000101888	NXT2	protein coding	old	-1.88018	0.0236081
ENSG00000101134	DOK5	protein coding	old	-1.90569	0.0216528
ENSG00000139180	NDUFA9	protein coding	old	-1.9205	0.0131758
ENSG00000260644	HERC2P5	protein coding	old	-1.94831	0.0416346
ENSG00000165633	VSTM4	protein coding	old	-1.96715	0.00861112
ENSG00000089472	HEPH	protein coding	old	-1.99804	0.0304401
ENSG00000148219	ASTN2	protein coding	old	-2.06254	0.0146596
ENSG00000109861	CTSC	protein coding	old	-2.0764	0.0252062
ENSG00000188738	FSIP2	protein coding	old	-2.09965	0.0119136
ENSG00000171502	COL24A1	protein coding	old	-2.1545	0.0337869
ENSG00000132386	SERPINF1	protein coding	old	-2.18336	0.00207184
ENSG00000162745	OLFML2B	protein coding	old	-2.3167	0.0290565
ENSG00000111816	FRK	protein coding	old	-2.32609	0.0176713
ENSG00000117707	PROX1	protein coding	old	-2.40657	0.0131758
ENSG00000143416	SELENBP1	protein coding	old	-2.40865	0.0433074
ENSG00000134247	PTGFRN	protein coding	old	-2.40902	0.0118757
ENSG00000115232	ITGA4	protein coding	old	-2.4586	0.000112706
ENSG00000110693	SOX6	protein coding	old	-2.54194	0.00120233
ENSG00000132623	ANKEF1	protein coding	old	-2.59694	0.0421534
ENSG00000154153	FAM134B	protein coding	old	-2.62465	0.024511
ENSG00000173200	PARP15	protein coding	old	-2.62521	0.000502677
ENSG00000234465	PINLYP	protein coding	old	-2.687	0.0352748
ENSG00000177374	HIC1	protein coding	old	-2.70107	0.0123433
ENSG00000184232	OAF	protein coding	old	-2.71791	0.0014171
ENSG00000153707	PTPRD	protein coding	old	-2.73222	0.0119136
ENSG00000145824	CXCL14	protein coding	old	-2.73806	0.00888578
ENSG00000137648	TMPRSS4	protein coding	old	-2.8033	0.0431813
ENSG00000156103	MMP16	protein coding	old	-2.8233	0.0164121
ENSG00000146411	SLC2A12	protein coding	old	-2.85012	0.0227173
ENSG00000127863	TNFRSF19	protein coding	old	-2.85299	0.000134215
ENSG00000112320	SOBP	protein coding	old	-2.88639	0.00579563
ENSG00000171357	LURAP1	protein coding	old	-2.88737	0.0137963
ENSG00000109339	MAPK10	protein coding	old	-2.91356	0.00715576
ENSG00000242267	SKINTL	protein coding	old	-2.9149	0.0106749
ENSG00000124882	EREG	protein coding	old	-2.91924	0.0420338
ENSG00000137474	MYO7A	protein coding	old	-2.9591	0.0390651
ENSG00000188280	FAM230A	protein coding	old	-3.11238	0.0323702
ENSG00000130224	LRCH2	protein coding	old	-3.1965	0.00240204
ENSG00000111704	NANOG	protein coding	old	-3.22695	0.0356688
ENSG00000049089	COL9A2	protein coding	old	-3.23446	0.0128956
ENSG00000042781	USH2A	protein coding	old	-3.24331	0.0190883
ENSG00000136449	MYCBPAP	protein coding	old	-3.2755	0.0118757
ENSG00000160323	ADAMTS13	protein coding	old	-3.38729	0.00888578
ENSG00000136531	SCN2A	protein coding	old	-3.40367	0.00273859
ENSG00000163395	IGFN1	protein coding	old	-3.51682	0.0106749
ENSG00000221995	TIAF1	protein coding	old	-3.52135	0.00957774
ENSG00000075213	SEMA3A	protein coding	old	-3.5374	0.02341
ENSG00000128573	FOXP2	protein coding	old	-3.55317	0.00874896
ENSG00000118971	CCND2	protein coding	old	-3.58339	0.00149487
ENSG00000185565	LSAMP	protein coding	old	-3.59133	0.0186931
ENSG00000167191	GPRC5B	protein coding	old	-3.59942	0.0185987
ENSG00000125845	BMP2	protein coding	old	-3.60364	0.0014171
ENSG00000132561	MATN2	protein coding	old	-3.82243	0.0123433
ENSG00000180660	MAB21L1	protein coding	old	-3.84313	0.0379973
ENSG00000185634	SHC4	protein coding	old	-3.85263	0.0024403
ENSG00000082196	C1QTNF3	protein coding	old	-3.85527	0.000896654
ENSG00000115271	GCA	protein coding	old	-3.88515	0.00445712
ENSG00000019991	HGF	protein coding	old	-3.94819	0.000896654
ENSG00000196932	TMEM26	protein coding	old	-3.97485	0.00319152
ENSG00000007933	FMO3	protein coding	old	-4.01854	0.0181372
ENSG00000112559	MDFI	protein coding	old	-4.07545	0.0472938
ENSG00000234643	EIF3FP1	protein coding	old	-4.07744	0.040472
ENSG00000204301	NOTCH4	protein coding	old	-4.08974	0.00673862
ENSG00000270032	C12orf63	protein coding	old	-4.28272	0.0227173
ENSG00000164796	CSMD3	protein coding	old	-4.28365	0.0433074
ENSG00000174607	UGT8	protein coding	old	-4.28382	1.705e-05
ENSG00000144481	TRPM8	protein coding	old	-4.48614	0.032677
ENSG00000069535	MAOB	protein coding	old	-4.48976	0.00309224
ENSG00000092758	COL9A3	protein coding	old	-4.57448	0.045317
ENSG00000176049	JAKMIP2	protein coding	old	-4.90024	0.0374046
ENSG00000112149	CD83	protein coding	old	-4.9028	0.000433521
ENSG00000205176	REXO1L1	protein coding	old	-4.93835	0.0128348
ENSG00000106819	ASPN	protein coding	old	-4.973	0.0316968
ENSG00000063180	CA11	protein coding	old	-5.02328	0.00499362
ENSG00000164106	SCRG1	protein coding	old	-5.08022	0.00221132
ENSG00000144668	ITGA9	protein coding	old	-5.08254	0.00251662
ENSG00000074276	CDHR2	protein coding	old	-5.15102	0.00779682
ENSG00000003096	KLHL13	protein coding	old	-5.20591	0.00146599
ENSG00000265992	ESRG	protein coding	old	-5.40205	0.000142689
ENSG00000226051	ZNF503-AS1	protein coding	old	-5.41596	0.0338111
ENSG00000085563	ABCB1	protein coding	old	-5.44417	0.00316147
ENSG00000124900	TRIM51	protein coding	old	-5.46067	0.0491916
ENSG00000134216	CHIA	protein coding	old	-5.47652	0.0227173
ENSG00000074803	SLC12A1	protein coding	old	-5.58872	0.0024403
ENSG00000168702	LRP1B	protein coding	old	-5.61925	0.00111448
ENSG00000152475	ZNF837	protein coding	old	-5.65031	0.0433074
ENSG00000141431	ASXL3	protein coding	old	-5.77675	0.0181372
ENSG00000183486	MX2	protein coding	old	-5.80027	0.0190883
ENSG00000185666	SYN3	protein coding	old	-5.98574	0.0286338
ENSG00000174482	LINGO2	protein coding	old	-6.00774	0.0304546
ENSG00000266733	TBC1D29	protein coding	old	-6.25134	0.0433074
ENSG00000158458	NRG2	protein coding	old	-6.30623	0.0233968
ENSG00000124479	NDP	protein coding	old	-6.32047	0.0347577
ENSG00000223572	CKMT1A	protein coding	old	-6.34228	0.0103635
ENSG00000141294	LRRC46	protein coding	old	-6.44221	0.0174605
ENSG00000135127	CCDC64	protein coding	old	-6.50678	0.0356688
ENSG00000088002	SULT2B1	protein coding	old	-6.54678	0.0264718
ENSG00000134612	FOLH1B	protein coding	old	-6.54929	0.0444783
ENSG00000203734	ECT2L	protein coding	old	-6.57081	0.0131758
ENSG00000167895	TMC8	protein coding	old	-6.61157	0.0496841
ENSG00000145423	SFRP2	protein coding	old	-6.68628	0.00283016
ENSG00000139219	COL2A1	protein coding	old	-6.73657	0.0134776
ENSG00000204625	HCG9	protein coding	old	-6.75564	0.0379973
ENSG00000135298	BAI3	protein coding	old	-6.89395	0.00915703
ENSG00000164879	CA3	protein coding	old	-6.92422	0.0197343
ENSG00000039537	C6	protein coding	old	-6.94517	0.0264705
ENSG00000120328	PCDHB12	protein coding	old	-6.98307	0.00321359
ENSG00000164485	IL22RA2	protein coding	old	-7.02263	0.0421534
ENSG00000196209	SIRPB2	protein coding	old	-7.03389	0.0211132
ENSG00000118849	RARRES1	protein coding	old	-7.08535	0.024043
ENSG00000182264	IZUMO1	protein coding	old	-7.08816	0.0468717
ENSG00000248383	PCDHAC1	protein coding	old	-7.08857	0.0226968
ENSG00000171403	KRT9	protein coding	old	-7.20796	0.028989
ENSG00000152822	GRM1	protein coding	old	-7.25381	0.00397234
ENSG00000179571	NBPF23	protein coding	old	-7.34356	0.0436335
ENSG00000204963	PCDHA7	protein coding	old	-7.34899	0.0204304
ENSG00000205038	PKHD1L1	protein coding	old	-7.39687	0.028989
ENSG00000170579	DLGAP1	protein coding	old	-7.63813	0.00888578
ENSG00000221818	EBF2	protein coding	old	-7.6919	0.00221132
ENSG00000255153	TOLLIP-AS1	protein coding	old	-7.77	0.0337869
ENSG00000104267	CA2	protein coding	old	-7.97702	0.028989
ENSG00000215218	UBE2QL1	protein coding	old	-7.98864	0.00273859
ENSG00000115919	KYNU	protein coding	old	-8.00299	0.0227232
ENSG00000181541	MAB21L2	protein coding	old	-8.1094	1.78791e-07
ENSG00000112499	SLC22A2	protein coding	old	-8.27535	0.0433074
ENSG00000272305	RP11-894J14.5	uncharacterised protein	old	-7.70157	0.0404918
ENSG00000213953	AC018867.1	uncharacterised protein	young	6.29941	0.0458398
ENSG00000257608	CTD-2311B13.6	uncharacterised protein	old	-2.48785	0.0344921
ENSG00000249518	CTC-327F10.1	pseudogene	young	7.52014	0.0307068
ENSG00000259856	RAB43P1	pseudogene	young	7.35748	0.00145913
ENSG00000214289	RPL39P5	pseudogene	young	7.2901	0.0050478
ENSG00000235082	RP11-179G5.4	pseudogene	young	7.09054	0.00316147
ENSG00000232713	AC010733.5	pseudogene	young	7.0301	0.00521457
ENSG00000259711	CTD-3032H12.2	pseudogene	young	6.91484	0.0379856
ENSG00000227941	UQCRBP2	pseudogene	young	6.73083	0.0488618
ENSG00000183171	RP11-49C9.2	pseudogene	young	6.65761	0.0261383
ENSG00000232373	MTCYBP3	pseudogene	young	6.64905	0.0297723
ENSG00000233325	MIPEPP3	pseudogene	young	6.59492	0.0127923
ENSG00000220867	RP3-403L10.2	pseudogene	young	6.52502	0.0197343
ENSG00000270802	AC005776.1	pseudogene	young	6.39096	0.0266459
ENSG00000232303	RP11-205M20.7	pseudogene	young	5.3782	0.0119354
ENSG00000256464	RP11-613F22.5	pseudogene	young	5.24955	0.0119136
ENSG00000204556	CTD-2514C3.1	pseudogene	young	4.82056	0.0374046
ENSG00000247627	MTND4P12	pseudogene	young	4.2231	0.000896654
ENSG00000248527	MTATP6P1	pseudogene	young	3.88311	0.000112706
ENSG00000256981	TAS2R18	pseudogene	young	3.72823	0.0119136
ENSG00000197476	RP11-170L3.7	pseudogene	young	3.50642	0.0103635
ENSG00000264584	RN7SL600P	pseudogene	young	3.37794	0.0131758
ENSG00000225630	MTND2P28	pseudogene	young	2.95643	0.0103635
ENSG00000225972	MTND1P23	pseudogene	young	2.87054	0.0238626
ENSG00000256616	RP11-815J4.6	pseudogene	old	-3.28852	0.0185987
ENSG00000271341	RP11-474P12.5	pseudogene	old	-3.74371	0.0225315
ENSG00000265936	RP11-563H6.1	pseudogene	old	-4.114	0.0307068
ENSG00000249779	RP11-447H19.3	pseudogene	old	-5.35764	0.0123433
ENSG00000223658	AC011242.6	pseudogene	old	-5.73523	0.00122862
ENSG00000237666	AC108868.3	pseudogene	old	-5.81537	0.0468506
ENSG00000270917	RP11-27I1.6	pseudogene	old	-6.64224	0.0338111
ENSG00000232282	MTND1P32	pseudogene	old	-6.81264	0.0181372
ENSG00000260762	RP11-143N13.1	pseudogene	old	-6.88127	0.0123433
ENSG00000236252	RP11-15J10.8	pseudogene	old	-7.25629	0.0374046
ENSG00000236015	AC011290.5	pseudogene	old	-7.2925	0.0307068
ENSG00000225568	RP11-384B12.3	pseudogene	old	-7.86616	0.0113569
ENSG00000259425	RP11-566K19.5	pseudogene	old	-8.35173	0.00189323
ENSG00000199366	Y_RNA	snoRNA	young	8.35433	0.000595601
ENSG00000212464	SNORA12	snoRNA	young	7.95148	0.000134215
ENSG00000235408	SNORA71B	snoRNA	young	6.26474	0.0420338
ENSG00000253051	SNORA31	snoRNA	young	2.06559	0.0277052
ENSG00000200571	RNU6-1284P	snRNA	young	7.34994	0.0366467
ENSG00000239119	RNU7-119P	snRNA	old	-7.32913	0.00943132
ENSG00000199627	RNU6-1010P	snRNA	young	6.85063	0.0119136
ENSG00000207513	RNU1-3	snRNA	young	3.51357	0.0344921
ENSG00000206652	RNU1-1	snRNA	young	3.49936	0.032677
ENSG00000207389	RNU1-4	snRNA	young	3.472	0.0363815
ENSG00000229807	XIST	lnc	young	8.48164	0.0233968
ENSG00000262745	CTD-2377D24.8	lnc	young	7.67015	0.0146269
ENSG00000255202	RP4-541C22.5	lnc	young	6.89087	0.0120419
ENSG00000266111	RP11-296K13.4	lnc	young	6.49767	0.0338111
ENSG00000235499	AC073046.25	lnc	young	6.4139	0.0468717
ENSG00000228878	AC007551.3	lnc	young	6.2258	0.0362651
ENSG00000267872	RP11-157B13.7	lnc	young	5.9391	0.028989
ENSG00000268362	CTD-2017D11.1	lnc	young	3.44991	0.0399782
ENSG00000258123	RP11-314D7.2	lnc	old	-2.77878	0.00888578
ENSG00000267605	CTD-3220F14.1	lnc	old	-2.87572	0.0299556
ENSG00000266930	CTD-2085J24.4	lnc	old	-3.33243	0.0267451
ENSG00000260072	CTD-2313J23.1	lnc	old	-3.54907	0.0433074
ENSG00000272511	RP11-180N14.1	lnc	old	-4.04342	0.0205695
ENSG00000232229	LINC00865	lnc	old	-4.62418	0.000896654
ENSG00000196355	AC021860.1	lnc	old	-4.91147	0.0496841
ENSG00000226741	CTA-929C8.6	lnc	old	-4.97982	0.0307068
ENSG00000248339	RP11-717H13.1	lnc	old	-5.28775	0.0404285
ENSG00000260454	RP11-367F23.2	lnc	old	-5.5926	0.0307068
ENSG00000236166	RP3-523C21.2	lnc	old	-6.04398	0.0267451
ENSG00000238113	RP11-262H14.1	lnc	old	-6.05714	0.00309224
ENSG00000272002	RP11-557L19.1	lnc	old	-6.18542	0.0286767
ENSG00000267013	CTD-2171N6.1	lnc	old	-6.20681	0.00114086
ENSG00000261206	LINC00561	lnc	old	-6.62473	0.0488618
ENSG00000130600	H19	lnc	old	-6.83503	0.00639673
ENSG00000261780	CTD-2354A18.1	lnc	old	-6.88022	0.0131758
ENSG00000267788	CTD-2534I21.9	lnc	old	-7.13889	0.0119136
ENSG00000267338	KB-7G2.9	lnc	old	-7.18732	0.0374046
ENSG00000182366	RP11-63E5.8	lnc	old	-7.37505	0.00888578
ENSG00000207697	MIR573	miR	old	-6.42562	0.0363815
ENSG00000261043	MIR4313	miR	old	-7.7291	0.0335671
ENSG00000266017	MIR4477A	miR	old	-7.84278	0.0014171
ENSG00000237973	hsa-mir-6723	miR	young	1.70746	0.0211757
ENSG00000199133	MIRLET7D	miR	young	3.85136	0.0164121
ENSG00000210117	MT-TW	Mt tRNA	old	-7.9593	0.00316147
ENSG00000251768	RNA5SP217	rRNA	young	6.53342	0.0390826
ENSG00000226471	CTA-292E10.6	antisense	young	7.68293	0.00208709
ENSG00000120664	SPG20OS	antisense	young	6.5664	0.0307068
ENSG00000214184	AC012487.2	antisense	young	6.22048	0.0384732
ENSG00000232600	AC084125.4	antisense	young	6.06638	0.0473769
ENSG00000258376	RP4-647C14.2	antisense	young	5.12201	0.0119136
ENSG00000258457	RP11-298I3.4	antisense	young	5.10861	0.00397234
ENSG00000242798	RP11-506M12.1	antisense	young	4.64361	0.0458398
ENSG00000272288	RP11-140K17.3	antisense	young	4.05414	0.0014171
ENSG00000255351	RP11-567I13.1	antisense	young	3.80866	0.0482894
ENSG00000269386	RAB11B-AS1	antisense	young	2.96155	0.00189323
ENSG00000230630	DNM3OS	antisense	old	-1.58593	0.0190883
ENSG00000228801	RP11-110G21.1	antisense	old	-3.33503	0.00196287
ENSG00000270021	CTC-203F4.2	antisense	old	-3.80725	0.0156583
ENSG00000267927	CTD-2525I3.2	antisense	old	-4.43602	0.0348024
ENSG00000258010	RP11-210M15.1	antisense	old	-5.28242	0.00111448
ENSG00000231163	RP5-1007G16.1	antisense	old	-6.24798	0.0243609
ENSG00000272175	RP4-657D16.6	antisense	old	-6.59549	0.0229355
ENSG00000197934	AP001597.1	antisense	old	-6.75593	0.0281955
ENSG00000254578	CTD-2517M22.16	antisense	old	-6.78134	0.0312787
ENSG00000269807	AC007292.4	antisense	old	-6.97029	0.0307068
ENSG00000234899	AC005152.2	antisense	old	-7.41176	0.00196287
ENSG00000235908	RHOA-IT1	intronic transcript	young	7.73979	0.00111448
ENSG00000267419	CTC-559E9.6	Novel transcript	old	2.98355	0.0194797
ENSG00000230333	AC004538.3	Novel transcript	young	-6.92958	0.0014171
ENSG00000259767	RP11-90B9.2	Novel sense intronic	old	6.62136	0.0307068
ENSG00000257509	RP11-762I7.4	Novel sense intronic	old	5.09142	0.00529399
ENSG00000261476	RP11-77K12.3	Novel sense intronic	old	4.76067	0.0181372
ENSG00000223525	RABGAP1L-IT1	Novel sense intronic	young	-2.68205	0.00319152
ENSG00000270062	RP11-248J18.3	Novel sense intronic	young	-4.07404	0.0433074
ENSG00000272418	RP11-762H8.4	Novel sense intronic	young	-6.6401	0.0479762
ENSG00000258682	CTD-2002H8.2	Novel sense overlapping	old	6.35384	0.0316968

## Sheet: osteo 1_4 LFC
gene_id	gene_name	type	higher in	logFC young vs old	FDR young vs old
ENSG00000229807	XIST	protein coding	young	7.68327	0.0242138
ENSG00000180318	ALX1	protein coding	young	6.25837	1.57282e-10
ENSG00000163235	TGFA	protein coding	young	5.64417	0.000896888
ENSG00000179097	HTR1F	protein coding	young	5.49402	0.0161165
ENSG00000145358	DDIT4L	protein coding	young	5.05254	0.00196211
ENSG00000179455	MKRN3	protein coding	young	4.72332	0.014845
ENSG00000164093	PITX2	protein coding	young	4.59679	7.17249e-05
ENSG00000165966	PDZRN4	protein coding	young	4.58231	0.00933481
ENSG00000152583	SPARCL1	protein coding	young	4.24612	0.00159077
ENSG00000115602	IL1RL1	protein coding	young	4.1416	0.00159077
ENSG00000113494	PRLR	protein coding	young	4.10988	0.0237414
ENSG00000081985	IL12RB2	protein coding	young	4.05674	0.0176897
ENSG00000105650	PDE4C	protein coding	young	3.86802	0.00159077
ENSG00000185652	NTF3	protein coding	young	3.82693	0.0257061
ENSG00000104044	OCA2	protein coding	young	3.79935	0.0371449
ENSG00000152154	TMEM178A	protein coding	young	3.54856	0.00176632
ENSG00000087250	MT3	protein coding	young	3.50457	0.0478269
ENSG00000150782	IL18	protein coding	young	3.48551	0.0159404
ENSG00000172061	LRRC15	protein coding	young	3.42943	0.0413804
ENSG00000162373	BEND5	protein coding	young	3.38997	0.0392294
ENSG00000108511	HOXB6	protein coding	young	3.38223	0.0253491
ENSG00000151640	DPYSL4	protein coding	young	3.29831	0.0416588
ENSG00000260027	HOXB7	protein coding	young	3.28353	7.96137e-05
ENSG00000026559	KCNG1	protein coding	young	3.16448	0.0198279
ENSG00000112379	KIAA1244	protein coding	young	3.15959	0.0243379
ENSG00000123243	ITIH5	protein coding	young	2.95734	0.00176632
ENSG00000079841	RIMS1	protein coding	young	2.95278	0.0370913
ENSG00000138792	ENPEP	protein coding	young	2.65683	0.00467249
ENSG00000172264	MACROD2	protein coding	young	2.57828	0.014845
ENSG00000154310	TNIK	protein coding	young	2.56231	0.0253491
ENSG00000164849	GPR146	protein coding	young	2.33221	0.0117073
ENSG00000197580	BCO2	protein coding	young	2.27062	0.0187871
ENSG00000092969	TGFB2	protein coding	young	2.00978	0.0265672
ENSG00000088340	FER1L4	protein coding	young	1.9996	0.0416588
ENSG00000196739	COL27A1	protein coding	young	1.77567	0.0182989
ENSG00000103942	HOMER2	protein coding	young	1.67486	0.0243379
ENSG00000109107	ALDOC	protein coding	young	1.60574	0.014845
ENSG00000176171	BNIP3	protein coding	young	1.54273	0.023747
ENSG00000112837	TBX18	protein coding	old	-1.8486	0.0182989
ENSG00000158966	CACHD1	protein coding	old	-1.88641	0.027322
ENSG00000109339	MAPK10	protein coding	old	-2.15851	0.0370913
ENSG00000149090	PAMR1	protein coding	old	-2.35841	0.0392294
ENSG00000108960	MMD	protein coding	old	-2.47526	0.00410982
ENSG00000162631	NTNG1	protein coding	old	-2.5972	0.0117073
ENSG00000165949	IFI27	protein coding	old	-2.63822	0.0475896
ENSG00000154736	ADAMTS5	protein coding	old	-3.03432	0.0157117
ENSG00000064205	WISP2	protein coding	old	-3.06894	0.00933481
ENSG00000197635	DPP4	protein coding	old	-3.44641	0.00135898
ENSG00000100065	CARD10	protein coding	old	-3.45089	0.00578304
ENSG00000144339	TMEFF2	protein coding	old	-3.47656	0.0176897
ENSG00000180660	MAB21L1	protein coding	old	-3.49064	0.0392294
ENSG00000111913	FAM65B	protein coding	old	-3.50025	0.0157117
ENSG00000146352	CLVS2	protein coding	old	-3.71773	0.0272079
ENSG00000168398	BDKRB2	protein coding	old	-4.31828	0.0421547
ENSG00000166106	ADAMTS15	protein coding	old	-4.40349	0.0235758
ENSG00000131831	RAI2	protein coding	old	-4.56685	0.0237414
ENSG00000046604	DSG2	protein coding	old	-5.0024	0.00170965
ENSG00000152910	CNTNAP4	protein coding	old	-5.24526	0.0345548
ENSG00000173597	SULT1B1	protein coding	old	-5.56859	0.0370913
ENSG00000139910	NOVA1	protein coding	old	-5.69422	0.0230233
ENSG00000248290	TNXA	protein coding	old	-6.79675	0.023747
ENSG00000168477	TNXB	protein coding	old	-6.89366	0.000515499
ENSG00000178726	THBD	protein coding	old	-7.00421	0.00387489
ENSG00000181541	MAB21L2	protein coding	old	-7.03601	1.73718e-12
ENSG00000123496	IL13RA2	protein coding	old	-7.23307	0.014845
ENSG00000072041	SLC6A15	protein coding	old	-7.34447	0.00196211
ENSG00000135333	EPHA7	protein coding	old	-7.36202	2.15751e-07
ENSG00000226012	AP001434.2	lnc	old	-5.92641	0.00590205
ENSG00000248174	RP11-148L24.1	lnc	old	-5.3089	0.0344253
ENSG00000225670	CTA-134P22.2	antisense	young	3.68513	0.00479102

## Sheet: teno 1_4LFC
gene_id	gene_name	type	higher in	logFC young vs old	FDR young vs old
ENSG00000247627	MTND4P12	pseudogene	young	3.13901	0.0190642
ENSG00000227347	HNRNPKP2	pseudogene	young	1.61678	0.0368622
ENSG00000180318	ALX1	protein coding	young	7.5978	1.29259e-12
ENSG00000179455	MKRN3	protein coding	young	4.51138	0.0297471
ENSG00000260027	HOXB7	protein coding	young	3.76581	2.22419e-06
ENSG00000108511	HOXB6	protein coding	young	3.6601	0.0205666
ENSG00000164093	PITX2	protein coding	young	3.51018	0.0102112
ENSG00000253552	HOXA-AS2	protein coding	young	3.36661	0.0282874
ENSG00000104368	PLAT	protein coding	young	2.87112	0.00783842
ENSG00000154310	TNIK	protein coding	young	2.68458	0.0199281
ENSG00000105997	HOXA3	protein coding	young	2.12015	0.0360813
ENSG00000126705	AHDC1	protein coding	young	1.95172	0.0106044
ENSG00000148143	ZNF462	protein coding	young	1.5567	0.00537638
ENSG00000187098	MITF	protein coding	old	-1.74657	0.0445829
ENSG00000005073	HOXA11	protein coding	old	-2.45273	0.0312867
ENSG00000163827	LRRC2	protein coding	old	-2.51097	0.035242
ENSG00000164761	TNFRSF11B	protein coding	old	-2.51228	0.0238524
ENSG00000165949	IFI27	protein coding	old	-2.81468	0.0312867
ENSG00000128573	FOXP2	protein coding	old	-2.89006	0.0312867
ENSG00000102802	MEDAG	protein coding	old	-3.05694	0.035242
ENSG00000132170	PPARG	protein coding	old	-3.09841	0.029669
ENSG00000139132	FGD4	protein coding	old	-3.18907	0.00919804
ENSG00000064205	WISP2	protein coding	old	-3.3013	0.00712804
ENSG00000046604	DSG2	protein coding	old	-3.92363	0.029669
ENSG00000115602	IL1RL1	protein coding	old	-4.16953	0.0312867
ENSG00000135333	EPHA7	protein coding	old	-4.18349	0.0312867
ENSG00000122254	HS3ST2	protein coding	old	-4.40738	0.0424184
ENSG00000166897	ELFN2	protein coding	old	-4.45557	0.0161047
ENSG00000139973	SYT16	protein coding	old	-4.88207	0.03712
ENSG00000046653	GPM6B	protein coding	old	-4.89355	0.029669
ENSG00000126217	MCF2L	protein coding	old	-5.03444	0.00853471
ENSG00000177679	SRRM3	protein coding	old	-5.06879	0.00783842
ENSG00000249693	THEGL	protein coding	old	-6.66152	0.00568656
ENSG00000171246	NPTX1	protein coding	old	-6.79051	0.0310137
ENSG00000181541	MAB21L2	protein coding	old	-6.84991	3.34673e-12
ENSG00000207963	MIR569	mIR	young	5.39987	0.017792
ENSG00000270641	TSIX	lnc	young	4.89944	0.00688833
ENSG00000239801	RP11-755B10.2	Inc	young	4.62252	0.030952
ENSG00000229807	XIST	Inc	young	8.92551	0.0103669
ENSG00000111052	LIN7A	Inc	young	1.72962	0.0445829
ENSG00000260454	RP11-367F23.2	Inc	old	-4.54672	0.0287384
ENSG00000071242	RPS6KA2	ribosomal	old	-1.72872	0.00871298
