# Supplementary material for: Decoding the Regulatory Landscape of Ageing in Musculoskeletal Engineered Tissues Using Genome-Wide DNA Methylation and RNASeq
Source: PLoS One. 2016 Aug 17;11(8):e0160517. doi: 10.1371/journal.pone.0160517 (PMC4988628; doi:10.1371/journal.pone.0160517)
Supplement: S7 File — (XLSX) [file pone.0160517.s007.xlsx]

## Sheet: key
Data for RNASeq including FPKM for each chondrogenic, osteogenic and tenogenic sample

## Sheet: data inc FPKM
gene_id	location	start	end	gene_name	logCPM	logFC.ostro_YvsO	logFC.chondro_YvsO	logFC.tendon_YvsO	PV.ostro_YvsO	PV.chondro_YvsO	PV.tendon_YvsO	FDR.ostro_YvsO	FDR.chondro_YvsO	FDR.tendon_YvsO	FPKM.Sample_01.osteo_young3	FPKM.Sample_02.osteo_young5	FPKM.Sample_03.osteo_young6	FPKM.Sample_04.osteo_young8	FPKM.Sample_05.osteo_old3	FPKM.Sample_06.osteo_old4	FPKM.Sample_08.osteo_old6	FPKM.Sample_09.chondro_young3	FPKM.Sample_10.chondro_young5	FPKM.Sample_11.chondro_young6	FPKM.Sample_13.chondro_old3	FPKM.Sample_14.chondro_old4	FPKM.Sample_16.chondro_old6	FPKM.Sample_17.tendon_young3	FPKM.Sample_18.tendon_young5	FPKM.Sample_19.tendon_young6	FPKM.Sample_20.tendon_young8	FPKM.Sample_21.tendon_old3	FPKM.Sample_22.tendon_old4	FPKM.Sample_24.tendon_old6
ENSG00000003096	X	117031776	117251303	KLHL13	1.60462	-1.11856	-5.22452	-0.422928	0.114733	1.23133e-06	0.556316	0.905386	0.000913345	1	0.102099	0.0779506	0.151873	0.264524	0.37921	0.173072	0.435055	0.0122014	0	0	0.0404791	0.0116653	0.654413	0.105243	0.185465	0.266963	0.144251	0.402675	0.254171	0.16521
ENSG00000003989	8	17354597	17428082	SLC7A2	4.15587	1.31424	3.62341	1.38383	0.0688671	1.18026e-05	0.119322	0.905386	0.00454969	0.844477	4.8249	2.63252	12.0079	0.953788	4.33366	1.55218	0.292465	13.9261	5.64171	11.0161	1.08512	1.07215	1.09498	0.00547104	0.0500816	0.0758336	0.0196125	0.0301578	0.00802221	0.0094196
ENSG00000004534	3	49977440	50137478	RBM6	6.63138	0.0607881	0.889976	0.212955	0.78305	0.000184065	0.336365	1	0.0261191	0.860349	10.242	12.0393	11.2852	9.6079	10.7354	9.8144	11.0522	23.4538	14.7081	14.9779	11.5618	12.6731	13.201	12.5809	13.3074	15.7195	13.9013	15.0185	13.1345	13.1697
ENSG00000005073	7	27221129	27224842	HOXA11	1.98814	-1.68031	-1.72366	-2.40133	0.00164982	0.00396634	1.70057e-05	0.331019	0.128254	0.0281173	0.796652	0.943374	0.627982	1.53664	3.45767	3.2582	2.88007	0.627571	0.401832	0.912756	4.20486	2.15293	2.03276	0.0374609	0.670242	0.519242	0.43644	3.46909	2.41688	1.83817
ENSG00000005108	7	11414247	11871824	THSD7A	-0.46682	0.55789	-4.10677	1.51955	0.547815	0.000466986	0.110782	1	0.042494	0.844477	0.140917	0.0116809	0.0159307	0.122088	0.0490403	0.0605147	0.0429047	0	0.0371503	0	0.311377	0.354853	0.109831	0.298714	0.0324238	0.0900097	0.244428	0.0286363	0.180915	0.0111805
ENSG00000005339	16	3775055	3930727	CREBBP	6.10711	-0.0116035	1.0678	0.334463	0.962298	6.15657e-05	0.176583	1	0.0128804	0.844477	5.14798	4.09283	3.88551	2.83454	4.03274	3.74932	4.52049	6.2234	5.59747	4.37319	2.87046	3.55755	3.5507	5.37989	4.50328	4.70179	3.71315	4.3874	3.50042	4.59428
ENSG00000005884	17	48133332	48167845	ITGA3	6.52122	0.621737	1.93292	-0.11405	0.173282	0.000107343	0.79984	0.905386	0.0183745	1	10.5086	22.9433	13.9358	8.65751	8.17502	5.09185	14.3712	11.5046	15.0507	18.7854	5.69073	1.47098	7.50299	7.71823	13.0477	6.14721	5.36764	12.4863	6.97144	10.9688
ENSG00000006025	17	45884738	45899200	OSBPL7	1.0585	0.760394	-2.2678	0.161466	0.161818	0.000320521	0.762513	0.905386	0.0343494	1	0.291053	0.224703	0.22581	0.353973	0.126888	0.061269	0.296179	0.0388745	0.0470168	0.115887	0.229279	0.222999	0.741336	0.23669	0.311866	0.455659	0.436027	0.318926	0.52059	0.282996
ENSG00000006468	7	13930853	14031050	ETV1	6.62834	-0.680948	-1.98223	0.132412	0.120691	5.68292e-05	0.764143	0.905386	0.0120438	1	3.28879	0.722477	1.70426	2.6582	4.03304	3.79374	2.49824	0.417794	1.35953	0.860647	5.554	4.52416	3.05065	12.7322	9.40335	23.5129	19.7096	18.3662	18.1851	14.5028
ENSG00000007933	1	171060018	171086959	FMO3	4.64191	-2.6148	-4.03558	-3.31747	1.06563e-06	5.30321e-10	9.61594e-09	0.00306877	4.7492e-06	7.84597e-05	7.62941	4.31195	4.00217	2.56069	29.4907	33.702	23.8621	0.282981	0.196423	0.375406	3.23823	4.79929	9.66081	0.112366	0.0623391	0.0576852	0.693728	2.91802	4.06416	0.892081
ENSG00000014164	8	144519825	144623623	ZC3H3	1.77673	-0.293444	1.74834	0.00342209	0.468978	0.000218132	0.99337	1	0.028477	1	0.825059	0.813185	0.900504	0.653796	1.10883	0.924183	0.953854	1.45073	0.629992	0.841305	0.227382	0.283951	0.588161	0.741868	0.906755	1.08899	0.685637	0.996782	1.03681	0.92803
ENSG00000017427	12	102789645	102874423	IGF1	3.94398	0.992527	-2.89563	0.515681	0.105	4.23922e-05	0.391604	0.905386	0.0104054	0.908027	1.89836	1.26484	1.56541	0.795118	0.7179	0.326666	1.0631	0.105389	0.0994212	0.0831632	1.41021	0.423187	0.94208	1.82876	2.10478	2.56118	5.93273	2.20476	2.64232	2.5594
ENSG00000019991	7	81328322	81399754	HGF	6.202	-0.800259	-3.97476	0.00697166	0.18	1.37125e-07	0.990752	0.905386	0.000187239	1	2.68717	1.3856	2.91704	10.2293	6.50844	8.09165	8.50035	0.0526816	0.0347541	0.0705452	2.28797	0.494512	0.541134	1.8565	1.52067	7.46983	10.4618	7.36167	8.00266	2.98718
ENSG00000039523	16	67552321	67580691	FAM65A	4.63944	0.04078	1.21541	0.410433	0.893718	0.000272831	0.1856	1	0.0316729	0.844477	3.94515	5.29447	3.80591	5.18977	4.50324	5.09825	3.97538	5.48479	5.81185	3.10836	2.67242	2.06849	3.20299	2.79251	4.0761	2.40249	3.11823	2.32134	2.34384	3.33791
ENSG00000039537	5	41142336	41261540	C6	-1.08895	-0.734786	-6.91508	1.54707	0.470988	0.000104687	0.299502	1	0.0179826	0.844477	0.372155	0.0410223	0.276006	0.148118	0.107163	0.547836	0.432856	0	0	0	0.0397648	0.498486	0	0.00912225	0.00759132	0.0140492	0.0163507	0	0.013376	0
ENSG00000039987	19	12862516	12869272	BEST2	-3.23592	-1.86111	7.39728	1.77258	0.177281	4.16233e-05	0.263304	0.905386	0.0102915	0.844477	0.0141768	0	0	0	0.0411139	0.0169112	0	0.418469	0.397107	0.169341	0	0	0	0	0	0.0251538	0	0	0	0
ENSG00000042781	1	215796236	216596738	USH2A	0.0300179	-0.237692	-3.26546	0.903473	0.723956	2.02359e-05	0.184648	1	0.00656072	0.844477	0.021884	0.00944798	0.0292069	0.0233408	0.0193922	0.0391574	0.018929	0.0227745	0.0150244	0.00653508	0.16485	0.376095	0.0503404	0.0231107	0.0209806	0.0776572	0.0828471	0.0301109	0.0400487	0.0217037
ENSG00000044524	3	89156674	89531284	EPHA3	5.37948	-0.0598991	-1.17328	2.65068	0.902723	0.0277333	9.94902e-07	1	0.29803	0.00487064	13.9756	5.2271	11.7622	6.89353	7.59504	11.747	11.0562	2.01764	4.19782	3.21784	14.1923	7.03228	5.89016	10.8138	5.74769	4.42052	21.5194	0.921445	3.54367	1.55617
ENSG00000044574	9	127997132	128003609	HSPA5	9.6429	0.350476	2.10565	-0.513813	0.431905	1.94336e-05	0.243188	0.996157	0.00647204	0.844477	139.671	118.613	160.351	125.471	88.9138	130.733	108.188	1171.41	132.97	506.579	177.478	241.249	156.711	127.709	110.679	81.9978	184.275	256.966	260.283	126.24
ENSG00000046604	18	29078006	29128971	DSG2	3.18142	-5.31504	-3.43708	-3.95692	2.63691e-07	0.00111177	2.96058e-05	0.00129093	0.0695762	0.0371636	0.018191	0.056546	0	0.0119397	0.345841	0.636523	1.73291	0.0068841	0.319717	0.0362151	0.74606	3.17235	0.915674	0.0978	0.965016	0.408831	0.200339	5.52961	6.81172	10.1331
ENSG00000049089	1	40766159	40783488	COL9A2	1.09786	0.106523	-3.2595	0.519737	0.863871	3.06106e-06	0.40119	1	0.00166508	0.917231	0.16259	0.215264	0.187212	0.17786	0.157175	0.161625	0.206265	0.0717844	0.446501	0.0863168	2.29078	4.13744	0.85069	0.166501	0.129898	0.801338	0.429	0.286811	0.213623	0.349376
ENSG00000059915	10	104162376	104181296	PSD	-0.0690256	-0.734275	-3.11348	-0.993036	0.30893	0.000138132	0.15067	0.905386	0.0214	0.844477	0.0474517	0.0368753	0.0558794	0.0408777	0.0458712	0.042453	0.13955	0.0538719	0.0195466	0.0566808	0.908517	0.437793	0.211888	0.0410004	0.0398062	0.189434	0.281707	0.512277	0.310615	0.105887
ENSG00000063180	19	49141199	49149569	CA11	0.733223	-1.03177	-5.03604	0.482708	0.106756	2.55461e-06	0.424671	0.905386	0.00147134	0.937677	0.361659	0.0936834	0.204428	0.0178031	0.279691	0.560839	0.250259	0.0205296	0	0	0.454058	0.431807	0.411074	1.33329	0.589439	1.73256	1.41893	1.44692	0.91641	0.753228
ENSG00000064205	20	43343485	43357150	WISP2	5.69256	-2.71444	-1.07092	-1.79398	2.15808e-06	0.0858978	0.00137797	0.00459353	0.453805	0.383295	6.00191	2.59836	1.63883	3.06944	17.7555	29.9587	19.8383	0.598468	0.347432	0.197897	0.775277	0.915477	1.4429	0.615978	3.64597	9.24617	3.07897	10.7601	25.9005	12.5771
ENSG00000064989	2	188207856	188313187	CALCRL	2.97395	-0.535781	-2.03037	0.531664	0.285424	0.00037078	0.317197	0.905386	0.0375815	0.849867	1.06298	2.61426	1.79564	2.36371	2.45673	1.93844	4.25268	0.208069	0.503298	0.532699	1.62601	2.09537	2.55927	0.436357	0.175706	0.238464	0.933502	0.294844	0.268317	0.454406
ENSG00000065357	12	56321103	56347811	DGKA	4.90291	-0.248029	1.35341	-0.172561	0.468881	0.000306622	0.616023	1	0.0340386	1	1.75706	2.77838	1.66912	3.16361	3.71976	2.12221	2.61444	3.39823	6.6062	3.85583	1.67635	1.29001	3.68097	1.78336	2.03972	1.6206	2.75716	2.93046	2.09444	2.88855
ENSG00000066468	10	123237848	123357972	FGFR2	3.80844	2.87527	1.40161	1.11453	1.87055e-05	0.0352676	0.0724034	0.0208124	0.327229	0.844477	5.63153	1.51033	4.60706	0.558357	0.28374	0.207703	0.784882	0.49702	0.459038	2.07391	0.299801	0.55078	0.565458	2.45874	4.1399	2.92168	2.76338	2.26834	1.88247	0.932501
ENSG00000066629	14	100204030	100408397	EML1	5.71091	-0.702351	-0.324729	-1.56375	0.00812965	0.258326	4.62937e-09	0.691512	0.623062	5.66589e-05	4.52119	4.05973	5.04208	3.68721	8.08072	6.88743	6.54018	3.93587	4.03057	4.72043	9.16043	7.16882	4.33495	2.67722	5.63248	4.32524	3.87549	20.2267	13.9142	9.09337
ENSG00000067955	16	67063019	67134961	CBFB	6.22562	-0.252893	-0.99187	-0.156654	0.2582	4.25093e-05	0.484015	0.905386	0.0104054	0.98758	9.33736	12.3101	14.2731	13.2081	13.7503	16.1983	14.8709	9.18798	18.0343	15.8622	40.6197	39.3174	28.7305	20.9703	16.5976	16.4544	16.5803	21.8728	25.2558	21.6377
ENSG00000069535	X	43625858	43741693	MAOB	3.12325	-1.84433	-4.50793	-1.11975	0.000780932	1.33873e-08	0.0552009	0.231705	5.46155e-05	0.844477	1.3416	6.07054	2.75972	4.30182	11.113	8.16333	20.2194	0.0698679	0	0.0147022	0.741737	1.04205	1.09921	0.255237	0.0944012	0.0655153	0.787893	0.531508	0.540592	1.02538
ENSG00000073792	3	185361527	185542844	IGF2BP2	7.12787	0.351114	1.12005	0.138227	0.164526	3.77712e-05	0.58304	0.905386	0.00982547	1	41.5176	31.5908	34.6346	29.7359	23.3839	32.6263	26.8102	49.06	41.8026	52.1858	37.2832	32.0609	16.8794	21.0401	24.0493	40.417	23.4781	32.6047	29.2718	23.5581
ENSG00000074276	5	175969512	176022975	CDHR2	-2.11595	-0.255553	-5.1697	1.57121	0.797291	4.11929e-06	0.246967	1	0.00201664	0.844477	0	0.00726917	0.0198278	0.020721	0.0135638	0.0167374	0.0145637	0	0.0115596	0.00838004	0.475628	0.182756	0.318964	0.00808233	0.00672593	0.0248952	0	0.00891037	0	0
ENSG00000074527	12	96051583	96184930	NTN4	5.75184	-0.265793	2.07283	-1.03898	0.570786	7.92247e-05	0.0267366	1	0.015033	0.844477	4.09906	16.8957	7.93552	9.10013	18.3757	7.04973	9.02052	8.74481	7.98612	23.9865	5.7684	2.03392	4.31536	1.81629	4.66399	4.97116	6.25059	13.5818	7.24402	10.0784
ENSG00000074803	15	48483861	48596275	SLC12A1	-2.17391	0.0515202	-5.60119	2.54261	0.956321	3.21763e-06	0.0219859	1	0.00169379	0.844477	0.00601509	0.0124651	0.00283337	0.00592202	0.00581475	0.0107629	0.00416229	0	0	0.0035925	0.173693	0.124049	0.0293012	0.00692975	0.0230671	0.0160088	0.0124208	0.00763971	0	0
ENSG00000075213	7	83587659	84122040	SEMA3A	5.09221	-0.362183	-3.57036	-0.55859	0.61014	2.70759e-05	0.429741	1	0.00803349	0.942662	0.849425	0.274327	0.758662	2.73149	1.2317	1.83571	1.51525	0.187861	0.454418	0.0527083	8.50384	2.13134	0.223907	5.8207	2.26328	2.00624	7.16414	5.74451	9.97915	6.64096
ENSG00000075945	1	169890467	170054349	KIFAP3	5.38337	-0.252924	-0.938512	0.0865688	0.268768	0.000172785	0.705978	0.905386	0.0251005	1	6.04086	6.04984	6.27634	5.31359	6.46922	6.07198	9.00773	3.67131	3.34253	4.89994	13.3828	9.13251	7.08625	11.7543	8.5114	10.001	11.2529	10.7909	13.2648	10.104
ENSG00000076108	12	56989380	57030600	BAZ2A	5.45691	-0.194745	0.956588	0.479285	0.426445	0.00032179	0.0538612	0.990383	0.0343964	0.844477	3.44554	3.05754	3.35603	2.71242	3.85546	3.65525	3.49195	6.63004	5.59234	3.37297	3.48481	3.36326	3.61454	4.96678	3.37905	4.08981	3.88018	3.53843	2.95955	3.57047
ENSG00000076201	3	47422501	47454931	PTPN23	3.93281	-0.292301	1.56024	0.318449	0.329124	2.90771e-06	0.296457	0.913535	0.00161761	0.844477	2.75403	2.47659	2.01535	1.85291	2.77753	2.68655	3.0561	4.37305	4.50684	2.09071	1.54374	1.5389	1.72153	2.54403	2.38172	1.9813	2.552	1.92821	2.00293	2.57581
ENSG00000078902	11	1295601	1330884	TOLLIP	5.22932	-0.12709	-1.42451	0.297957	0.710693	0.000136277	0.388117	1	0.0213149	0.904982	4.13908	4.38619	3.52125	3.92685	3.41316	4.09955	5.84544	4.75606	4.66033	6.56967	8.45621	14.4037	30.2949	9.32741	4.53338	6.68743	4.32529	5.63136	8.37984	4.06767
ENSG00000079841	6	72596406	73112845	RIMS1	4.94434	2.54437	1.77115	0.928151	6.9717e-06	0.00236545	0.0830169	0.0110099	0.101315	0.844477	10.4054	14.8949	11.8467	5.53062	2.0435	0.895337	2.60093	0.559205	0.859907	0.714439	0.30184	0.133659	0.342772	0.297241	1.36046	0.53061	0.454068	0.219704	0.128773	0.785095
ENSG00000082196	5	33987279	34124633	C1QTNF3	2.68154	1.28983	-3.87292	0.288639	0.053196	4.00624e-07	0.653558	0.905386	0.000411959	1	0.254249	0.643286	0.919106	0.145532	0.154328	0.148118	0.30277	0.0268511	0.526097	0.339013	4.54312	6.61038	4.79087	0.265663	0.657567	0.807805	1.22096	0.473114	0.499414	1.00276
ENSG00000085185	X	129115083	129192058	BCORL1	2.28236	0.124733	2.69029	0.116383	0.758302	6.24125e-08	0.77635	1	0.000122219	1	0.783847	0.63224	0.596952	0.60536	0.608007	0.537505	0.688559	0.68741	0.688312	0.538233	0.153215	0.244543	0.00762145	0.638076	0.566991	0.591287	0.610611	0.691524	0.547096	0.670325
ENSG00000085563	7	87133175	87342611	ABCB1	-2.67097	1.16428	-5.45077	0.710773	0.305785	2.28119e-06	0.620741	0.905386	0.00141364	1	0.00675548	0.0139994	0.00636424	0.0133019	0.00653047	0	0.00467462	0	0	0.00806939	0.169628	0.322632	0.15357	0	0.0064766	0	0.0139497	0.00858006	0	0
ENSG00000086619	1	236378855	236445319	ERO1LB	2.59357	0.776749	1.91616	-0.518022	0.107031	0.000235281	0.262208	0.905386	0.0299179	0.844477	0.739058	0.970895	0.596791	0.155919	0.287053	0.488032	0.328763	1.82794	1.09815	2.5617	1.14328	0.515693	0.267869	0.836235	1.29057	1.3113	1.0492	2.6903	2.14023	0.909669
ENSG00000088002	19	49055332	49102682	SULT2B1	-3.21377	2.95807	-6.52831	2.20583	0.0487175	8.58374e-05	0.107823	0.905386	0.0158576	0.844477	0	0.0275672	0.0250646	0	0	0	0	0	0	0	0.233819	0.028878	0.367207	0.0153255	0.0637676	0	0.0274694	0.0168956	0	0
ENSG00000088038	19	54641444	54659419	CNOT3	4.2932	-0.0430567	1.35559	0.300788	0.878257	1.15565e-05	0.289871	1	0.00449016	0.844477	3.32209	2.75724	2.80248	1.87527	2.76737	2.89361	2.82214	5.32981	3.63692	3.53995	2.56018	1.89718	1.94667	3.511	2.51896	3.37956	2.48716	3.29437	2.38483	2.66134
ENSG00000089327	19	35645633	35660786	FXYD5	5.55395	0.452465	1.19116	0.451595	0.142258	0.000339344	0.142816	0.905386	0.0355738	0.844477	14.0369	17.5674	11.5252	14.9908	10.1921	7.75226	14.4268	16.4763	18.1976	20.3268	9.58974	6.82286	13.8057	22.6629	18.9316	17.8182	25.7275	20.6271	15.0818	18.007
ENSG00000089472	X	65382391	65488709	HEPH	5.75809	-0.773962	-2.02161	-0.735772	0.0158876	2.49232e-08	0.0215932	0.897107	6.5676e-05	0.844477	3.55138	1.97385	4.35489	3.56916	5.87147	4.58887	7.11314	1.03044	0.956436	1.51909	10.4412	3.68864	4.28425	7.69647	4.68473	9.31602	7.92184	14.3159	14.5034	13.5024
ENSG00000091972	3	112051194	112081659	CD200	2.47156	0.411847	-2.96983	0.946506	0.504443	0.000375099	0.132946	1	0.0378626	0.844477	0.802462	0.948399	0.496118	1.35789	0.775735	0.52349	0.763515	0.0427048	0	0.0599086	0.598191	0	0.529347	0.96782	0.468814	0.734147	2.64091	0.891799	0.508341	0.696371
ENSG00000092758	20	61447596	61472511	COL9A3	-1.41559	-0.904955	-4.58733	0.274025	0.381617	0.000256982	0.801647	0.947097	0.0310452	1	0.0232976	0.0482797	0.0146322	0.0076457	0.00750721	0.101901	0.0322427	0	0.0127959	0.0278289	0.545996	0.809206	0.0126099	0.00894674	0.0148905	0.0413367	0.0962166	0.0197267	0.0787119	0.0154038
ENSG00000092969	1	218519577	218617961	TGFB2	5.64787	1.64645	1.6597	0.635479	1.19109e-06	2.90544e-06	0.0524245	0.00319627	0.00161761	0.844477	15.4547	12.4574	14.1615	14.6345	4.41649	4.16344	5.27403	10.3405	15.1757	19.4093	6.98917	4.00193	6.80316	11.2654	5.44887	9.51531	13.0301	8.88436	7.10225	5.94019
ENSG00000096070	6	36164521	36200567	BRPF3	4.72848	0.195176	1.02822	-0.218875	0.470208	0.000440864	0.416085	1	0.0413265	0.930481	5.00158	3.76634	3.77167	2.41185	3.57417	3.01019	3.39033	6.48305	3.6347	6.20466	3.78758	3.81618	2.88208	2.84839	4.21882	4.03467	3.32557	5.68984	4.37778	4.48234
ENSG00000096433	6	33588142	33664351	ITPR3	6.98432	0.307764	2.00974	0.548686	0.369855	1.10335e-07	0.111652	0.937972	0.000168798	0.844477	9.54669	8.64648	7.70744	7.85245	8.0926	6.54699	6.18233	28.4389	10.6288	32.9429	6.91448	9.01634	7.35552	13.2682	24.3072	20.8257	15.4252	17.323	8.59676	16.9407
ENSG00000099381	16	30968615	30996437	SETD1A	3.37833	-0.331015	1.6553	0.383745	0.334849	1.51045e-05	0.270521	0.915075	0.00528183	0.844477	1.29974	0.828322	1.2091	1.09759	1.52456	1.64125	1.11765	2.98206	1.97134	1.86434	1.35187	0.543056	0.936024	1.5475	1.71532	1.25437	1.75183	1.69914	0.85436	1.55331
ENSG00000099904	22	20116979	20135530	ZDHHC8	3.27059	-0.138457	1.34446	0.139472	0.638244	4.06731e-05	0.64573	1	0.0101592	1	1.80827	2.47714	1.98428	1.66694	2.37655	2.18128	2.10889	2.38355	2.78979	2.83951	1.32644	0.955637	1.68254	1.3108	1.17522	1.10551	1.51037	1.58272	1.01822	1.37022
ENSG00000099957	22	21364097	21383119	P2RX6	0.627877	0.912949	-2.93102	0.962106	0.118874	0.000436456	0.0997072	0.905386	0.0412316	0.844477	0.460129	0.205502	0.553062	0.117158	0.107366	0.198732	0.236053	0	0.0130717	0.037905	0.159362	0.223884	0.141699	0.255909	0.30423	0.731947	0.769943	0.453418	0.214423	0.220302
ENSG00000100060	22	37865101	37882439	MFNG	-2.80924	0	-6.72753	-1.38664	1	0.000424258	0.285897	1	0.0408342	0.844477	0	0	0	0	0	0	0	0	0	0	0.495141	0.240789	0	0.0141985	0.0354469	0.0218671	0	0.0469594	0.145735	0.0122229
ENSG00000100065	22	37886400	37915549	CARD10	1.72683	-2.10932	-1.08247	-2.70185	0.000589896	0.137619	1.55365e-05	0.193972	0.517733	0.0271644	0.205754	0.151298	0.0562756	0.14376	0.564623	0.88675	0.413352	0.0527468	0.0874898	0.0634251	0.116661	0.461068	0	0.12999	0.171807	0.117764	0.191877	1.3825	1.53606	0.671421
ENSG00000100139	22	38301664	38338829	MICALL1	4.36536	0.056781	1.69284	-0.330172	0.875401	2.00596e-05	0.359964	1	0.00656072	0.879933	2.46495	3.9158	2.44068	1.56628	2.07892	2.73786	2.8196	7.94563	4.50705	12.1981	3.66313	3.27613	2.88956	1.18807	3.82813	3.40288	2.36321	3.7297	3.53725	4.31555
ENSG00000101134	20	53092136	53267710	DOK5	3.16517	0.024779	-1.92779	-0.703793	0.951072	4.02323e-05	0.0744787	1	0.0101592	0.844477	1.6723	1.85225	1.60261	1.4761	1.43543	1.1006	2.39418	0.458274	0.190032	0.63715	2.75113	1.56478	2.10679	2.70719	3.49677	6.49702	3.72113	7.56206	6.67276	8.27831
ENSG00000101265	20	4760669	4804291	RASSF2	2.39584	1.61432	-2.56563	0.460817	0.0183399	0.000581234	0.479912	0.905386	0.0494832	0.984666	0.351939	0.952175	1.32009	0.577489	0.245713	0.202136	0.34275	0.110988	0.0751714	0.350325	2.04562	1.5846	0.529135	2.34263	1.27466	2.08147	0.834401	1.79626	1.53034	0.885528
ENSG00000101294	20	30102231	30157370	HM13	5.86666	-0.295525	1.16399	0.215026	0.20041	3.8549e-06	0.356547	0.905386	0.00191703	0.877096	7.80936	9.72774	8.08846	9.26897	10.3413	11.6857	10.7622	15.1327	11.6968	17.1555	7.66522	7.06965	10.2555	8.89074	10.3443	8.91831	12.0095	10.1191	8.23536	11.2293
ENSG00000101888	X	108779010	108787919	NXT2	2.82317	0.0879098	-1.89495	0.369191	0.834883	6.82072e-05	0.386684	1	0.0137343	0.903733	1.77596	2.47471	2.20389	3.41256	3.18498	1.88474	1.9917	0.139052	0.665979	1.47765	2.52186	4.25416	3.65937	3.21719	1.69091	2.67298	3.26261	2.0534	2.83456	2.36869
ENSG00000102007	X	49028273	49031588	PLP2	5.75967	0.64019	0.905254	0.681537	0.00700694	0.000361127	0.00426261	0.658274	0.0367698	0.633941	65.2477	68.2148	48.9982	56.4648	38.3611	37.1131	41.7376	46.2516	47.2983	66.4034	38.6925	35.6177	34.7437	47.6444	47.2181	53.4837	60.9723	41.8267	37.2362	33.9707
ENSG00000103671	15	64679947	64747502	TRIP4	4.0636	-0.192327	1.03518	0.438334	0.454449	0.000269391	0.0935982	1	0.0316117	0.844477	4.72392	4.72121	5.08127	5.84002	6.2776	6.23423	5.30461	5.39023	7.44865	5.01414	3.39333	3.29714	4.31103	6.8338	6.17995	4.83799	7.68023	6.06056	4.889	5.38479
ENSG00000104267	8	86376081	86393722	CA2	3.26204	-3.88997	-8.00908	0.609527	0.00700027	5.63167e-05	0.670291	0.658274	0.0120338	1	0.123662	0.329483	0.0998572	5.47867	39.5004	0.0421467	28.1895	0	0.145542	0	28.3453	1.9175	15.2893	0.244227	0.0677467	0	0.0364793	0.0673121	0	0.122643
ENSG00000104341	8	98787285	98865241	LAPTM4B	3.84308	-0.147693	-1.62016	-0.395018	0.626143	2.13108e-06	0.189729	1	0.00133755	0.844477	2.88861	1.97103	3.06425	4.1387	3.17834	3.36172	3.70517	0.839858	0.851309	1.90756	4.4227	4.28244	5.26242	4.01777	4.33416	3.81267	6.2073	7.3525	7.24013	6.38179
ENSG00000104368	8	42032236	42065242	PLAT	6.94296	0.577311	-0.285924	2.68015	0.297683	0.625406	9.13404e-06	0.905386	0.966245	0.019442	9.98336	4.55628	6.21397	19.5387	7.56611	9.62503	3.63974	5.89399	11.0589	17.4352	21.2906	11.2472	19.4391	44.0363	5.62272	9.92062	13.7289	3.42715	2.71895	3.80813
ENSG00000104447	8	116420724	116821899	TRPS1	7.65927	-0.758615	-1.02796	-0.471413	0.00320504	0.00024077	0.067042	0.464612	0.0304577	0.844477	8.95622	5.89748	8.46308	7.5327	14.124	12.1799	13.6147	8.38996	9.60729	12.2247	35.7761	26.4263	17.3335	11.3882	16.2402	29.2557	23.3522	34.2935	34.634	26.5633
ENSG00000104524	8	144686083	144691943	PYCRL	-0.0219316	-0.601544	-3.06316	0.332278	0.375848	0.000513153	0.648843	0.942392	0.0450213	1	0.092549	0.239737	0.381453	0.649208	0.805199	0.469199	0.304197	0	0.0381235	0.082912	0.726212	0.075341	0.488402	0.133278	0.244003	0.102631	0.310552	0.161625	0.136798	0.229467
ENSG00000104725	8	24808468	24814624	NEFL	1.17305	-2.79598	-5.97576	-5.44079	0.0140985	3.22374e-05	5.8045e-05	0.857716	0.00872049	0.0599903	0	0	0.00866179	0.126728	0.142209	0.614188	0.0127244	0.0104383	0.0151495	0.120808	3.11668	7.54462	1.53772	0	0.00881471	0.0163133	0	0.105098	1.05615	0.0820668
ENSG00000104884	19	45853095	45874176	ERCC2	4.12915	0.409514	1.45316	-0.174648	0.238325	0.000152598	0.614259	0.905386	0.0230573	1	3.11139	6.56826	3.13939	3.13195	3.08084	3.14264	2.93371	2.14583	2.72144	2.43833	0.817768	0.656496	1.81311	1.7353	2.72646	1.5994	1.9935	3.13923	2.57396	2.29557
ENSG00000104973	19	50321539	50342073	MED25	2.52851	-0.0849557	1.57654	0.368048	0.809463	0.000100938	0.308281	1	0.0175854	0.846629	1.07994	1.22071	0.832416	0.78534	1.12701	1.03205	1.01479	1.23302	0.879603	0.835557	0.493036	0.612735	0.219196	0.961393	0.976531	0.838306	0.798246	0.981956	0.611559	0.803283
ENSG00000105329	19	41807492	41859816	TGFB1	5.43795	0.813615	1.69735	1.12658	0.0365777	5.46632e-05	0.00424355	0.905386	0.0120004	0.633941	22.3688	21.3041	14.6967	14.7541	9.68028	11.4614	10.7468	16.5267	24.9216	19.2712	9.45825	2.79278	11.047	13.3524	16.8563	12.3385	21.8986	7.80182	4.62059	12.1843
ENSG00000105379	19	51848423	51869672	ETFB	2.86611	0.0176447	-1.34871	0.0502468	0.959792	0.000485707	0.888563	1	0.0435499	1	1.01242	1.13843	1.07843	1.31391	1.14553	1.05674	1.226	0.280821	0.947829	0.755834	2.28217	2.08542	1.91481	0.768746	0.590098	0.643005	1.08094	0.935177	1.00089	0.667487
ENSG00000105509	19	52216365	52227247	HAS1	2.41172	1.20192	0.216175	3.51763	0.079747	0.757154	5.49157e-06	0.905386	1	0.0141498	0.502098	1.21392	1.46636	2.15857	0.841316	0.578977	0.347439	2.69815	5.73603	6.99712	6.13567	5.9222	4.64714	5.93872	0.673918	0.801781	2.00449	0.255084	0.367545	0.13279
ENSG00000105650	19	18318771	18366229	PDE4C	0.551065	3.53346	-0.611741	1.06925	6.45147e-06	0.395316	0.119173	0.010891	0.738977	0.844477	0.63028	0.155044	0.303297	0.111606	0.0219168	0.0162269	0.0376522	0.118402	0.0373568	0.330394	0.535129	0.403581	0.0515394	0.344777	0.213013	0.249405	0.299625	0.0921452	0.245114	0.130414
ENSG00000105997	7	27145803	27192200	HOXA3	2.05031	0.0699631	0.412266	2.40589	0.88353	0.446132	2.94982e-06	1	0.79813	0.00932226	0.472155	0.384963	0.452103	0.464849	0.284333	0.627855	0.396348	0.439376	0.344349	0.184914	0.233227	0.638508	0.113115	1.04332	0.883065	1.67548	2.4774	0.412894	0.261508	0.291707
ENSG00000106006	7	27185015	27192217	HOXA6	0.988771	0.452377	-2.65989	0.716957	0.412747	0.000120712	0.201672	0.977999	0.0200324	0.844477	1.50537	0.609294	1.04148	1.18103	0.841306	1.03815	0.569668	0.106816	0.232539	0.112385	1.00405	1.5829	1.03122	0.677452	0.586311	2.25363	2.1371	1.25472	1.50989	0.256604
ENSG00000106031	7	27233122	27239725	HOXA13	3.1335	-3.09896	-2.54242	-2.8277	8.37883e-07	0.000252454	6.60653e-06	0.00292996	0.0310211	0.0152057	0.941522	0.250144	0.257759	0.11884	5.14203	2.03506	3.08492	0.447664	0.172373	0.249921	5.27384	1.29272	0.431202	0.491356	0.270025	0.44262	0.365575	4.40511	3.53442	1.94734
ENSG00000106336	7	100181605	100198740	FBXO24	-2.03332	0.44003	3.97289	0.415268	0.573075	0.000174965	0.625805	1	0.0251928	1	0.0558966	0.0695009	0.094787	0.0880507	0.0432279	0.0400067	0.0850939	0.241146	0.147362	0.253719	0.056142	0	0	0.0643963	0.0107178	0.0595061	0.138508	0.056795	0	0.088698
ENSG00000106351	7	100136834	100165842	AGFG2	2.77814	0.586802	2.5401	0.788827	0.199907	8.55832e-07	0.105138	0.905386	0.000732879	0.844477	3.10323	1.33443	1.59406	1.47702	1.30458	1.13586	1.38891	3.74864	1.5351	5.23697	0.653644	0.639459	1.00111	0.244654	0.433462	0.656348	0.466809	0.382827	0.324021	0.197025
ENSG00000106483	7	37945543	38065297	SFRP4	6.44621	-1.93572	-2.90194	0.910376	0.00105231	4.50522e-05	0.129197	0.271142	0.0106037	0.844477	1.49201	2.36757	1.82826	2.62968	7.25192	10.9774	6.23069	0.296133	0.0343832	0.0623146	1.17893	1.31369	1.59252	1.35828	16.3047	42.2635	13.681	8.28228	13.4833	10.9582
ENSG00000106617	7	151253197	151574210	PRKAG2	4.22708	0.376239	1.90763	0.188454	0.354956	2.20209e-05	0.646951	0.930606	0.00691062	1	4.77602	5.9811	5.27555	3.24983	2.97572	3.87118	4.52207	4.15198	2.45807	8.71698	0.782724	2.33219	2.03369	1.50062	1.80379	0.967898	0.528744	1.13118	1.12839	1.43536
ENSG00000106714	9	39072764	39288312	CNTNAP3	1.79341	0.730892	2.86234	1.66335	0.299086	0.000334048	0.0254702	0.905386	0.0350937	0.844477	0.09851	0.20006	0.115078	0.47329	0.0609465	0.0658058	0.278119	0.50551	1.16218	0.560108	0.108837	0.0940938	0.172753	0.149806	0.113332	0.188768	0.390562	0.0800746	0.0266256	0.105514
ENSG00000106809	9	95146249	95166978	OGN	2.19343	-0.642027	-4.38316	2.99152	0.522475	0.000445557	0.00845054	1	0.041469	0.781376	0.327615	0.210699	2.22435	0.889782	0.338545	1.67103	2.38427	0.102605	0.0186143	0.418323	7.63063	6.71962	0.587001	0.71582	0.238276	2.88638	6.2752	0.0717415	0.381677	0.560201
ENSG00000106819	9	95218487	95244788	ASPN	5.37474	2.4748	-4.98617	0.305527	0.0189711	4.58631e-05	0.753879	0.905386	0.0107137	1	20.5286	11.7615	141.237	19.1112	5.22387	11.956	9.42144	0.54838	1.11922	3.20941	68.7922	125.927	4.95102	1.21729	1.25901	7.23118	4.45724	0.306743	0.382482	7.75458
ENSG00000107831	10	103529899	103535854	FGF8	-2.59865	-0.417592	-4.02315	0.143686	0.679612	0.000418998	0.887921	1	0.0406188	1	0.0569654	0.0590248	0.0536663	0	0.110136	0	0.0591279	0.0646729	0	0	0.357596	1.23663	0.231246	0.0656276	0.0819206	0	0.176446	0.0723511	0.048115	0.112992
ENSG00000108511	17	46671639	46682354	HOXB6	1.43184	2.98976	2.56013	3.24188	3.13445e-05	0.00045884	1.03984e-05	0.03069	0.0420655	0.0212109	1.30719	0.782144	0.979983	0.734111	0.266968	0.0329433	0.05733	0.731574	1.16794	1.82533	0.138689	0.639481	0.0448428	0.859032	0.794296	1.372	1.04549	0.163686	0.186608	0.0365189
ENSG00000108691	17	32582304	32584222	CCL2	4.28745	-3.50648	0.682866	0.658797	1.84607e-05	0.519164	0.404536	0.0208124	0.87431	0.920117	2.77342	0.957894	1.05756	1.88535	33.7046	23.2766	1.18804	0.0374841	0.48962	0.078877	0.414522	0.0716744	0	0.798786	4.17831	19.8591	3.54526	6.91917	5.07548	3.07802
ENSG00000108846	17	48712138	48769613	ABCC3	5.02613	0.512199	1.63068	0.491602	0.112208	3.03106e-06	0.132529	0.905386	0.00166508	0.844477	5.92103	2.65706	3.73223	3.44308	3.79198	2.33728	2.30113	12.6999	11.917	9.73013	4.62589	3.27907	6.21732	1.81664	1.39202	1.41968	1.67642	1.44258	1.01539	1.38968
ENSG00000109062	17	72744791	72765492	SLC9A3R1	1.37245	0.269275	2.28207	0.135013	0.576853	7.42712e-05	0.786576	1	0.0144286	1	1.18326	1.52835	2.35163	1.62774	1.95865	0.850759	1.39082	1.19614	1.09502	1.85872	0.284904	0.105562	0.631672	0.989712	0.668217	1.09286	0.669417	1.15287	0.684538	0.835928
ENSG00000109339	4	86936276	87515284	MAPK10	2.54603	-1.53942	-2.94497	-1.37078	0.000492907	1.02946e-07	0.00239064	0.176944	0.000162575	0.489295	0.324709	0.170203	0.359887	0.379861	1.03031	0.8886	0.832676	0.0693916	0.0692387	0.0136893	0.844112	0.588792	0.148871	0.149634	0.219744	0.189783	0.323421	0.756893	0.774384	0.469791
ENSG00000109610	4	24791534	24802464	SOD3	1.34645	-0.0845034	0.766494	3.02445	0.876243	0.217584	6.83317e-06	1	0.61933	0.0152057	1.62145	1.62529	2.39095	1.30138	0.851874	1.09324	3.65871	1.12051	0.522721	0.652624	0.132764	1.03302	0.600978	0.751266	0.574495	1.25084	0.982629	0.0895388	0.178635	0.104876
ENSG00000109861	11	88026760	88070955	CTSC	2.96712	-1.64639	-2.09352	-1.06605	0.000301472	4.8628e-05	0.0180669	0.14329	0.0110727	0.844477	0.239905	0.279225	0.173378	0.152069	0.51466	1.07022	0.459365	0.0708894	0.0866397	0.286565	1.07276	0.955981	0.41623	0.39754	0.305618	0.752195	0.264661	1.26889	1.2269	0.6486
ENSG00000110002	11	123986069	124018428	VWA5A	3.57216	-0.732111	-1.64297	0.654397	0.0432585	0.000318237	0.0789534	0.905386	0.0343164	0.844477	1.34198	1.25691	0.894366	1.24044	2.39629	1.57285	2.02349	0.0864896	0.202773	0.0909991	0.323723	0.585188	0.5519	0.978933	1.65176	2.6202	1.92405	1.04945	1.5938	1.25537
ENSG00000110693	11	15987995	16761138	SOX6	3.92118	-0.670826	-2.56538	-0.776185	0.092068	1.08546e-08	0.0451358	0.905386	4.83091e-05	0.844477	0.168247	0.114899	0.223346	0.124233	0.360403	0.196137	0.207709	0.1476	0.24572	0.166714	1.76667	1.73073	0.788536	0.563872	0.689198	1.18051	1.78449	2.18789	1.90554	2.01751
ENSG00000110723	11	108376158	108464465	EXPH5	2.12977	0.666761	2.20388	1.19129	0.236099	0.000289252	0.0396444	0.905386	0.0327831	0.844477	0.152335	0.34797	0.120681	0.323816	0.147261	0.223016	0.0886418	1.98495	0.798648	1.55082	0.48683	0.420885	0.337303	0.0598292	0.116173	0.737145	0.207326	0.140712	0.140365	0.120177
ENSG00000110888	12	30862486	30907885	CAPRIN2	5.79019	0.400811	1.0014	-0.00635299	0.097326	0.000112655	0.978837	0.905386	0.0191497	1	4.42996	5.55743	4.46516	6.5399	4.03076	4.10652	4.02821	6.10451	9.65103	10.685	4.07974	5.6122	6.78507	6.59794	7.14301	5.65413	8.14667	8.2316	8.1127	7.71862
ENSG00000111058	12	81331594	81650533	ACSS3	5.12266	-0.0312238	-1.32222	0.0275139	0.925082	0.000375944	0.934324	1	0.0378698	1	5.87964	4.6565	4.47636	7.64779	6.21722	6.45786	5.08676	0.535962	1.4042	0.673759	2.6787	1.5439	3.78302	3.10785	3.60904	4.71026	6.03892	5.83241	6.16238	3.07674
ENSG00000111341	12	15034115	15038860	MGP	6.39408	-0.35993	-2.06238	0.229041	0.485739	0.000359892	0.661087	1	0.0367698	1	60.2293	53.7105	73.5331	53.6393	46.6996	112.775	79.2988	1.42119	13.243	8.83578	20.967	79.8263	21.9665	8.17773	9.04194	15.4466	20.3563	11.9063	11.6306	14.503
ENSG00000111405	12	48103517	48119350	ENDOU	-2.26519	-0.509581	-7.4285	1.81729	0.717189	0.000323534	0.263945	1	0.0344325	0.844477	0.0280151	0	0.0395889	0	0	0.0501278	0.0290786	0	0	0	0.175863	1.18592	0	0.0161375	0.0402878	0	0.0289248	0	0	0.0138922
ENSG00000111676	12	7033626	7051484	ATN1	4.99055	-0.111683	1.66017	0.747039	0.69879	2.1644e-07	0.0114744	1	0.000264901	0.839099	7.28897	5.15202	5.29304	6.78828	5.83502	8.69486	5.87805	10.2076	10.2573	5.3087	3.54176	3.79757	3.27557	6.40921	5.67356	7.2004	7.69653	4.42366	3.54084	5.59559
ENSG00000111704	12	7940390	7948655	NANOG	-0.70818	-0.869807	-3.25154	0.147328	0.248191	0.000185089	0.84604	0.905386	0.0261884	1	0.0974226	0.134593	0.107077	0.0959151	0.235445	0.34864	0.0449426	0.129038	0.107016	0	0.89696	1.16319	0.949147	0.112237	0.202368	0.201665	0.335288	0.268094	0.274289	0.128827
ENSG00000111816	6	116252312	116381921	FRK	2.81497	-0.536408	-2.34923	-0.0762331	0.287517	4.12677e-05	0.881645	0.905386	0.0102553	1	0.236775	0.201526	0.270862	0.829767	0.678493	0.672486	0.364745	0.108805	0.418004	0.161616	1.99594	1.76229	0.695702	0.1851	0.31618	0.250065	0.628623	0.300726	0.480926	0.458468
ENSG00000111879	6	119280928	119470552	FAM184A	0.299963	-0.0611881	-3.19344	-1.33852	0.931089	0.00041502	0.0575259	1	0.0406188	0.844477	0.21261	0.0751011	0.0728353	0	0.121449	0.0461124	0.117028	0	0.00796181	0.0346312	0.133465	0.26224	0.125538	0.100203	0.0741212	0.094308	0.0997793	0.288445	0.359156	0.182105
ENSG00000111907	6	125440195	125585553	TPD52L1	2.96061	1.64409	2.11762	-0.480824	0.00333132	0.000523757	0.375873	0.470823	0.0454628	0.893492	2.35583	1.83715	2.37294	0.758538	0.396271	0.400618	0.987674	0.919562	0.195307	1.46306	0.372039	0.0536073	0.3288	0.136556	0.416677	0.341755	0.448732	0.45164	0.675788	0.499613
ENSG00000112149	6	14117872	14137149	CD83	0.827762	-0.889141	-4.92125	0.463525	0.0754973	1.51145e-08	0.379456	0.905386	5.69187e-05	0.896859	0.425385	0.881526	0.715623	0.688032	0.910551	1.26858	1.661	0	0.050065	0	0.877392	0.923443	0.0986748	0.577581	0.56804	0.916489	0.752911	0.308729	0.923902	0.542418
ENSG00000112246	6	100832891	100912805	SIM1	0.90027	4.40878	1.89862	5.64823	0.000286458	0.0902422	2.41395e-05	0.13885	0.462389	0.0334816	0.570692	0.494866	0.46138	0.0637573	0.0195633	0.00965625	0.0252066	0.0964968	0	0.599499	0.0101631	0.202087	0.0262885	0.0792696	0.155215	1.14902	0.0501467	0.00514064	0.0136745	0.00401412
ENSG00000112320	6	107811162	107981357	SOBP	3.28957	-0.740582	-2.90671	-0.60685	0.117397	4.39717e-07	0.203006	0.905386	0.000439322	0.844477	0.630654	0.66019	1.02289	2.79083	1.5147	3.06346	2.02002	0.0959565	0.160691	0.147556	1.43663	1.90538	0.601751	0.479374	1.00354	1.43043	1.35597	1.7919	1.60351	2.06337
ENSG00000112499	6	160592093	160698670	SLC22A2	-0.94035	-1.06303	-8.25529	-0.728239	0.502908	8.49415e-05	0.571873	1	0.0158114	1	0.00608332	0	0	0	0	0.0145133	0	0	0	0	0.412427	0.250913	0.335848	0	0.0349931	0.0107936	0.339167	0.216338	0.267186	0.0723986
ENSG00000112559	6	41604620	41621984	MDFI	1.97128	0.963003	-4.09698	1.25529	0.227319	1.07901e-05	0.112893	0.905386	0.00440201	0.844477	0.475004	0.30761	0.671243	1.00838	0.28699	0.495794	0.19516	0.0505569	0.538085	0.478736	11.07	6.3803	5.18213	2.22314	0.725786	4.68805	2.26824	0.810682	1.88065	0.883297
ENSG00000112561	6	41651716	41703997	TFEB	1.03891	0.961344	1.91943	0.297238	0.0222794	8.12738e-05	0.464184	0.905386	0.0153623	0.972801	0.332155	0.564428	0.312919	0.307395	0.115593	0.150564	0.317183	0.399722	0.470674	0.515785	0.216849	0.0865268	0.161802	0.489809	0.573198	0.542193	0.576142	0.497803	0.662099	0.40848
ENSG00000112655	6	43044006	43129457	PTK7	6.79224	-0.217133	-1.15593	-0.507973	0.450204	0.000210556	0.0754917	1	0.027935	0.844477	5.96285	5.6614	4.6656	3.40609	4.85982	6.15067	6.53737	5.73106	9.18786	8.38917	27.2826	16.844	21.5251	16.7859	22.9186	13.7376	12.3645	20.3857	30.4856	30.7564
ENSG00000112763	6	26458150	26476849	BTN2A1	5.64276	-0.162228	1.17617	0.77418	0.574505	0.000182616	0.00874118	1	0.0259888	0.781376	10.4428	11.1624	9.8569	12.5758	10.3174	16.1679	11.4207	25.131	19.9921	21.1125	16.9285	8.77258	12.2627	26.1013	11.594	14.1804	12.8681	10.8114	12.1154	10.3072
ENSG00000113212	5	140552243	140555957	PCDHB7	0.899772	0.385921	-2.27517	0.671127	0.401874	0.00027139	0.156512	0.968161	0.0316729	0.844477	0.434516	0.701513	0.704466	0.845637	0.605645	0.554487	0.412553	0.0688335	0.0499505	0.0482816	0.177614	0.372919	0.492245	0.244474	0.871909	0.645453	0.855521	0.603212	0.546245	0.300654
ENSG00000113248	5	140625147	140627799	PCDHB15	-1.09616	-0.248549	-4.23914	0.295989	0.780753	0.000514087	0.740174	1	0.0450226	1	0.198101	0.0586466	0.159967	0.0139311	0.0410364	0.168793	0.186039	0	0.0233152	0.0169022	0.319774	0.552917	0.183811	0.228225	0.135659	0.125532	0.379849	0.0718875	0.07171	0.406973
ENSG00000113600	5	39284364	39424970	C9	-1.44554	-0.402425	-5.46763	1.92751	0.713316	0.000242942	0.083229	1	0.0304961	0.844477	0.0381635	0.0131811	0.10786	0	0.0368924	0.075874	0.0528164	0.0144424	0	0	0.574965	0.718007	0	0.556911	0.109764	0.0225711	0.315223	0.0646281	0.107448	0.063082
ENSG00000115232	2	182321929	182400914	ITGA4	5.04703	-0.285505	-2.4767	0.0150065	0.395729	1.25402e-10	0.964645	0.962649	2.0464e-06	1	2.64956	1.75643	3.45788	2.02421	2.01049	4.41238	2.88157	0.388136	1.0171	0.918838	4.2207	8.57613	3.59292	2.65312	2.23063	3.589	2.68658	2.61133	5.1095	2.08147
ENSG00000115252	2	183004763	183387919	PDE1A	4.43172	-1.20754	-2.25484	-1.24488	0.0126303	6.92474e-05	0.0134631	0.828031	0.0137943	0.844477	4.74337	5.54702	5.84927	7.0079	8.85852	12.8649	19.2922	0.0271634	0.266108	0.385826	1.33674	1.62312	1.04896	0.241189	0.131896	0.244099	0.778149	0.736919	1.62682	0.527973
ENSG00000115271	2	163175350	163228105	GCA	1.56934	-0.83839	-3.8988	-0.548742	0.14623	1.79333e-06	0.341457	0.905386	0.00117059	0.863946	0.777611	0.508878	0.520515	0.322349	1.03855	0.890979	0.984133	0	0	0.0733305	0.796439	0.0222115	0.681169	0.259326	0.941696	1.1074	1.24655	1.67638	1.4173	1.33946
ENSG00000115457	2	217497551	217529159	IGFBP2	6.91455	1.07319	2.79489	0.9975	0.0763665	3.84997e-05	0.109603	0.905386	0.00991996	0.844477	101.293	73.1374	121.36	138.096	53.7689	50.9407	53.1684	13.7179	4.96762	1.41041	3.32063	0.529735	0.242854	0.435297	0.716941	0.391068	1.10532	0.599867	0.332436	0.234206
ENSG00000115602	2	102927962	102968497	IL1RL1	3.2265	3.84182	1.90199	-4.07276	1.19588e-05	0.0223695	4.42928e-05	0.0158231	0.275769	0.0528878	20.0206	0.893103	5.11206	6.85312	0.63755	0.92693	0.216888	4.06252	0.581003	1.60678	0.196756	1.77191	0.3605	0	0.0187809	0	0	0.116109	0.242676	0.0777129
ENSG00000115604	2	102927989	103015218	IL18R1	2.97755	2.55612	0.720941	-0.4528	3.1375e-06	0.181095	0.374626	0.00614399	0.582656	0.892088	6.9301	1.8467	4.84154	2.59797	0.418182	0.794682	0.909998	2.20022	1.79621	4.5782	2.10727	3.38071	1.25031	0.199348	0.398143	1.13596	1.0362	1.06589	1.79768	0.446188
ENSG00000115828	2	37571717	37600465	QPCT	2.99564	-1.01672	-1.81795	-1.34987	0.0245575	0.000442691	0.0029122	0.905386	0.0413595	0.537375	2.23797	2.00471	3.06053	2.07541	4.75955	5.85596	3.94648	0.295058	1.16573	0.758857	4.1693	2.7896	2.76648	2.89433	4.19427	1.92136	1.04352	4.95132	10.2441	7.78986
ENSG00000115919	2	143635067	143799890	KYNU	2.32552	-1.94879	-7.97883	0.451689	0.0100255	4.79864e-08	0.554162	0.759768	9.78843e-05	1	0.158913	0.139326	0.161226	0.481398	1.14624	0.481201	1.15039	0	0	0	0.890136	0.557268	0.258037	0.774559	0.269548	0.585605	0.858232	0.853913	0.681444	0.109111
ENSG00000116016	2	46520806	46613836	EPAS1	6.89974	-0.408234	1.50252	-0.0694005	0.273338	0.000269909	0.852914	0.905386	0.0316117	1	9.01211	11.5232	10.7775	7.94589	10.7706	10.8485	18.1674	7.78456	1.39848	7.66817	3.43571	3.02615	1.5118	10.9158	14.3212	13.033	9.53845	18.3975	15.5715	10.3765
ENSG00000116711	1	186798085	186958113	PLA2G4A	3.84107	-0.19808	-2.66005	0.783999	0.702556	9.37066e-06	0.13782	1	0.00392094	0.844477	4.03475	1.44766	1.82059	3.94661	2.72647	2.86598	4.32797	0.667087	0.666962	0.63948	8.2623	7.08642	1.29333	12.1096	3.45508	6.11628	11.8907	7.64529	6.28641	3.36697
ENSG00000116717	1	68150744	68154021	GADD45A	6.15659	0.819923	1.78626	0.312024	0.0157378	1.17789e-06	0.353551	0.894841	0.000900454	0.874605	77.2022	79.8617	52.3657	39.2804	34.6945	31.3899	41.5002	95.8217	35.4697	49.5207	13.1603	32.5582	23.9408	24.1314	16.0827	22.6529	26.0642	17.2982	22.0576	22.1227
ENSG00000116882	1	119911402	119936753	HAO2	-2.53726	-0.229459	-6.88431	0.226646	0.858881	0.000310992	0.864682	1	0.0341072	1	0.0799578	0.0414242	0	0.0393603	0	0.14307	0.0138322	0	0	0	0.100386	1.04145	0.162291	0.0460581	0.0191642	0.0709342	0.0825543	0	0.0675352	0.0792992
ENSG00000117707	1	214156524	214214595	PROX1	0.783304	-0.600302	-2.43144	-0.579864	0.20411	5.3934e-06	0.224692	0.905386	0.00249093	0.844477	0.107849	0.0849287	0.0853468	0.131664	0.13762	0.123505	0.211946	0.0734649	0.142163	0.0463772	0.498284	0.917765	0.392273	0.124249	0.124076	0.0841966	0.187071	0.284915	0.298786	0.115518
ENSG00000118292	1	150240600	150253327	C1orf54	3.51922	6.61652e-08	-1.46442	-0.492395	0.999999	6.55338e-05	0.131234	1	0.0134801	0.844477	6.44658	8.46471	11.5444	10.8607	8.67626	8.08774	11.7098	1.86125	2.47238	2.75489	7.39586	13.2103	4.78266	4.25763	5.54109	7.19811	5.27883	10.764	8.91855	7.46824
ENSG00000118473	1	66999066	67213982	SGIP1	4.94357	-1.66097	-1.34074	-0.603185	1.9261e-05	0.00160822	0.115135	0.0209543	0.0844804	0.844477	0.543387	0.381528	0.313213	1.03124	2.0666	2.06399	1.3853	0.807663	0.388768	0.691776	2.5224	1.52883	2.18841	1.89452	1.8679	5.23927	4.35539	6.06152	6.24433	4.93529
ENSG00000118849	3	158414681	158450485	RARRES1	1.5467	0.748259	-7.05738	0.633071	0.412444	4.19878e-06	0.461837	0.977849	0.0020352	0.970725	0	0.0695838	0.0632667	0.247938	0.113609	0.0200272	0.0348527	0	0	0	0.758821	0.510248	0	0.0967097	0.289726	0.119154	0.381352	0.277206	0.141806	0.0832535
ENSG00000118971	12	4382938	4414516	CCND2	6.55103	-1.22709	-3.61084	-2.22294	0.0410646	4.7748e-07	0.000275813	0.905386	0.000449529	0.162683	15.9118	5.58083	4.61963	23.8908	25.2782	35.9598	29.2321	2.11966	1.15795	0.971004	28.2339	20.8459	19.9271	0.821711	2.43858	3.38712	11.0354	26.3509	32.7975	12.9877
ENSG00000119699	14	76424442	76449334	TGFB3	3.39726	-0.26392	-1.6629	1.28942	0.518302	0.00027302	0.00194761	1	0.0316729	0.454034	0.847805	0.704347	0.777119	0.563977	1.04846	0.810884	0.792783	0.364195	0.7551	0.264579	2.07128	0.895354	2.45562	4.02128	1.89655	4.30948	7.63356	1.61033	2.21922	2.34067
ENSG00000120093	17	46626232	46682274	HOXB3	3.45789	1.96784	1.28013	2.61186	0.00110162	0.0380701	2.49208e-05	0.275158	0.336541	0.0334816	1.39429	1.3456	1.32303	1.30829	0.593639	0.402295	0.0522463	0.297159	2.06516	1.59934	0.922654	0.655622	0.449531	3.04445	2.33566	2.64357	2.6089	0.971744	0.36563	0.209668
ENSG00000120324	5	140571942	140575215	PCDHB10	0.927284	0.124279	-2.23586	0.674595	0.795603	0.000370312	0.152985	1	0.0375815	0.844477	0.332518	0.34454	0.507699	0.406394	0.232769	0.355621	0.523663	0	0.113357	0.10957	0.806154	0.298695	0.22342	1.40023	0.725525	0.874804	1.34959	0.800967	0.794147	0.761904
ENSG00000120328	5	140588269	140591696	PCDHB12	-0.726726	0.989784	-6.96962	0.261663	0.237413	4.37379e-06	0.741076	0.905386	0.00207886	1	0.15327	0.158811	0.0825106	0.129341	0.0211664	0.0261189	0.143937	0	0	0	0.714734	0.0475321	0.0177767	0.315315	0.157439	0.252521	0.519955	0.361524	0.277408	0.249727
ENSG00000120659	13	43136872	43182149	TNFSF11	1.86614	2.20997	-4.0365	3.57561	0.0242768	0.000502416	0.000346961	0.905386	0.0444708	0.181658	0.508042	0.0142273	0.0517426	0.581291	0.0265471	0.0982755	0.0665099	0.046766	0	0.0164015	0.3103	0.476921	0.758053	3.35358	0.250117	8.11273	10.9728	0.802214	0.533489	0.285973
ENSG00000120664	13	36920568	36943738	SPG20OS	-1.4393	0.0849243	6.52293	-0.591522	0.930359	0.000203214	0.544101	1	0.0274457	1	0.475192	0.382956	0.646638	0	0.510406	0.314915	0.25575	0.599429	0.608983	0.819888	0	0	0	0	0.101239	0.468405	1.30833	0.938835	0.891921	0.471278
ENSG00000120885	8	27454434	27472548	CLU	6.97769	0.944317	2.09667	0.994412	0.063043	0.000146394	0.050448	0.905386	0.0222573	0.844477	6.18396	4.43417	6.57341	13.421	3.95062	2.12308	6.06375	32.9218	16.9418	7.27838	4.88178	4.50351	8.19133	15.7309	10.7433	28.5215	28.1258	14.6933	6.91319	13.1317
ENSG00000120896	8	22402499	22433301	SORBS3	4.94594	0.205712	1.4718	0.493452	0.466603	2.76924e-06	0.0862792	1	0.00157641	0.844477	8.27885	9.97074	7.48718	5.29285	6.03348	5.94443	8.56128	3.79722	5.14703	3.7313	2.11116	1.50544	2.17239	2.517	3.80674	4.36644	4.91698	3.35167	2.3326	3.65189
ENSG00000120899	8	27168999	27316903	PTK2B	5.0933	0.912482	2.13065	-0.109954	0.0170696	3.81015e-07	0.783778	0.905386	0.0004055	1	21.2684	9.48166	12.5613	11.3244	8.44812	7.24147	6.54824	9.82492	5.5899	7.59605	2.61378	3.47176	0.968049	0.168982	0.371971	0.226669	0.498291	0.36057	0.407637	0.403562
ENSG00000121440	3	73431584	73674091	PDZRN3	5.85439	-0.589496	-1.58418	-0.234949	0.0897333	4.85065e-05	0.498875	0.905386	0.0110727	0.998648	5.51396	3.50906	6.04696	2.75043	5.50759	6.7525	8.29516	0.839758	0.604351	1.48961	5.55658	2.9195	2.8885	21.0503	17.0077	10.6402	11.1715	19.9382	24.2778	18.4184
ENSG00000121858	3	172223298	172241297	TNFSF10	2.0771	-1.55424	-3.72704	-0.385904	0.0243138	3.97967e-05	0.558192	0.905386	0.0101473	1	0.140519	0.0223999	0.142564	0.266047	0.60605	0.502866	0.194471	0.0245433	0	0.0516459	0.759962	0.680484	0.070206	0.53547	1.73061	3.08775	2.12043	0.851173	4.54664	2.92659
ENSG00000122254	16	22825498	22927659	HS3ST2	1.50987	0.0380756	-0.313345	-4.79739	0.961049	0.706089	1.14466e-06	1	1	0.00509438	1.16728	0.223977	2.57949	0.383071	0.585095	0.687614	1.96447	1.68514	0.522387	5.26738	4.34222	6.28801	1.45078	0	0.0414477	0.025569	0	1.15309	0.70597	0.228674
ENSG00000122390	16	3493611	3536963	NAA60	0.859012	0.473003	2.31582	0.357846	0.318102	4.72935e-05	0.44998	0.908101	0.0109128	0.960005	0.340122	0.207305	0.351839	0.361123	0.283666	0.20684	0.203052	0.355856	0.516468	0.430173	0.184204	0.159252	0.010829	0.537822	0.249356	0.366819	0.371824	0.448927	0.304178	0.284408
ENSG00000122497	1	148003642	148025863	NBPF14	4.46363	-0.0725486	1.30858	0.502478	0.810271	6.80684e-05	0.0982265	1	0.0137343	0.844477	3.56657	2.83462	3.05456	3.03256	3.48696	3.81937	2.76946	11.0891	9.16561	4.92592	5.54634	4.79505	3.14242	7.00382	6.10041	8.01803	7.17648	6.64037	6.07626	4.69281
ENSG00000122965	12	114254543	114404176	RBM19	5.05577	-0.0708588	0.826694	0.0799261	0.735293	0.000311421	0.704755	1	0.0341072	1	5.65387	5.57555	4.35201	5.37272	5.37968	5.64681	5.8224	4.97083	5.81331	6.10167	3.7603	3.70552	4.58512	6.32353	5.31096	6.75529	4.61233	6.53617	7.27843	5.26117
ENSG00000123243	10	7601232	7708961	ITIH5	0.70193	2.99842	-0.565385	1.02305	6.87432e-06	0.391164	0.106007	0.0110099	0.734119	0.844477	0.233488	0.292441	0.408507	0.118726	0.00992136	0.058153	0.0337339	0.0495202	0.067643	0.0827505	0.167509	0.155958	0.0624937	0.0827667	0.0836358	0.100154	0.0847718	0.0521407	0.0476776	0.0483486
ENSG00000124107	20	43880880	43883205	SLPI	1.68164	1.26424	7.55022	-1.34925	0.174627	1.13378e-05	0.182625	0.905386	0.00447625	0.844477	20.3448	9.13696	46.2252	16.0612	6.39335	8.4152	14.4267	3.57546	0	0.978088	0	0	0	0	0.422707	0.223514	0.260129	0.239997	2.02164	0.0624681
ENSG00000124479	X	43808022	43832750	NDP	0.3514	-0.0123618	-6.30758	0.172618	0.990228	0.000162916	0.849686	1	0.0243161	1	0.327683	0.0848824	0.0578823	0.0403266	0.158385	0.219873	0.0283435	0	0	0	0.925653	0	0	0.377511	0.314156	1.12647	1.14184	1.04047	0.934108	0.304672
ENSG00000124812	6	49801970	49844809	CRISP1	-4.82315	1.43452	-5.29442	-0.027649	0.277642	0.000567561	0.979132	0.905386	0.0486612	1	0	0	0	0.0184612	0	0	0	0	0	0	0.141252	0.162825	0.0913432	0	0	0	0.0387205	0.0238159	0	0
ENSG00000124882	4	75230860	75254468	EREG	3.65624	-2.17098	-2.94885	-1.65647	0.00247129	0.000303573	0.0188064	0.401941	0.0338052	0.844477	0.354524	0.12925	0.408213	0.342575	1.25028	1.95006	1.0994	0.432306	0.627424	0.164686	8.02829	3.47753	1.05538	3.71372	0.490951	0.838706	0.488049	5.55342	9.10531	1.73849
ENSG00000124900	11	55650773	55659286	TRIM51	-4.69069	1.43457	-5.44138	1.75001	0.278667	0.000437111	0.25645	0.905386	0.0412316	0.844477	0	0	0	0.0201743	0	0	0	0	0	0	0.205813	0.177934	0.0998193	0	0	0.0363576	0	0	0	0
ENSG00000125386	4	2626988	2734292	FAM193A	5.21384	0.149956	0.970651	0.169721	0.539692	0.000252189	0.489369	1	0.0310211	0.990636	6.37211	6.82277	5.66544	5.17909	5.47871	5.24617	5.83008	8.52389	7.07633	5.5145	3.98098	5.05051	4.93174	7.07513	5.61404	5.51827	4.40275	6.31868	4.70999	6.3136
ENSG00000125398	17	70117161	70122561	SOX9	5.10148	-0.12143	-1.64942	0.510526	0.764534	0.000200563	0.208039	1	0.0274267	0.844477	2.28962	0.939072	1.56384	2.35751	1.49402	1.53632	2.93106	2.13368	2.09066	2.33609	11.9056	8.05619	6.72301	10.9248	7.22553	8.92046	19.7194	10.481	5.14093	11.8269
ENSG00000125845	20	6748311	6760927	BMP2	3.77706	0.201604	-3.62669	-0.186242	0.73064	6.80741e-08	0.73836	1	0.000128178	1	0.677621	0.421271	0.265172	0.205272	0.151166	0.422813	0.47611	0.165696	0.927572	0.460744	11.4131	9.5955	3.21625	11.9261	6.53645	6.41841	6.47961	12.1284	16.959	3.76342
ENSG00000126003	20	30780306	30795594	PLAGL2	2.86988	-0.533994	1.85966	1.37656	0.228212	0.000174497	0.00316826	0.905386	0.0251928	0.547403	0.697504	0.83181	0.892676	1.40581	1.11319	2.15074	1.01995	2.70434	3.231	1.73707	1.53662	0.199985	0.97231	1.32664	1.40681	1.73961	1.86153	0.76053	0.389053	0.881013
ENSG00000126217	13	113548692	113754053	MCF2L	1.69356	-2.8154	-4.26497	-3.1366	0.00152862	4.74798e-05	0.000316415	0.323961	0.0109128	0.17405	0.00646994	0.0083798	0.0198095	0.00477737	0.0140725	0.102261	0.102972	0.00367266	0.0106606	0.0193208	0.158397	0.667147	0.0315169	0.0335419	0.0279128	0.143494	0.0267202	0.22187	1.07655	0.450769
ENSG00000126705	1	27860546	27930942	AHDC1	4.22105	-0.274603	1.26503	1.72843	0.477294	0.00285617	2.53048e-05	1	0.11071	0.0334816	1.10822	1.55953	1.97638	3.53202	1.77887	3.91056	1.95816	2.25884	4.14464	2.7645	1.44959	1.44346	1.88318	3.272	2.70806	4.20696	4.74712	1.45991	1.08842	1.28823
ENSG00000127152	14	99635624	99737861	BCL11B	3.45004	-0.212662	-2.94212	-1.25322	0.739469	5.65359e-05	0.0432807	1	0.0120338	0.844477	0.272342	0.0990132	0.139538	0.16464	0.0969946	0.102591	0.396745	0.0162732	0.409377	0.125559	2.96332	2.01219	0.325845	3.67698	1.52079	1.72092	0.957019	7.13037	7.42552	2.60622
ENSG00000127863	13	24144509	24250232	TNFRSF19	5.79889	-1.1879	-2.87737	-0.549366	0.00123369	2.22965e-11	0.135511	0.288978	5.45773e-07	0.844477	8.45096	3.36084	9.2157	6.71263	13.6869	13.3623	21.3861	0.910172	1.39368	0.702846	9.76975	11.6557	7.07017	6.18563	6.6918	10.0876	9.99357	12.1627	20.1777	9.99342
ENSG00000128510	7	129932974	129964020	CPA4	3.27479	-0.432479	0.606957	-3.14136	0.507666	0.404484	3.05733e-06	1	0.749873	0.00932226	0.540215	0.0883807	0.446429	1.27832	1.4384	0.734854	0.255768	0.731664	0.28109	0.305661	0.761524	0.226315	0.200059	1.33207	1.99896	0.891235	0.841529	18.116	6.42001	14.3623
ENSG00000128573	7	113726382	114333827	FOXP2	3.55023	-1.02349	-3.57766	-2.17254	0.0264398	3.1975e-10	3.46833e-06	0.905386	3.91342e-06	0.00943308	0.320999	0.315357	0.499534	0.306668	0.956206	0.547422	0.725601	0.0269948	0.0822752	0.0596449	0.841842	1.053	0.640914	0.0958766	0.385254	0.793144	0.471357	3.16796	2.64299	1.02817
ENSG00000129657	17	75082798	75213179	SEC14L1	5.58253	0.664649	1.12162	-0.0403987	0.0128732	9.29274e-05	0.879272	0.834727	0.0166643	1	7.7432	8.91898	10.5528	4.5216	3.98837	5.10308	6.222	4.65261	5.32793	7.02676	2.75276	3.65615	3.49846	1.67735	2.12196	3.43007	2.55658	2.83748	2.40693	3.22405
ENSG00000130224	X	114345185	114468635	LRCH2	3.40989	-0.926465	-3.21576	-0.293339	0.108964	3.57758e-06	0.610498	0.905386	0.00182442	1	0.366023	0.576784	1.55171	0.563061	1.22367	0.855048	2.33755	0.0779149	0	0.373452	2.47001	1.52294	1.44869	5.28857	1.02349	3.13891	3.35394	4.71661	4.3153	4.49978
ENSG00000130254	19	5587010	5624057	SAFB2	5.71273	-0.0929363	1.1108	0.436556	0.743282	0.000317153	0.128571	1	0.0343164	0.844477	7.20651	7.23584	8.04472	7.30874	8.284	8.28716	7.73672	15.6442	9.18142	7.40516	4.7699	5.53765	9.0186	8.8373	6.96683	11.6415	7.44676	8.4023	6.31609	7.32658
ENSG00000130600	11	2016406	2022700	H19	6.57442	-0.445499	-6.84715	-1.872	0.665305	1.68358e-06	0.0724256	1	0.00116086	0.844477	9.93084	22.8832	31.6915	9.93445	0.900812	73.4279	5.15852	0.695211	1.99604	2.08307	100.68	593.287	20.7943	1.45696	0.306302	1.34632	3.21619	0.338152	11.4238	7.94789
ENSG00000130827	X	153686621	153701989	PLXNA3	5.20498	0.0364027	1.07517	0.237881	0.895958	0.000361269	0.395694	1	0.0367698	0.912119	5.11462	3.91949	4.57119	3.38298	4.86768	3.41379	4.34775	8.59471	7.4321	7.13254	4.51296	3.67593	5.85284	5.89805	4.5617	3.58424	4.25319	4.96163	3.51286	4.93499
ENSG00000132386	17	1665253	1680868	SERPINF1	7.51	0.0094474	-2.20614	0.0582831	0.981051	7.10008e-07	0.88371	1	0.000620699	1	99.3898	30.8265	88.3461	69.9578	76.7524	71.6348	71.4321	17.0755	10.3965	19.0905	115.97	113.906	53.2127	16.8205	20.8674	85.3093	45.6778	43.6259	58.6852	35.2057
ENSG00000132561	8	98881068	99048944	MATN2	4.52606	0.944002	-3.84626	0.89618	0.125317	1.56991e-07	0.144015	0.905386	0.00020165	0.844477	3.0666	0.92466	2.26229	3.14695	1.33845	0.929037	1.47081	0.147366	0.0891159	0.180891	5.89395	2.07815	0.166859	3.42076	4.70816	8.94366	11.8718	2.99499	3.5175	6.23824
ENSG00000132613	16	70695107	70719969	MTSS1L	6.3592	0.732173	2.24101	0.706201	0.0652185	3.01573e-07	0.0754265	0.905386	0.000335541	0.844477	20.2891	37.7675	22.3589	15.6959	15.2298	13.2764	15.5382	37.8043	14.2495	47.6262	15.5971	6.64423	5.51928	24.8731	15.4791	19.8007	9.7364	14.3267	11.6618	11.396
ENSG00000132623	20	10015689	10037410	ANKEF1	1.84227	0.288355	-2.62281	-0.139309	0.610307	0.000132033	0.807472	1	0.0211011	1	1.38321	1.12252	0.811024	1.07611	0.645194	0.669232	1.43237	0.0219631	0.286884	0.0462165	0.655781	0.587948	1.28792	0.367741	0.918076	0.532034	0.599215	0.810832	0.83334	0.700299
ENSG00000132688	1	156638555	156647189	NES	3.851	0.46193	-2.25339	1.37904	0.427231	0.000512684	0.0210404	0.990788	0.0450213	0.844477	0.526832	0.22395	2.88248	2.21437	0.698635	1.36969	1.20116	0.191703	0.534195	0.855201	2.951	3.62162	2.8186	2.93356	0.880659	8.96405	3.52864	1.45835	1.90543	1.82873
ENSG00000133226	1	24958207	24999758	SRRM1	6.6905	-0.2188	1.10877	0.444529	0.445976	0.00038257	0.126678	1	0.0383008	0.844477	11.9791	11.7173	11.3416	10.8576	14.373	13.9937	12.4847	24.9417	14.5613	8.71264	9.07678	10.2702	10.2476	12.0702	11.5021	12.1837	11.3816	10.0458	7.72812	11.7209
ENSG00000134030	18	46065417	46389588	CTIF	5.74849	0.659397	1.06658	-0.00915965	0.0125769	0.000156328	0.972067	0.828031	0.0234043	1	9.18463	10.8755	8.75312	6.004	5.35769	5.19615	6.27536	12.5212	8.9641	11.5799	5.68995	7.10216	7.54712	5.09843	4.9714	4.11927	5.20554	6.15047	5.61276	5.26684
ENSG00000134216	1	111833484	111863188	CHIA	-2.23072	0.00793502	-5.48489	1.31031	0.992899	0.000129999	0.274036	1	0.021004	0.844477	0.0242979	0	0.0152605	0.0318958	0.00782953	0.0386458	0.011209	0.00919513	0	0	0.183034	0.650544	0	0.0279926	0.00776493	0.0431115	0.0501738	0.0205736	0	0.0160651
ENSG00000134247	1	117452679	117532980	PTGFRN	5.05156	-0.182359	-2.43125	-0.298442	0.649915	9.22233e-08	0.455624	1	0.000155125	0.965189	1.80226	3.04909	3.4236	2.10016	2.4734	3.93322	2.62508	0.422639	2.16148	1.48225	12.6712	9.30002	5.48828	9.04047	4.12987	5.10589	3.09928	5.6813	9.78235	7.67123
ENSG00000134612	11	89371683	89431886	FOLH1B	-3.15962	1.84246	-6.53109	3.39553	0.159425	0.000252893	0.0441629	0.905386	0.0310211	0.844477	0	0.116897	0.0132855	0.013884	0	0.0168223	0.0097584	0	0	0	0.495745	0.214296	0.0228987	0.0162466	0.0135201	0.0250215	0.0291204	0	0	0
ENSG00000134757	18	29027758	29058665	DSG3	0.779617	-2.57817	-0.807829	-4.14871	0.00333414	0.403994	6.26893e-06	0.470823	0.749449	0.0152057	0.0611514	0.028161	0.0512088	0.0200684	0.0591147	0.113472	0.573606	0.00771393	0.190324	0.00811612	0.255916	0.13275	0.0551641	0.039139	0.0716552	0.0361668	0.0701525	0.802567	1.92829	0.808636
ENSG00000135127	12	120427673	120532298	CCDC64	-3.15167	0.145846	-6.48413	1.0849	0.908298	0.000166102	0.388458	1	0.0244869	0.905157	0	0	0.0295025	0	0	0.00933907	0.010835	0	0	0	0.0393169	0.101973	0.216112	0.00901951	0.0225175	0.0277819	0.0161665	0	0	0.0232936
ENSG00000135298	6	69345259	70099403	BAI3	-1.75166	-0.734841	-6.87765	-1.33165	0.424876	2.8096e-05	0.353451	0.988463	0.00804367	0.874447	0.0171182	0.0945976	0.0161268	0.0449421	0.0882562	0.0680664	0.0631752	0	0	0	0.2579	0.111483	0.00926529	0.00657373	0	0	0	0.0144944	0	0.00565906
ENSG00000135333	6	93949738	94129265	EPHA7	0.0679359	-5.54548	-3.51655	-3.45694	2.19113e-11	0.000141574	2.47369e-05	2.68172e-07	0.021727	0.0334816	0.0100684	0	0.00474267	0.0198253	0.28226	0.906787	0.184628	0.00571536	0.0248848	0.00601335	0.101126	0.305998	0.122616	0.0115995	0	0.00893217	0.0415816	0.140666	0.263629	0.139797
ENSG00000135722	16	67193834	67198473	FBXL8	-0.804767	-0.292889	3.22423	0.996048	0.672892	0.000344495	0.158171	1	0.035807	0.844477	0.27478	0.12202	0.172578	0	0.177085	0.187302	0.172032	0.163407	0.452758	0.422002	0.0328555	0.028405	0.0637396	0.226117	0.263437	0.417891	0.459329	0.348995	0.132622	0.103816
ENSG00000136068	3	57994127	58157982	FLNB	7.56682	0.46352	1.41468	0.568734	0.122846	1.32023e-05	0.0591329	0.905386	0.00486208	0.844477	13.4616	11.3965	14.8729	8.15524	8.85999	7.72593	9.92899	12.5297	10.8932	19.0793	5.19142	5.50374	9.29428	11.9558	11.5835	13.6048	15.7391	10.0016	11.109	9.73503
ENSG00000136378	15	79051545	79103773	ADAMTS7	3.58934	0.617199	1.66551	-0.201107	0.108105	8.66631e-05	0.608826	0.905386	0.0159499	1	3.22383	4.54775	4.49166	2.72941	2.26694	2.02128	3.15808	1.8686	1.71998	2.59817	0.841193	0.811565	0.835666	0.206958	0.837853	0.491026	0.401027	0.554985	0.779162	0.630789
ENSG00000136449	17	48585745	48608862	MYCBPAP	0.767108	-0.502488	-3.29469	-1.00408	0.40054	2.08545e-05	0.111566	0.966783	0.0066729	0.844477	0.287841	0.220703	0.298288	0.141693	0.239298	0.226617	0.5577	0.0261429	0.0284567	0.0275059	0.245738	0.499885	0.317822	0	0.0551916	0.296214	0.0951001	0.255908	0.330644	0.154154
ENSG00000136531	2	166095912	166248818	SCN2A	3.99571	-1.99337	-3.43158	-0.192084	0.000425268	4.65228e-07	0.730952	0.159951	0.000446582	1	0.167291	0.283646	0.212048	0.59293	1.30258	1.02682	1.49437	0.00690641	0.175412	0.029066	0.840128	0.462208	1.35327	0.283838	2.00627	1.62983	1.82773	1.57232	2.03472	2.01208
ENSG00000136938	9	100745643	100778225	ANP32B	6.77624	0.0316825	1.72343	0.780757	0.933594	3.79323e-05	0.0438846	1	0.00982547	0.844477	82.4992	75.6104	62.5208	75.1559	69.6796	81.4615	70.7631	112.716	63.9595	92.7823	13.1825	27.722	61.8779	55.9289	67.1031	89.3371	57.1343	47.2932	22.4283	60.5707
ENSG00000137393	6	18368779	18469105	RNF144B	3.11844	0.783806	1.93991	0.445154	0.0989411	0.000242139	0.363328	0.905386	0.0304961	0.882907	3.59757	5.29867	3.93462	3.04658	2.17859	2.13751	2.71834	3.25495	0.579148	1.67117	0.89988	0.493721	0.54835	1.0957	0.264296	0.427988	0.39848	0.455173	0.617042	0.369097
ENSG00000137474	11	76839310	76926284	MYO7A	-0.15415	1.548	-2.97908	1.96646	0.066652	0.000258373	0.0119823	0.905386	0.0310452	0.844477	0.0222109	0.0191783	0.0209246	0.0619572	0.00357853	0.0220791	0.0076847	0.0210134	0.0548958	0.0619053	0.26956	0.216974	0.823491	0.200442	0.0532351	0.144498	0.0611526	0.0141049	0.081294	0.0146853
ENSG00000137561	8	63961112	63998612	TTPA	-2.31217	-0.699008	-5.59839	-0.26646	0.415659	0.000443995	0.790422	0.980155	0.0414023	1	0.0471216	0.146475	0.0443926	0.0154641	0.106288	0.112421	0.0978208	0	0	0	0.0394403	0.170489	0.178533	0	0.0752938	0	0.064869	0.0797982	0	0.0623112
ENSG00000137648	11	117947753	117992605	TMPRSS4	-1.0522	0.194159	-2.82435	1.51111	0.785745	0.000220101	0.0411987	1	0.0286576	0.844477	0.011346	0.0195937	0.0213779	0.0484053	0.0255923	0.0270688	0.0157023	0.00429372	0.0311582	0.0316231	0.322881	0.172413	0.110539	0.0479281	0.0398846	0.053683	0.0702868	0.0192139	0.0191665	0.0225051
ENSG00000138135	10	90965694	90967071	CH25H	-0.0473969	-4.54222	-4.44104	0.646383	4.25832e-05	0.0121338	0.460103	0.0400904	0.212532	0.969768	0.054485	0	0	0	0.0790055	0.812425	0.377023	0	0	0	0.342026	0	0	0.784626	1.07083	2.65849	3.43152	0.588207	2.66916	1.13476
ENSG00000138696	4	95679119	96079599	BMPR1B	3.25899	-1.7855	-1.27251	-1.47394	1.66656e-06	0.00227989	6.46041e-05	0.00388516	0.100465	0.0632552	0.65401	0.548284	0.795373	0.684865	2.23004	3.19863	1.69504	0.19575	0.499623	0.62497	0.850959	1.80696	1.31297	1.47267	1.78983	1.28699	0.71208	5.62578	4.64016	2.88342
ENSG00000138792	4	111286889	111486441	ENPEP	3.98879	2.29753	0.877882	2.07688	2.14472e-06	0.0690987	1.55341e-05	0.00459353	0.418074	0.0271644	5.32096	1.79956	2.10302	4.93075	0.479028	0.614065	1.11857	2.80197	4.78798	2.56878	2.99591	2.46476	1.65613	2.39438	3.26096	2.34743	6.30838	0.788241	0.99963	1.10696
ENSG00000139180	12	4714110	4798454	NDUFA9	2.4346	-0.169032	-1.94183	-0.00058659	0.676245	1.26697e-05	0.998856	1	0.00484576	1	0.457725	0.557968	0.577069	0.669336	0.72879	0.867193	0.363313	0.45852	0.521284	0.72364	1.82541	1.92885	4.35012	1.17098	0.838938	0.847967	0.667185	0.923324	1.50096	0.74769
ENSG00000139219	12	48366748	48398269	COL2A1	-0.0289274	-0.604092	-6.7602	-0.366178	0.583197	3.17196e-06	0.749187	1	0.0016879	1	0.00568877	0.0235777	0.0214372	0.0112015	0	0.03393	0.0393648	0.00645847	0.00937344	0.00679521	2.41405	1.0991	0.0554233	0.00655381	0.00545393	0.0605612	0.011747	0.00722525	0.076879	0.0112838
ENSG00000139292	12	71833550	71980090	LGR5	-1.10649	-5.28313	2.85095	-0.942947	8.76678e-06	0.153173	0.416944	0.0134121	0.54	0.931665	0.0285857	0	0.00673255	0	0.283245	0.161972	0.726936	0	0.0117752	0.00853637	0	0	0	0.0164662	0	0.0126798	0.044271	0.0181532	0.0724336	0.0283503
ENSG00000139329	12	91496406	91505608	LUM	9.35346	-0.353204	-2.33342	0.270476	0.549065	0.000449091	0.649549	1	0.0415523	1	62.6252	112.606	76.5756	238.257	180.605	177.873	120.946	46.7567	58.2361	36.1356	460.062	317.062	155.37	100.904	337.71	299.267	592.084	205.443	391.646	344.832
ENSG00000139718	12	122242086	122270562	SETD1B	3.36563	-0.555527	1.52857	0.661857	0.147175	0.000318176	0.0926502	0.905386	0.0343164	0.844477	0.644467	0.890354	0.822173	1.28221	1.2287	2.05539	0.842359	1.55479	3.42166	1.14403	0.786644	0.981268	0.908386	1.29416	1.25289	1.46904	0.840985	0.989058	0.657744	0.976492
ENSG00000140199	15	34525460	34630261	SLC12A6	4.95247	-0.133132	1.66126	-0.323842	0.615153	2.81721e-08	0.22011	1	6.5676e-05	0.844477	3.3982	3.86401	3.25337	3.82356	3.58899	4.02074	4.42809	3.20664	2.96324	3.75602	1.89771	1.30534	0.895758	4.49327	4.46906	5.00166	4.73882	5.19884	5.65661	8.87963
ENSG00000140836	16	72816784	73093597	ZFHX3	6.53814	0.344483	1.10786	0.150586	0.22791	0.000310111	0.597638	0.905386	0.0341072	1	6.95554	4.54021	6.71639	4.37945	4.92213	4.52593	4.163	10.899	13.3125	6.67128	7.25427	7.08176	4.37069	2.6686	3.4586	4.30018	4.30929	3.11361	3.47095	4.6201
ENSG00000141294	17	45908993	45915079	LRRC46	-2.66714	-1.40853	-6.41509	-0.462523	0.161679	7.64071e-05	0.676209	0.905386	0.014669	1	0.0266148	0.0137885	0.0501469	0	0.0385925	0.126993	0.0368335	0	0	0	0.0334145	0.375548	0.194473	0	0.012758	0.0708336	0.0274791	0.0507048	0.0449596	0.0263956
ENSG00000141431	18	31158579	31331156	ASXL3	-1.51404	0.263629	-5.79051	0.254601	0.813673	6.03955e-05	0.80356	1	0.0127445	1	0.00299197	0.0186008	0.00563738	0.00294567	0.00867694	0.00356905	0.00621109	0	0.00492989	0	0.232895	0.155882	0.00485824	0.0275754	0.00286845	0.0743206	0.0123565	0.0532009	0.00505424	0.0207712
ENSG00000141449	18	18822203	19102947	GREB1L	2.77489	0.0809647	2.44319	0.940928	0.890801	0.000248344	0.195817	1	0.0307795	0.844477	1.90789	1.16511	1.4327	1.61067	0.588051	1.14343	2.71376	6.11615	1.06307	1.70647	0.555438	0.950394	0.725849	0.0530918	0.075109	0.0163534	0.0570969	0.0234124	0.0778487	0.00457046
ENSG00000141551	17	80196899	80231607	CSNK1D	5.20532	-0.291009	1.00278	0.273126	0.26463	0.000417749	0.30139	0.905386	0.0406188	0.844477	2.67852	3.67814	2.84083	2.89174	3.8231	3.9706	3.51382	4.85699	3.78534	4.82565	1.9314	2.0318	4.4764	3.36029	2.88446	3.76213	2.99392	3.42358	2.82294	3.02101
ENSG00000141665	18	71740588	71815100	FBXO15	0.120395	0.93981	-2.7599	0.267237	0.130263	0.000179822	0.659869	0.905386	0.0256657	1	0.223994	0.18191	0.211022	0.125165	0.0468181	0.166096	0.0879719	0.013746	0.0199501	0.0723135	0.334425	0.44683	0.176942	0.258055	0.156707	0.0751895	0.375029	0.207603	0.296573	0.138093
ENSG00000141867	19	15347647	15443356	BRD4	5.12548	-0.0964848	1.3173	0.430017	0.738862	2.95077e-05	0.142811	1	0.00825474	0.844477	2.61422	2.67984	2.52521	2.56004	2.60465	2.72344	3.16208	8.9948	5.79499	3.6223	3.10707	3.3445	3.28836	3.58999	2.48291	2.90054	2.36802	2.71379	2.15507	2.41984
ENSG00000141905	19	3359561	3469215	NFIC	6.15039	-0.402441	1.36754	0.710486	0.23596	0.000239487	0.041153	0.905386	0.0303739	0.844477	8.98346	6.81577	6.14783	8.53211	10.2681	11.315	9.32588	10.0439	18.0312	6.01533	5.30402	3.69634	7.5576	5.50091	6.14856	5.96387	6.38524	4.36602	3.01882	5.05812
ENSG00000142544	19	51600863	51611627	CTU1	-0.250966	1.08414	2.81505	0.604061	0.0708163	0.000225245	0.318834	0.905386	0.0291723	0.850876	0.575604	0.745517	0.355864	0.619825	0.156497	0.0643711	0.572561	0.408428	0.681683	0.66607	0.180666	0.156193	0	0.600962	0.327656	0.702136	0.408579	0.296997	0.364632	0.463826
ENSG00000142583	1	9095166	9148537	SLC2A5	4.154	-2.18139	-1.63418	-0.675811	3.73381e-05	0.0050545	0.192818	0.0358416	0.142371	0.844477	0.322962	0.635244	0.809635	1.22335	3.89462	3.00367	3.45828	0.28587	0.441953	0.529625	2.19918	2.00823	0.835506	5.75765	1.18079	0.825549	2.26067	4.94314	5.16904	4.20735
ENSG00000142599	1	8412457	8877702	RERE	5.53072	0.113407	1.22169	0.12437	0.672059	2.7902e-05	0.642936	1	0.00804367	1	4.65908	3.34005	3.04912	2.83956	2.84175	2.94621	4.0435	6.34143	5.17701	2.99308	2.85917	3.22972	2.12971	4.66465	3.76608	3.85541	3.59094	4.5997	3.91869	4.12563
ENSG00000142949	1	43990858	44089343	PTPRF	5.59732	0.847173	1.53943	0.205978	0.0243128	0.00013763	0.576628	0.905386	0.0214	1	5.11434	3.98984	3.18242	1.52676	2.30788	1.03559	2.48529	5.01545	3.21274	8.34612	3.2083	2.25696	1.89281	8.09398	8.907	6.4719	6.34663	7.8206	5.80698	8.62381
ENSG00000143217	1	161040785	161059389	PVRL4	0.844726	-2.99988	-0.151836	-1.07817	5.4435e-05	0.839839	0.129437	0.0471973	1	0.844477	0.0962569	0.132982	0.0201516	0.147416	1.06492	1.31408	0.0962106	0.74068	1.4803	0.459914	1.66503	1.43949	0.746759	0.357324	0.266596	0.208741	0.287106	0.624858	0.957557	0.540963
ENSG00000143416	1	151336778	151345209	SELENBP1	2.63285	-1.03756	-2.43462	0.376294	0.0472492	0.000174597	0.488851	0.905386	0.0251928	0.990244	1.46566	1.81794	1.52188	2.1908	3.73344	2.52682	4.68605	0.048583	0.229159	0.115011	1.2357	0.116121	1.19863	0.924378	0.564114	0.930109	1.39175	1.30442	0.740963	0.509287
ENSG00000143845	1	204100190	204121307	ETNK2	0.759299	0.641981	2.58301	-1.63032	0.302253	0.00026266	0.0170746	0.905386	0.031135	0.844477	0.726116	0.626972	0.699265	0.420985	0.148186	0.240602	0.815091	1.88687	0.451984	1.13718	0.222843	0.175143	0.353712	0.0185895	0.0541442	0.157464	0.0499797	0.245929	0.408869	0.104019
ENSG00000144031	2	71205510	71212626	ANKRD53	-0.515453	-0.256848	4.99558	0.0229078	0.712814	1.60965e-05	0.974971	1	0.00554946	1	0.238067	0.400845	0.196245	0.263681	0.35959	0.390479	0.2574	0.422309	0.465815	0.0533194	0	0.0323004	0	0.0342834	0.328094	0.2904	0.0307247	0.340162	0.226215	0.0590265
ENSG00000144136	2	113403434	113421404	SLC20A1	8.37955	-1.61441	-0.444133	-0.517134	1.68231e-05	0.269635	0.165978	0.019978	0.637602	0.844477	18.6759	16.8685	22.8504	52.8018	104.224	104.036	52.8991	26.0011	57.6747	50.501	92.2176	52.1572	83.0746	48.1642	45.7333	54.69	58.66	84.1527	68.2019	99.3449
ENSG00000144290	2	162480845	162841792	SLC4A10	-3.38742	-1.40839	-6.27818	-3.14508	0.323288	0.000553322	0.0587938	0.911058	0.0476071	0.844477	0	0	0.00545857	0	0.0112023	0	0.00400939	0	0	0	0.218234	0.0251563	0.0094083	0	0	0	0	0.00735907	0.0195757	0
ENSG00000144339	2	192813769	193060435	TMEFF2	1.10386	-3.447	-1.90612	-1.71464	2.98051e-05	0.0265303	0.0329454	0.0303987	0.293962	0.844477	0.0735749	0.0293211	0.106637	0	0.689359	0.803396	0.289807	0.134933	0.345039	0.18253	0.980568	1.92892	0.312455	0.156485	0.0325558	0.0301254	0.058434	0.1222	0.506713	0.218907
ENSG00000144481	2	234826043	234928166	TRPM8	-0.585496	-1.55083	-4.50479	-1.2467	0.138995	0.000134422	0.170452	0.905386	0.0211901	0.844477	0.00474712	0	0.022361	0	0.04589	0.00566273	0.0131395	0	0.0234656	0.0113408	0.524475	0.494651	0.00770819	0.0382827	0.0819206	0.0421138	0.147038	0.301463	0.200479	0.14124
ENSG00000144560	3	11597544	11762220	VGLL4	5.64949	-0.304378	-1.04421	-0.0178836	0.183554	2.67726e-05	0.937948	0.905386	0.00799195	1	4.19666	5.81718	3.40465	3.92762	4.9885	4.68528	6.66868	3.62583	4.67146	5.31406	11.0723	12.443	12.0912	4.94454	6.41919	7.91333	6.74527	7.84219	7.48682	7.31839
ENSG00000144668	3	37493606	37865005	ITGA9	1.45735	0.0363883	-5.09304	0.40876	0.963858	1.1765e-06	0.636253	1	0.000900454	1	0.149653	0.568565	0.64939	0.361646	0.184123	0.784395	0.335772	0	0.0448335	0.0433357	0.569355	3.14044	0.154637	0.0679187	0.0565204	0.0321852	0.121737	0.0172793	0.114911	0.053971
ENSG00000145113	3	195473636	195539148	MUC4	-1.96525	-0.644941	-4.67032	2.14041	0.562967	0.00040803	0.101663	1	0.0401922	0.844477	0.00527991	0.0018236	0.00663218	0.00173274	0.00170135	0.0188949	0	0.0039962	0	0.00210228	0.0972233	0.129901	0.0228622	0.00811037	0.00168732	0.0093681	0.0072685	0	0	0.00349095
ENSG00000145358	4	101107027	101111939	DDIT4L	2.68252	5.38637	1.2918	1.99913	5.31973e-07	0.161764	0.0250215	0.00217027	0.551678	0.844477	5.2877	1.40217	1.58179	6.16811	0.0484511	0.0896813	0.121387	1.83508	0.185814	1.31711	1.44729	0.462415	0	3.2191	3.63989	2.95686	13.2992	1.05035	3.51368	0.683479
ENSG00000145390	4	120133742	120216672	USP53	7.56745	1.24887	0.429971	-0.258865	1.43035e-06	0.110082	0.300936	0.0035012	0.495405	0.844477	37.1915	33.3029	53.2947	32.9362	16.5812	15.3204	18.4698	9.4175	13.7974	9.42453	10.655	12.0277	8.44066	7.9318	6.90479	10.2374	6.49879	13.3121	11.8267	7.94024
ENSG00000145423	4	154701744	154710272	SFRP2	3.3258	0.969905	-6.69527	0.546044	0.312663	1.49225e-07	0.560154	0.905869	0.000197445	1	1.14542	0.248851	0.330687	2.03713	0.178592	1.32227	0.0255678	0.25169	0	0.463422	9.32418	73.3124	17.5789	2.57533	3.86118	7.17863	1.94559	0.938571	4.4316	3.66447
ENSG00000145642	5	63986135	64013917	FAM159B	-2.79817	-0.447626	-7.17726	-3.02849	0.739845	0.000462283	0.0777961	1	0.042223	0.844477	0	0	0.0786496	0.136988	0.0269013	0.0663912	0.134795	0	0	0	0.698757	1.57067	0	0	0	0	0	0.0706885	0	0.0275989
ENSG00000145819	5	142149949	142608576	ARHGAP26	3.5589	1.01313	2.10819	-0.545398	0.0218894	1.29295e-05	0.209185	0.905386	0.00486208	0.844477	2.03292	1.74515	2.1483	0.941215	0.74477	0.919029	0.941712	2.77085	0.986831	1.9749	0.698972	0.573771	0.493093	0.459988	0.372008	0.60366	0.36579	0.724958	0.949975	0.621864
ENSG00000145824	5	134906373	134914969	CXCL14	1.95193	-0.0789789	-2.75856	-1.15932	0.879092	3.12148e-06	0.0344962	1	0.00167929	0.844477	1.06659	2.1511	1.29191	1.68764	3.42461	0.658876	0.83031	0.691944	0.81595	1.52429	11.5257	8.39333	6.40181	0.17554	0.76692	0.337936	0.196648	1.20952	0.965229	0.850022
ENSG00000146147	6	53794780	54131078	MLIP	-2.62652	-1.60972	-6.5621	0.0744063	0.174188	0.000475174	0.980265	0.905386	0.0428409	1	0	0.0319967	0.0193946	0	0.0099506	0.0613941	0.053421	0	0	0	0.0387698	0.234627	0	0	0	0	0.0106277	0	0	0.00510433
ENSG00000146352	6	123317116	123385612	CLVS2	0.534654	-3.94383	-1.23403	1.6995	4.26848e-06	0.0603233	0.26122	0.00773954	0.39989	0.844477	0.0372299	0	0	0	0.191946	0.266465	0.0686991	0.704453	1.30867	1.1266	1.90083	3.31363	3.96972	0	0.0118977	0	0	0	0	0
ENSG00000146411	6	134309835	134373774	SLC2A12	3.03463	-1.03091	-2.88063	-0.0406538	0.0297581	2.37011e-06	0.932956	0.905386	0.00144777	1	0.840201	0.626815	0.918189	1.02573	1.60819	1.09246	2.61629	0.0763105	0.124597	0.0401446	1.09706	0.784296	0.422929	0.222631	0.902178	1.3715	1.30123	0.682964	1.10708	1.43324
ENSG00000146678	7	45927956	45933267	IGFBP1	1.26037	-2.38419	6.69862	-4.42985	0.0183862	0.000258408	6.32148e-05	0.905386	0.0310452	0.063158	1.24907	0.117657	0.534877	0.536614	6.84963	2.57361	0.298584	0.644577	0	0.271274	0	0	0	0.078491	0.239501	0.120884	0.140687	8.1629	1.76474	1.59915
ENSG00000147041	X	37865835	37988072	SYTL5	0.958105	0.00217214	-3.00095	-0.877697	0.999761	0.000151953	0.119353	1	0.0230311	0.844477	0.0306764	0.0158927	0.00722494	0	0.022241	0	0.0159204	0.0522404	0	0.00916069	0.115541	0.366264	0.249056	0.759832	0.301452	0.77561	0.570105	0.89612	1.41211	1.45273
ENSG00000147804	8	145635126	145642279	SLC39A4	0.907775	0.821946	2.62356	0.468468	0.093307	2.38836e-05	0.341364	0.905386	0.00717329	0.863926	0.380324	0.788146	0.358298	0.609381	0.317194	0.213496	0.381861	0.296321	0.430063	0.418664	0.149801	0	0.0847625	0.386608	0.343175	0.396944	0.816146	0.483045	0.289741	0.406775
ENSG00000147862	9	14081842	14398982	NFIB	4.57955	0.590517	1.79392	-0.230494	0.196662	0.000374168	0.613692	0.905386	0.0378466	1	4.01795	1.43214	3.48917	2.5528	2.43751	2.35599	1.0627	1.60973	1.03573	2.22693	0.511175	0.7288	0.568331	0.164584	0.568396	1.4765	0.553124	1.07053	1.38765	0.375462
ENSG00000148143	9	109625378	109775915	ZNF462	4.87452	-0.119162	-0.134251	1.64786	0.703747	0.693717	6.82066e-07	1	1	0.00371014	2.45267	2.04957	2.68563	2.18259	3.10802	2.75041	1.92178	0.792596	2.1392	0.599838	1.73763	1.03031	2.03354	2.88912	2.71249	3.52594	3.35113	0.855585	1.57246	1.04465
ENSG00000148219	9	119187504	120177348	ASTN2	3.41573	0.271906	-2.08906	0.307855	0.555315	3.66062e-05	0.504188	1	0.00958339	1	0.633819	0.74117	0.73786	0.659669	0.555814	0.691263	0.513773	0.544822	1.69334	0.400178	8.29855	5.07125	1.15414	0.8971	0.868077	0.819336	1.38359	1.05801	1.12423	0.646558
ENSG00000148337	9	130928343	130966662	CIZ1	6.54406	0.344977	1.03013	0.130941	0.178432	0.000189672	0.608305	0.905386	0.0266826	1	25.5267	21.129	19.7747	13.9734	14.8059	15.1679	18.4665	23.1089	14.4382	24.5521	10.9085	15.7823	12.7167	16.8875	21.0942	22.8753	14.7683	21.9395	18.2346	19.4618
ENSG00000148841	10	106071894	106098162	ITPRIP	5.06124	-1.47298	-0.374366	-0.31316	9.65384e-06	0.293685	0.343022	0.0137432	0.65908	0.865216	2.07011	1.92452	1.75751	1.20835	4.59555	6.25644	3.99165	2.69391	4.35468	6.09877	3.28727	7.97531	9.77853	7.21124	6.23636	5.38607	4.02123	9.63357	8.79083	6.7191
ENSG00000150556	2	149894621	150071776	LYPD6B	1.86206	2.63917	3.22292	2.20503	0.000134853	1.80935e-05	0.00164164	0.0923068	0.00610885	0.421083	1.12461	1.53651	0.900092	2.28301	0.125071	0.0118719	0.557827	1.19768	1.91863	1.28391	0.02499	0.216049	0.323204	0.687941	0.467532	0.582725	0.924797	0.240167	0.218558	0.0592221
ENSG00000150594	10	112836790	112840658	ADRA2A	2.74845	-2.36656	-3.17354	-1.34013	0.00409401	0.000456001	0.0867189	0.528829	0.0418837	0.844477	0.0582169	0.0100536	0.109691	0.124185	0.487742	0.625011	0.11414	0.132187	1.37492	1.59942	9.30686	8.46744	15.8023	0.804832	0.0279068	0.929643	0.701253	0.887288	0.639237	3.35839
ENSG00000150782	11	112013974	112034840	IL18	0.441726	3.0948	4.99388	0.783304	2.18309e-05	1.00696e-05	0.379482	0.0227395	0.00417768	0.896864	2.89759	0.961341	4.94856	2.44522	0.289767	0.187296	0.513611	0.469948	0.0940765	0.323951	0.0358412	0	0	0.0328886	0.0410537	0.12663	0.0884242	0.0362581	0.0964495	0.0141563
ENSG00000151150	10	61788159	62493248	ANK3	4.51857	-0.471273	-1.85325	0.493938	0.312594	0.00049076	0.297611	0.905869	0.0438675	0.844477	0.808122	0.467873	0.431677	1.06793	1.42389	0.685726	0.822081	0.1135	0.142764	0.0557285	0.702889	0.209793	0.53029	2.28048	0.73163	0.410937	1.56207	1.02427	1.38484	0.776678
ENSG00000151655	10	7745232	7791483	ITIH2	-3.70373	0.620915	-5.61553	0.568331	0.607189	0.000430396	0.624071	1	0.0408342	1	0	0.023023	0.0104664	0.0109379	0	0.0132527	0.00768773	0	0	0	0.223172	0.0241177	0.0541193	0.0127992	0.0213024	0.0197121	0.0229413	0.0141105	0.0187676	0.0110183
ENSG00000151693	2	9346894	9545812	ASAP2	6.41851	0.172666	1.0777	-0.425757	0.475216	3.57802e-05	0.0768303	1	0.0094175	0.844477	13.2211	11.1557	9.99657	8.382	7.98487	8.94505	12.1194	28.0034	15.8713	22.1331	14.6419	16.1324	10.4859	6.18689	7.29838	7.00161	8.08442	12.1879	10.2179	10.7445
ENSG00000151883	5	49961733	50142356	PARP8	5.47751	0.0263507	-1.32151	-0.10258	0.925595	1.90262e-05	0.715036	1	0.00637978	1	3.49445	2.67791	2.71236	3.27883	3.29875	2.78045	3.05291	1.61739	1.76361	1.17606	6.56447	5.61049	2.79166	6.33304	4.01165	3.57982	7.17735	6.69766	7.05597	6.03256
ENSG00000151892	10	117816444	118032979	GFRA1	4.91721	-0.362019	2.88685	0.718606	0.525001	1.14628e-05	0.222379	1	0.0044894	0.844477	2.67217	3.88024	4.32636	1.48078	3.41347	6.22032	2.57021	2.0976	15.1588	7.00849	0.718902	0.97786	2.20668	0.347431	1.30655	0.826325	0.307425	0.436358	0.690001	0.389952
ENSG00000152154	2	39892122	39945103	TMEM178A	1.03	3.3043	1.80179	-0.285824	1.34398e-05	0.0187273	0.685607	0.0168707	0.257295	1	4.60141	3.63482	3.53375	1.70443	0.367009	0.561572	0.126101	1.5172	0.350313	0.725592	0.305056	0.659335	0.0739762	0.244935	0.407659	0	0.282228	0.385756	0.179575	0.436771
ENSG00000152475	19	58878985	58892427	ZNF837	-2.14199	0.485041	-5.63427	0.65866	0.566206	0.000324916	0.450403	1	0.034438	0.960405	0.0542227	0.168549	0.034055	0.142356	0.0873612	0.0646811	0.0625345	0	0	0	0.317687	0.196182	0	0.0416452	0.0693124	0.0641379	0.373223	0.0688677	0.0915969	0.107552
ENSG00000152583	4	88394487	88452213	SPARCL1	5.01056	3.8356	-2.76301	1.57199	2.48191e-07	0.000145114	0.0528126	0.00129093	0.0222006	0.844477	42.4621	8.67865	82.4158	51.709	3.21371	4.80255	1.97926	1.8381	1.6362	1.86947	22.3595	24.6028	1.68252	0.0373047	0.0724362	0.134057	0.267459	0.0411266	0.0364667	0.0535235
ENSG00000152822	6	146348782	146758734	GRM1	-1.09939	-0.437767	-7.2362	-1.24527	0.671252	8.2729e-06	0.178889	1	0.0035527	0.844477	0.0206407	0.0106934	0.00972264	0.00508032	0.0349181	0.00615544	0.0071414	0	0	0	0.285055	0.145625	0.00837888	0.00594482	0.0296828	0.0549338	0.0852437	0.144185	0.183055	0.0358236
ENSG00000152910	16	76311176	76593135	CNTNAP4	0.866982	-4.81938	1.3026	2.62661	4.61966e-05	0.36853	0.0295203	0.0426718	0.707438	0.844477	0.0209761	0	0.0263484	0.0206515	0.148701	0.909129	0.532213	0.0396903	0.0115208	0.00835194	0.0351136	0	0	0.0161105	0	0.198494	0.360954	0.053283	0.0236229	0
ENSG00000153317	8	131064353	131455906	ASAP1	6.66776	0.186662	1.00555	-0.0622967	0.458774	0.000215587	0.804503	1	0.0282376	1	15.3279	14.8771	13.1337	12.882	11.6453	12.2076	13.9528	18.0552	18.5573	13.2365	10.4129	10.1929	11.3405	6.61025	9.9329	8.32288	7.79584	7.97823	9.53952	11.6866
ENSG00000153707	9	8314246	10612723	PTPRD	4.54095	-0.413859	-2.75346	0.0839	0.404823	1.51457e-06	0.866556	0.971162	0.0010904	1	1.34072	0.294677	2.22633	1.28664	1.823	1.77702	1.65635	0.130687	0.585751	0.687506	6.05292	2.94724	2.78724	1.52899	1.98324	5.46049	3.6564	2.83376	2.89968	4.09984
ENSG00000154122	5	14704910	14871887	ANKH	7.01417	-0.347059	-1.73762	0.233176	0.366317	4.42921e-05	0.547155	0.936317	0.0105774	1	5.47979	4.71548	3.75065	8.7367	8.14118	7.70649	6.26484	1.56804	3.19176	2.52007	16.7248	6.41636	7.6644	13.4655	7.65029	17.8158	20.221	13.582	13.2116	15.7115
ENSG00000154153	5	16473147	16617167	FAM134B	4.08089	0.187347	-2.64358	-0.511129	0.687924	1.19555e-06	0.265763	1	0.000900454	0.844477	4.01688	1.80443	2.46866	0.962398	1.2229	2.46932	2.57495	0.233148	0.230096	0.431735	4.04276	2.46086	0.866994	8.92416	7.33985	7.11254	4.39328	11.6016	16.7351	7.31584
ENSG00000154175	3	100468000	100712359	ABI3BP	7.20705	-0.202199	2.59346	0.647166	0.655771	5.05009e-07	0.161121	1	0.000465573	0.844477	15.012	9.95543	11.4538	14.1403	23.1326	13.6548	7.5071	28.3703	35.4135	30.3762	5.79324	5.936	8.00319	6.88717	23.5021	6.02819	10.0577	5.36138	5.45063	14.2442
ENSG00000154310	3	170779128	171178197	TNIK	4.01707	2.26493	0.927399	2.32188	4.98977e-07	0.0327297	8.18113e-08	0.00217027	0.320067	0.000572165	0.503337	0.789103	0.585518	0.508476	0.186167	0.0887577	0.0999459	0.631068	2.91355	2.48336	1.81337	0.883634	1.21529	4.51294	5.22002	4.93904	3.64229	1.27301	1.61182	0.447102
ENSG00000154358	1	228395831	228566577	OBSCN	3.58594	2.15164	2.20219	1.13245	0.000165355	0.00019083	0.036076	0.101191	0.0267688	0.844477	0.476667	0.130419	0.231668	0.107857	0.0450652	0.0458778	0.0717748	0.713169	0.247721	0.882604	0.158026	0.23276	0.134361	0.668647	0.526264	1.39579	0.671437	0.744551	0.401626	0.159507
ENSG00000154529	9	43684902	43924049	CNTNAP3B	2.88542	1.6961	2.27377	2.40271	0.00470483	0.000523328	0.000110613	0.56178	0.0454628	0.0984573	0.190228	0.550129	0.299577	0.715594	0.0905737	0.281108	0.0510814	0.138605	0.533316	0.474801	0.128326	0.10478	0.0645431	0.349992	0.590677	0.695189	0.738718	0.169485	0.196645	0.0394217
ENSG00000155428	7	72430016	72439997	TRIM74	-2.76246	1.99258	-5.68992	-0.278567	0.0535891	0.000546099	0.787389	0.905386	0.0471514	1	0.127514	0.105699	0.264285	0.125541	0.0246534	0.0304218	0.052942	0	0	0	0.128074	0.608989	0	0.146904	0.0489001	0	0.052662	0.0323909	0.0861625	0.151757
ENSG00000155506	5	154092462	154197167	LARP1	7.51004	-0.171995	0.887873	-0.112533	0.453115	0.000346963	0.624422	1	0.0358773	1	23.0908	26.0919	23.3942	20.2138	23.3857	24.1911	32.348	20.9509	24.8718	27.6769	13.929	17.7131	18.6967	13.6371	18.5525	16.9871	16.3014	21.9899	18.443	20.6342
ENSG00000156103	8	89044237	89340254	MMP16	5.62081	-0.275671	-2.85333	0.177995	0.566301	2.53928e-07	0.709211	1	0.000295983	1	0.371838	0.324278	0.294839	0.582685	0.479272	0.166334	0.799783	0.165342	0.4493	0.159157	4.14708	1.25116	1.68051	6.08657	3.12521	5.40445	5.17003	6.71801	3.16685	5.03993
ENSG00000156639	6	37787275	38122400	ZFAND3	5.61983	0.301754	0.875006	-0.0524029	0.173401	0.000261805	0.812868	0.905386	0.031135	1	17.3563	14.148	13.4507	11.9504	11.2934	10.6072	13.4003	13.4638	10.1917	14.8102	9.64578	9.71222	7.83854	9.60127	11.0129	10.3971	10.122	14.7078	12.0672	10.4885
ENSG00000158023	12	122355768	122441833	WDR66	3.88393	0.538166	1.95457	0.505063	0.288654	0.00042554	0.320729	0.905386	0.0408342	0.851524	1.35553	0.673307	0.921564	0.703965	0.709226	0.611229	0.605987	6.55501	0.514246	1.4133	1.25153	1.14267	0.680738	1.26649	0.413093	0.541354	0.764701	0.630085	0.637382	0.575165
ENSG00000158195	1	27730730	27816669	WASF2	6.41662	-0.0436089	0.852658	0.482973	0.836834	0.000209265	0.0243014	1	0.0278391	0.844477	16.0338	16.483	15.5109	14.0179	15.1411	17.3164	16.5186	12.9754	13.5042	14.103	11.3627	7.85309	9.5641	20.6396	15.9816	16.1169	19.0855	16.9731	14.7067	13.1813
ENSG00000158234	3	138327448	138352218	FAIM	4.95747	0.0274816	-1.03963	0.106938	0.919201	0.00043344	0.700979	1	0.0410435	1	11.638	15.6773	13.6898	13.4447	11.9006	11.5854	17.3051	2.96055	7.80403	4.60083	10.3425	13.2422	15.5757	2.42039	3.34815	2.64859	3.7865	3.34716	3.34667	3.13457
ENSG00000158445	20	47980414	48099184	KCNB1	2.30098	2.46651	2.09723	-1.04572	9.82542e-06	0.00125668	0.18427	0.0137432	0.0733275	0.844477	2.49001	3.43347	2.64425	0.486553	0.321556	0.324992	0.598454	0.100704	0.182695	0.143796	0.0477278	0.0481398	0.030864	0	0.00303717	0.0224834	0.0130833	0.0241415	0.0107031	0.021993
ENSG00000158458	5	139226364	139422884	NRG2	-0.356754	-1.29097	-6.27606	0.311861	0.14314	0.000132592	0.734326	0.905386	0.0211011	1	0.0330459	0.128402	0.108962	0.105737	0.311467	0.167534	0.222953	0	0	0	0	0.358688	0	0.0856596	0.00792043	0.278507	0.136476	0.178378	0.0837354	0.0737409
ENSG00000158636	11	76155967	76264069	C11orf30	4.7249	-0.0288566	0.994492	0.294389	0.906181	0.000192893	0.232712	1	0.0268409	0.844477	1.78308	1.50113	1.61082	2.11286	1.7791	1.9105	1.79128	2.90275	3.11637	1.97014	2.22264	1.68656	1.32356	2.35868	1.99336	2.57051	2.59053	2.24849	2.18916	2.23259
ENSG00000159322	15	73043710	73078187	ADPGK	4.8976	-0.103629	-0.872922	-0.0952301	0.653509	0.000523223	0.683086	1	0.0454628	1	5.053	3.93167	5.96386	5.10556	5.28819	5.30339	5.89906	2.42678	4.18899	3.17275	7.11414	8.56674	7.04448	2.75404	3.59541	4.84742	4.07442	4.04825	5.12794	4.78558
ENSG00000160323	9	136279478	136324508	ADAMTS13	0.147066	0.165199	-3.40299	-0.135167	0.766732	1.09069e-05	0.811578	1	0.00441286	1	0.237262	0.191209	0.192477	0.149239	0.191133	0.149374	0.182422	0	0.0217189	0.0314899	0.132391	0.314758	0.26754	0.0683352	0.170601	0.268955	0.217749	0.11719	0.322867	0.235308
ENSG00000160633	19	5623046	5668489	SAFB	6.59721	-0.0555631	1.17876	0.488535	0.823665	1.38157e-05	0.0530223	1	0.00497965	0.844477	12.748	13.5182	12.738	13.7685	13.983	15.2513	12.7652	24.2303	13.8803	14.4186	7.77822	10.764	11.722	15.2024	11.9201	18.4374	13.1785	13.3876	10.7179	11.8128
ENSG00000161956	17	7465192	7475287	SENP3	1.14903	-0.428898	1.87401	-0.36539	0.298371	0.000134613	0.386158	0.905386	0.0211901	0.903451	0.347594	0.677949	0.568246	0.543519	0.741214	0.780494	0.679133	0.626756	1.0444	0.732705	0.179694	0.355093	0.282205	0.482895	0.715496	0.290227	0.443325	0.921906	0.604451	0.689462
ENSG00000162630	1	193148175	193155784	B3GALT2	4.79938	3.30167	3.90558	-0.083698	0.000828293	0.000245459	0.924667	0.237742	0.0306349	1	24.6293	78.2699	51.4396	21.3583	2.68239	1.58662	9.22757	0.208281	2.47497	4.72521	0.23033	0.0497824	0.297893	0	0.824461	0.42723	0.355155	0.116504	0.445497	0.852878
ENSG00000162706	1	159141399	159173103	CADM3	6.64565	2.99396	1.18926	3.38778	1.24048e-06	0.046211	3.05681e-06	0.00319627	0.36001	0.00932226	19.5552	75.3393	31.5273	34.4365	9.37744	1.33297	4.3928	54.6714	171.217	106.782	65.7442	66.1235	51.1489	0.21086	0.212415	0.80332	0.318269	0	0.0162729	0.0859838
ENSG00000162745	1	161952982	161993644	OLFML2B	4.57393	0.29121	-2.33607	1.26205	0.570921	6.33023e-05	0.0168866	1	0.0130761	0.844477	4.37127	7.13535	4.69754	4.58477	4.08765	5.3061	3.61761	0.13716	1.35727	0.669081	4.79861	6.84281	2.01523	16.5124	8.18156	24.1056	7.14404	4.70098	8.47891	6.7861
ENSG00000163125	1	150335567	150449042	RPRD2	5.62872	-0.00463051	1.06736	0.469995	0.985943	0.000198873	0.0772276	1	0.0272717	0.844477	6.49437	5.20708	5.16733	4.18647	5.54313	5.34911	5.26967	5.00803	6.07937	4.00188	3.91502	2.09795	3.20125	5.05721	6.28392	5.34229	7.67203	4.78976	4.70175	5.58465
ENSG00000163235	2	70674412	70781325	TGFA	1.82923	6.1817	-1.1517	1.96641	6.13302e-07	0.220734	0.0315124	0.0023096	0.61933	0.844477	0.710874	0.117538	0.527214	0.148909	0	0	0.0104661	0.266157	0.137069	0.460701	1.65206	0.902933	0.0245594	3.34558	1.00054	1.2613	3.85719	0.998924	0.766506	0.39001
ENSG00000163395	1	201159953	201198080	IGFN1	0.31404	0.184607	-3.54731	1.47192	0.801345	1.13356e-05	0.0338782	1	0.00447625	0.844477	0.024779	0.0256748	0.023344	0.0335439	0.0119768	0.0480323	0.0150031	0.0175823	0.0459322	0.0147992	0.941068	0.168098	0.0804704	0.253354	0.264286	0.197843	0.121522	0.0550752	0.167434	0.0552935
ENSG00000163661	3	157154578	157161417	PTX3	9.73758	-0.113726	3.15009	-0.422975	0.865663	5.62975e-05	0.528263	1	0.0120338	1	1577.23	775.842	1153.46	820.973	657.557	1014.52	1929	539.927	12.0522	461.059	54.1766	96.9524	6.91258	15.0924	19.6463	33.3723	32.0463	32.9332	67.9593	18.8074
ENSG00000163823	3	46243200	46249887	CCR1	0.637288	-4.04285	-1.36678	-2.14392	1.26411e-05	0.184999	0.00700214	0.0162857	0.587838	0.751748	0.0274919	0.0284858	0.0129499	0.0270665	0.438508	0.393534	0.46608	0	0.113247	0.0328389	0.24161	0.208882	0.0223202	0.110853	1.27831	0.780458	0.0283847	2.86321	4.41192	1.66319
ENSG00000164093	4	111538579	111563279	PITX2	3.67932	4.22649	1.82536	3.10944	8.95913e-12	0.00134838	1.02941e-07	1.46201e-07	0.0770258	0.000629949	3.35823	3.99053	4.16183	5.24804	0.141707	0.19076	0.345805	3.69913	4.86367	3.23935	0.250965	1.20057	2.62911	4.34481	2.82992	2.89648	3.20586	0.203107	0.281397	0.773167
ENSG00000164106	4	174309299	174327531	SCRG1	2.40988	0.794236	-5.09842	1.68539	0.306067	7.68638e-08	0.0369291	0.905386	0.000138141	0.844477	0.269658	0.139703	2.10491	0.0948161	0.335155	0.367621	0.439834	0.371745	0.126948	0.713232	21.9575	16.4326	15.7942	0.621324	0.184661	1.84545	1.43185	0.391416	0.325375	0.324744
ENSG00000164442	6	139693393	139695757	CITED2	6.26933	0.568414	1.70598	-0.169265	0.178788	0.000208629	0.685409	0.905386	0.0278301	1	58.4878	105.056	45.1486	59.5318	40.8826	26.0613	70.5958	83.6861	17.8509	30.224	19.4309	18.8303	16.5979	19.3851	19.2375	16.0292	11.743	22.3083	18.2707	23.952
ENSG00000164485	6	137464968	137494785	IL22RA2	-3.25257	-0.518208	-6.99875	1.70484	0.698577	0.000154831	0.275794	1	0.0232652	0.844477	0.0260154	0	0	0	0	0	0.027003	0	0	0	0.195972	0.423565	0.274578	0.0149856	0	0	0	0	0	0
ENSG00000164796	8	113235157	114449328	CSMD3	-2.22551	-0.0851298	-4.30111	1.53717	0.935869	0.000385045	0.223346	1	0.0383916	0.844477	0.00365035	0.00189116	0.00515842	0.0053908	0.00176438	0.00653163	0.0050519	0	0.00601471	0.00218016	0.12374	0.0871676	0.00296365	0.00630813	0.00349966	0.00323839	0.00376889	0.00231814	0	0.00181014
ENSG00000164879	8	86285665	86361269	CA3	-0.912053	-0.521916	-6.90604	0.0870039	0.58225	4.05012e-05	0.929159	1	0.0101592	1	0.243557	0.0672964	0.168264	0.143873	0.266837	0.135582	0.280892	0	0	0	0.856189	0.246737	0	0.205767	0.0155668	0.259284	0.335288	0.123735	0.24686	0.257654
ENSG00000165078	8	68334360	68658620	CPA6	-2.07113	1.13379	-6.44059	3.77056	0.311916	0.000290573	0.0238012	0.905869	0.0328528	0.844477	0.123285	0	0.174217	0.106205	0.0297946	0.0551488	0.0533187	0	0	0	0.154782	0.568717	0.0250231	0.0177539	0.0590976	0.0273429	0	0	0	0
ENSG00000165272	9	33441152	33447609	AQP3	-1.34633	-0.740977	-4.22241	0.495439	0.392321	0.000193538	0.593835	0.958598	0.0268409	1	0.0897171	0.0929605	0.120745	0	0.185848	0.0764439	0.124164	0	0.0211182	0.030619	0.708014	0.278231	0.332981	0.191953	0.0122876	0.136444	0.0264659	0.0325568	0.173207	0.0381335
ENSG00000165449	10	61410523	61495760	SLC16A9	0.29729	2.07411	-3.19207	1.00299	0.012065	0.000590023	0.20679	0.820353	0.0499743	0.844477	0.415699	0.615325	0.75128	0.100229	0.082011	0.0303599	0.217208	0.038526	0.0838716	0.0506684	0.681671	0.460417	0.840302	0.684158	0.317204	0.331154	0.175183	0.053875	0.0429936	0.496413
ENSG00000165490	11	82611017	82669319	C11orf82	0.89574	-0.618796	-2.248	0.412877	0.18773	4.69256e-05	0.413538	0.905386	0.0108876	0.928053	0.203755	0.342163	0.337576	0.504965	0.597699	0.553161	0.481323	0.0717902	0.1505	0.184637	0.740973	0.854137	0.832831	0.242833	0.215552	0.324123	0.232135	0.205245	0.21364	0.22995
ENSG00000165633	10	50226490	50323554	VSTM4	3.51682	-0.465679	-1.98469	-0.544272	0.232903	8.86113e-06	0.15811	0.905386	0.0037397	0.844477	0.668999	1.3776	1.61154	0.99214	0.990542	1.61627	2.30293	0.173054	0.544182	0.697963	1.82869	2.90458	2.22759	2.55608	4.01878	3.27552	3.53231	4.57111	8.74056	4.09851
ENSG00000165698	9	135753414	135765588	C9orf9	1.21981	0.0808206	4.22319	-0.0557814	0.856856	2.25065e-05	0.902073	1	0.00692974	1	0.797596	1.43248	0.801498	0.602028	0.925237	0.903863	0.79108	0.0452756	0.131421	0.333454	0.033379	0	0	0.459439	1.01956	1.29724	0.686247	1.06367	1.19016	0.870129
ENSG00000165949	14	94571182	94583033	IFI27	1.37676	-2.72384	-2.7317	-2.94263	0.000103185	0.000802602	2.76631e-05	0.0745304	0.0597145	0.0356388	0.0721927	0.0935032	0.102018	0.222111	0.750223	1.31328	0.462088	0.0512253	0.104083	0.0646753	0.385207	1.03826	0.454242	0.0311889	0.458532	0.0800567	0.13044	0.57307	2.62199	1.78995
ENSG00000165966	12	41582250	41968392	PDZRN4	1.72674	4.18873	2.28408	3.31389	1.46147e-05	0.0287189	0.0088176	0.0178869	0.302662	0.781376	4.72831	4.99249	6.38886	1.90877	0.150252	0.136616	0.458515	0.222895	0.013479	0.146573	0.0616228	0.0177585	0.0265663	0.15079	0	0	0	0	0.013819	0
ENSG00000166068	15	38544527	38649450	SPRED1	6.49087	-0.0674182	-0.937209	-0.0241831	0.774507	0.00023346	0.918238	1	0.0298415	1	9.61229	6.55981	8.72592	9.79914	9.0461	8.82064	9.9819	4.55089	8.91136	6.5688	18.4645	17.6997	12.6267	13.5976	7.89524	11.7812	10.7831	14.1076	14.3338	10.7231
ENSG00000166086	11	133938820	134021896	JAM3	6.14627	0.343817	-1.28762	-0.13552	0.164859	1.77013e-06	0.581941	0.905386	0.00117059	1	17.0212	11.4937	22.5287	18.622	13.9648	11.8523	16.1331	4.79977	4.49279	4.82795	18.9839	15.4408	10.4985	7.48045	12.2059	14.5016	11.9292	13.529	16.5983	13.6168
ENSG00000166340	11	6634000	6640692	TPP1	5.69213	-0.0766131	1.33746	0.490259	0.821557	0.000341196	0.154357	1	0.0356153	0.844477	15.4262	10.093	9.68855	10.6147	11.5764	12.359	13.1261	6.0463	8.98957	7.2847	2.70913	2.80727	5.44209	6.3912	16.2272	11.4451	10.9657	7.54163	5.32556	13.8193
ENSG00000166455	16	81087102	81110872	C16orf46	-0.752778	1.22231	4.07681	-0.594211	0.107217	6.95563e-05	0.43097	0.905386	0.0137943	0.94351	0.316661	0.18046	0.492232	0.623523	0.198974	0.0755476	0.241034	0.557234	0.0260883	0.775413	0.0397564	0.0343711	0.0257091	0.0547219	0.212512	0.449479	0.0980833	0.402188	0.50818	0.172729
ENSG00000166598	12	104323885	104347423	HSP90B1	10.7216	0.389929	1.41542	0.0179944	0.282528	0.000308896	0.960147	0.905386	0.0341072	1	315.026	308.395	399.52	294.99	251.702	276.316	241.792	801.963	299.923	635.127	284.654	294.957	277.037	352.731	244.95	237.403	401.495	410.337	411.168	257.984
ENSG00000166897	22	37764000	37823505	ELFN2	0.32454	-4.17857	-1.53446	-4.76285	1.06498e-06	0.063297	9.18547e-09	0.00306877	0.408701	7.84597e-05	0.00897876	0.013955	0.00422938	0	0.173594	0.155303	0.0776634	0.0662584	0.0221916	0.0268127	0.169091	0.0292372	0.24056	0	0.0344324	0	0.027811	0.741249	0.62187	0.276049
ENSG00000167191	16	19868616	19897489	GPRC5B	1.04852	-0.0287346	-3.6264	0.0982528	0.969721	5.6286e-05	0.893042	1	0.0120338	1	0.0680861	0.134682	0.215754	0.103596	0.0239339	0.347024	0.0513969	0.063244	0	0.059148	1.47649	0.483723	0.20101	1.01971	0.534071	0.19768	0.536814	0.416654	0.731919	0.736639
ENSG00000167895	17	76126851	76139049	TMC8	-2.58821	0.393256	-6.59016	2.69043	0.743741	0.000206211	0.0295592	1	0.0276582	0.844477	0.00687297	0.00712145	0.0323747	0.00676662	0	0.0163972	0.0142678	0	0	0	0.0862893	0.104441	0.156241	0.221706	0.0131785	0.036584	0.0141923	0	0.034831	0.00681636
ENSG00000167978	16	2802330	2822539	SRRM2	9.18503	-0.227553	1.92937	0.98205	0.523884	1.13197e-06	0.00749444	1	0.000893821	0.772417	34.5294	25.3701	25.7223	40.9867	28.8018	56.6784	29.0657	101.174	99.4837	40.7117	29.4024	25.0391	28.0613	48.7072	42.769	55.3513	46.754	30.6349	24.9145	28.5954
ENSG00000168356	3	38887260	38992052	SCN11A	-2.27171	0.0905906	-4.26063	1.23484	0.915577	0.000127948	0.123922	1	0.0208794	0.844477	0.0194887	0.015145	0.00918004	0.00479679	0.0141297	0.00581192	0.0134857	0	0.00802794	0	0.110105	0.0634605	0.0395564	0.0168392	0.0233553	0.0778021	0.0301824	0.0309406	0.0164609	0.00483205
ENSG00000168488	16	28834356	28848558	ATXN2L	5.00671	0.140344	1.33395	0.0393172	0.64005	4.50054e-05	0.895833	1	0.0106037	1	6.82235	5.03307	3.78903	2.84215	3.54265	4.83207	4.50957	10.7023	4.26294	6.6488	3.45798	4.09033	3.77995	4.46094	4.80057	4.29394	4.29535	5.46685	4.2926	5.22891
ENSG00000168702	2	140988992	142889270	LRP1B	1.24387	0.251917	-5.63468	-0.232386	0.735479	1.24244e-07	0.752008	1	0.000184318	1	0.0506704	0.0182617	0.13283	0.0759141	0.0596312	0.0446757	0.0731742	0.00250114	0	0.0052631	0.215741	0.129128	0.236099	0.0177664	0.0591392	0.156355	0.23201	0.310588	0.0223294	0.115801
ENSG00000168899	2	85811531	85820535	VAMP5	1.51016	-0.33889	2.10143	-0.379058	0.474833	0.000300465	0.436677	1	0.0336604	0.948699	2.33767	4.84436	3.23865	4.19684	5.98184	4.31952	3.77441	2.706	3.47417	2.19006	0.345283	0.199008	1.71184	0.686485	2.54877	3.00912	3.78601	3.95873	4.02639	3.13667
ENSG00000169246	16	21413558	21459888	NPIPB3	5.21574	0.370945	1.46108	0.34015	0.312267	0.000242452	0.354703	0.905869	0.0304961	0.875573	9.55922	3.72037	6.79049	5.69822	5.38779	6.17695	3.75932	15.4765	11.7552	7.16153	4.02011	4.20266	7.8099	4.74623	4.75249	7.25025	7.58033	6.55124	3.9267	5.77332
ENSG00000169594	15	83924655	83953466	BNC1	4.45566	1.58638	3.04496	0.470671	0.00151993	2.81265e-08	0.32728	0.32352	6.5676e-05	0.854728	4.89314	3.74777	2.37495	1.29492	1.43797	0.971264	0.715108	25.2695	8.92677	21.7615	5.26847	2.77028	1.10599	5.64622	3.67786	2.66707	1.87532	4.1763	3.10796	1.77032
ENSG00000169894	7	100547187	100611118	MUC3A	-3.57226	-1.06187	-6.45537	-0.129752	0.481833	0.000494533	0.94342	1	0.0440189	1	0	0	0.00639069	0	0	0.0161839	0	0	0	0	0.238466	0.0589041	0.0330446	0	0.00650352	0	0	0.00861572	0	0
ENSG00000170370	10	119301955	119309056	EMX2	3.553	3.21257	0.997651	2.08278	3.91475e-10	0.0438492	1.75586e-05	3.83301e-06	0.355833	0.0281173	8.53029	5.59425	9.0991	2.99211	0.968174	0.79647	0.398296	3.34578	2.21928	1.98012	1.06952	2.57402	1.34586	5.6365	5.17618	7.29186	3.96982	1.46211	1.55573	1.4728
ENSG00000170381	7	82993222	83278326	SEMA3E	2.36546	-1.23833	-3.41005	0.336681	0.0904041	7.2312e-05	0.661104	0.905386	0.014104	1	0.150205	0.0461142	0.330181	0.416258	0.172092	0.630436	0.920046	0.138949	0.577487	0.159484	2.08137	8.74356	1.14722	0.0320455	0.074669	0.286249	0.287191	0.0635914	0.263135	0.126899
ENSG00000170458	5	140011313	140013286	CD14	-0.24518	0.526657	6.96755	-4.92728	0.52128	1.96981e-05	0.000923387	1	0.00651581	0.307156	1.09476	1.31995	1.65017	0.921043	0.615734	0.712315	1.30848	0.316369	0	0.713281	0	0	0	0	0	0	0	0.0505614	0.268995	0.0197407
ENSG00000170579	18	3496030	4455335	DLGAP1	-1.86829	-0.291481	-7.62203	1.31872	0.810245	2.87261e-05	0.263084	1	0.00812898	0.844477	0.0030984	0.0160521	0	0.00305045	0.0059904	0.011088	0.00428802	0	0	0	0.18672	0.00672613	0.130808	0.0642517	0.00297049	0.00549746	0.0255921	0.0118057	0.00523404	0.0153644
ENSG00000170919	13	45915480	45965872	TPT1-AS1	3.58053	0.714158	1.44488	0.00871028	0.0454576	0.000225923	0.980214	0.905386	0.0291828	1	2.33243	1.2015	1.18415	0.954266	0.731616	0.844723	1.07497	1.51243	1.4658	1.00447	0.866832	0.317059	0.697096	1.22373	1.47662	1.40565	2.21168	2.08548	1.89155	1.48801
ENSG00000171097	9	131595221	131644773	CCBL1	-0.0958052	0.604143	2.78591	-0.619066	0.290301	0.000299364	0.268333	0.905386	0.0336139	0.844477	0.177076	0.312992	0.206073	0.307652	0.140971	0.198805	0.165779	0.130082	0.102978	0.497687	0.0523099	0.0678361	0.0169135	0.288004	0.199725	0.110889	0.344144	0.489494	0.475089	0.320244
ENSG00000171357	1	46669006	46686933	LURAP1	0.262109	-1.24339	-2.91013	-0.830034	0.0326854	5.63422e-05	0.163296	0.905386	0.0120338	0.844477	0.34422	0.293723	0.438738	0.259154	0.724231	1.03861	0.686551	0.0689635	0.10009	0.169305	1.16938	0.131867	1.87406	0.16329	0.446483	0.718524	0.167246	0.951531	0.752504	0.602443
ENSG00000171403	17	39722096	39728310	KRT9	-2.67722	0.225864	-7.18624	1.42497	0.87144	0.000139489	0.296815	1	0.021542	0.844477	0	0.017008	0	0.0484818	0.0158679	0	0.022717	0	0	0	0.453383	0.463236	0.373148	0	0.0786849	0	0.135581	0	0.0277287	0.0325588
ENSG00000171444	5	112357796	112824527	MCC	5.84203	-0.522518	-1.0216	-0.298113	0.0296164	0.00011923	0.217002	0.905386	0.0198733	0.844477	1.72491	1.51532	1.66066	1.44564	2.19547	2.31569	2.46818	0.460381	0.685701	0.426484	1.33291	1.66052	1.10767	1.67394	1.36807	1.21874	1.69914	1.8124	2.86791	1.79513
ENSG00000171476	4	57514155	57548065	HOPX	2.28722	-0.814531	-0.600742	-2.88099	0.172845	0.368527	1.91034e-05	0.905386	0.707438	0.0292258	1.63365	1.84796	1.0837	1.08018	2.70527	1.74696	3.10705	0.148156	0.270771	0.288667	0.788857	0.293785	0.29038	0.0167047	0.0370701	0.00857567	0.129746	0.276242	0.604191	0.31637
ENSG00000171502	1	86194916	86622626	COL24A1	2.97054	-0.240889	-2.17757	0.187093	0.617715	5.44154e-05	0.693806	1	0.0119998	1	0.0706159	0.195117	0.343719	0.494387	0.32615	0.379063	0.295901	0.138071	0.323207	0.22962	1.8421	1.41373	0.738942	1.09376	1.01927	3.07664	0.769595	1.19585	1.41159	1.74307
ENSG00000171552	20	30252255	30311792	BCL2L1	5.99092	0.182344	1.23119	-0.313567	0.506045	3.55839e-05	0.252299	1	0.00941646	0.844477	27.2927	36.1081	23.7088	19.9217	24.0329	21.3313	26.5795	28.6484	19.3077	31.2499	11.7295	14.2412	17.2088	9.40809	13.4246	9.79341	7.87097	15.6298	14.6167	13.8312
ENSG00000171724	16	77822427	78014004	VAT1L	-0.22783	1.3351	-7.63257	-0.133754	0.358555	0.00043985	0.922021	0.932751	0.0413265	1	0	0.0752185	0	0.196544	0.0526321	0	0.0251166	0	0	0	0.0683556	0	0.825128	0.292714	0.556778	0.0966022	0.243592	0.749133	0.475195	0.017999
ENSG00000171984	20	5731039	5844558	C20orf196	-1.25648	0.736187	4.38154	0.971899	0.231303	3.31719e-05	0.124092	0.905386	0.00887411	0.844477	0.352904	0.41137	0.24935	0.195437	0.149253	0.184175	0.213676	0.475775	0.109028	0.28981	0	0.0478812	0	0.330336	0.465211	0.234808	0.40991	0.22411	0.223557	0.196874
ENSG00000172020	3	115342171	115440337	GAP43	3.11717	-0.99498	-3.87908	1.3163	0.225323	0.000233381	0.116563	0.905386	0.0298415	0.844477	0.0899382	0.186379	0.203351	0.974011	0.399936	0.493512	1.33183	0.0408428	0.0592768	0.0644584	3.20682	0.117145	0.0292076	9.05588	3.05238	6.09582	20.9861	3.90665	4.83137	4.67394
ENSG00000172061	3	194075976	194090472	LRRC15	6.19753	3.02141	-0.53062	1.91124	5.49523e-05	0.457846	0.00694279	0.0471973	0.810676	0.75111	5.59849	5.26401	8.78646	7.96295	0.891823	0.844211	0.861377	0.925418	7.9024	7.23081	17.0088	7.5033	4.45296	56.0754	55.5032	32.558	36.8086	10.7461	10.5355	19.6902
ENSG00000172264	20	13976015	16033842	MACROD2	2.14265	2.2332	0.142045	0.555885	1.10025e-05	0.784616	0.240979	0.0149622	1	0.844477	0.74776	0.387396	0.704454	0.443016	0.111946	0.0631495	0.19003	0.120203	0.288942	0.256892	0.157852	0.1652	0.402937	0.224896	0.723235	0.686854	0.587572	0.348792	0.458318	0.482368
ENSG00000172534	X	153213004	153237258	HCFC1	5.18545	-0.539325	1.14051	0.0890127	0.0614128	0.000316469	0.760732	0.905386	0.0343164	1	2.59272	3.5373	3.74631	4.50603	5.77833	5.95189	4.26313	4.33482	5.72124	3.22644	2.47012	1.89121	3.25561	1.7432	3.19302	3.56481	3.5893	3.21357	2.80251	3.61727
ENSG00000172943	X	53963109	54075391	PHF8	3.79165	-0.19632	1.20315	0.0268661	0.503765	0.000215608	0.927815	1	0.0282376	1	1.46498	1.47482	1.36054	1.03666	1.47251	1.30569	1.88635	2.42392	1.52924	1.21798	1.12864	0.740853	1.06775	1.3665	1.51623	1.56549	1.16879	1.59636	1.69436	1.5107
ENSG00000173065	17	27082996	27182250	FAM222B	3.17132	0.34438	1.82825	0.0291449	0.316264	2.12636e-06	0.933712	0.906943	0.00133755	1	2.59789	2.79751	1.79393	2.55769	2.12348	1.5576	2.16944	2.77953	2.89106	1.81153	0.751367	0.620062	1.28097	0.759984	1.27792	0.736058	1.44645	1.0797	1.0799	1.38267
ENSG00000173200	3	122296449	122357894	PARP15	2.35457	-1.1051	-2.64749	-0.718944	0.00617237	6.95817e-09	0.0735943	0.625703	3.40644e-05	0.844477	0.245361	0.268355	0.365989	0.469708	0.78404	0.617891	0.815903	0.301772	0.460434	0.333788	3.52543	4.18714	1.25056	0.494673	0.561942	0.604641	0.675543	1.03011	1.54279	0.824651
ENSG00000173432	11	18287721	18291524	SAA1	5.49214	2.00116	2.45169	0.843563	0.000406801	4.28621e-05	0.256753	0.159951	0.0104396	0.844477	52.3213	258.639	200.162	484.47	80.6231	76.542	32.8521	186.759	69.678	61.6206	23.1047	27.2	27.4979	0.225547	0.140771	0.347365	0.808537	0.186491	0	0.388328
ENSG00000173706	3	124684554	124774802	HEG1	7.83059	0.596799	1.30191	0.388124	0.055906	0.000103805	0.211568	0.905386	0.017894	0.844477	14.9261	18.3221	13.5664	19.5091	13.1165	10.7543	9.60361	11.33	20.4876	17.6213	7.83383	7.73317	9.54842	6.90531	17.9354	20.1023	15.485	12.752	11.1793	15.1032
ENSG00000174453	2	215275789	215443683	VWC2L	-3.58505	0.129005	-6.04127	1.72954	0.901606	0.000167121	0.21591	1	0.0244957	0.844477	0.014353	0.0223078	0.00676087	0.00706544	0.00693746	0.025682	0.00496594	0	0	0	0.10812	0.0623161	0.0815703	0	0	0.0254663	0.0296381	0	0	0.00711737
ENSG00000174482	9	27948076	28670283	LINGO2	0.0721472	-4.04131	-6.04365	-3.23179	9.78727e-06	9.19354e-07	0.000132019	0.0137432	0.000762846	0.10163	0.0209138	0	0.0394051	0	0.101086	0.149685	0.586107	0	0.0172299	0	0.420111	0.658307	0.475426	0	0.0100252	0.185535	0.107964	0.836714	0.971548	0.477054
ENSG00000174527	12	109785708	109893328	MYO1H	-0.51378	-1.14088	-4.52271	-0.262041	0.138917	6.58553e-05	0.749611	0.905386	0.0134896	1	0.163049	0.120674	0.168236	0.0840853	0.202653	0.5094	0.209534	0	0.0255865	0	0.175463	0.03371	0.466471	0.0178898	0.133987	0.0275521	0.144295	0.0295839	0.170507	0.138605
ENSG00000174607	4	115519611	115599380	UGT8	2.87789	0.314809	-4.30845	0.254062	0.594877	5.82058e-10	0.661987	1	4.7492e-06	1	0.287603	0.215223	0.383841	0.346076	0.23941	0.409784	0.12162	0.399075	0.500213	0.286284	15.3861	14.1517	1.79016	0.837544	0.543801	0.340194	0.72586	0.720417	0.809733	0.332773
ENSG00000175315	11	65779312	65780976	CST6	0.317478	0.477339	3.31568	-0.971164	0.489487	0.000196074	0.184116	1	0.0270151	0.844477	2.62138	6.9185	3.12191	4.5773	4.15971	2.77299	2.46421	2.18993	1.62992	2.42227	0.124193	0.21474	0.401557	0.683772	0.900947	0.0877565	0.204265	0.439731	0.334206	2.40358
ENSG00000175592	11	65659520	65668044	FOSL1	4.96958	-0.260346	1.9651	0.733852	0.603858	0.000494016	0.152889	1	0.0440189	0.844477	21.4033	14.3935	17.1682	15.9068	19.6722	23.7772	19.8849	9.38575	8.41547	14.0056	3.54295	3.27873	3.5496	22.5057	8.51653	13.399	15.1836	8.43034	3.42424	17.4231
ENSG00000175727	12	122516628	122629266	MLXIP	4.35453	-0.187834	1.26551	0.489114	0.490836	2.15875e-05	0.0791142	1	0.00686257	0.844477	1.57027	1.70977	1.60783	1.40186	1.58873	2.0557	1.84858	3.60702	3.7111	2.59894	1.81274	1.39386	2.06897	1.8972	1.54053	1.36945	1.49761	1.27607	1.08465	1.49795
ENSG00000175874	2	101965209	102004057	CREG2	0.659088	4.58319	-2.66521	0.529748	1.05398e-06	0.00140415	0.444721	0.00306877	0.0789227	0.954775	0.664596	0.127887	0.241498	0.14021	0.018356	0	0.0131395	0.0323364	0.0469312	0.113408	0.882071	0.741977	0.0308328	0.820345	0.719081	0.539057	1.47038	0.277346	1.12268	0.743866
ENSG00000176049	5	146967990	147162338	JAKMIP2	0.31578	-2.97581	-4.91911	-1.07068	0.00611871	0.000320648	0.328691	0.625703	0.0343494	0.855556	0	0.0437963	0.233233	0.0118898	0.227651	0.295322	1.22426	0.00685531	0.0397975	0.00721273	0.651968	0.58987	0.784383	0	0.0115781	0.139278	0.0249376	0.0306768	0.112204	0.143726
ENSG00000176692	16	86600857	86602539	FOXC2	3.08118	0.126619	2.1199	-0.548034	0.786702	6.29866e-05	0.250698	1	0.013066	0.844477	10.1713	8.71319	11.5575	5.62185	6.98628	8.08876	10.2024	10.18	4.07958	7.56685	1.34421	2.27582	2.86129	0.9508	1.94601	1.30602	3.27024	2.833	1.3188	4.75618
ENSG00000176697	11	27676440	27743605	BDNF	5.24719	0.54344	1.7874	0.382971	0.21771	0.000203505	0.383074	0.905386	0.0274457	0.900237	1.60499	2.57239	3.14741	3.91935	1.87965	1.2783	2.71445	3.8755	5.23317	5.931	0.681826	1.46314	3.18088	6.25099	2.3755	2.48637	3.27416	3.52884	2.74402	3.33261
ENSG00000176927	17	28256218	28435470	EFCAB5	-0.191506	-0.213118	-2.9217	-0.00237681	0.750324	0.000441494	0.997344	1	0.0413265	1	0.108325	0.0841812	0.0816415	0.165306	0.0733022	0.219672	0.104942	0.0245964	0.0267733	0.0194091	0.0272002	0.458557	0.219869	0.0686386	0.181744	0.0384402	0.0894745	0.144462	0.0457478	0.139663
ENSG00000176998	6	29758816	29760850	HCG4	-0.120229	1.16171	-3.50717	0.233301	0.134998	0.000275427	0.754796	0.905386	0.0317267	1	0.460729	0.782912	0.538217	0.199584	0.338491	0.17587	0.15303	0	0.0303659	0.110068	0.231376	0.0800136	1.64585	0.509556	0.565388	0.653973	1.17971	0.3511	1.40093	0.456934
ENSG00000177374	17	1957448	1962980	HIC1	1.78925	-0.912105	-2.71467	0.0721783	0.0860865	1.10128e-05	0.893691	0.905386	0.00441921	1	0.206038	0.341579	0.14752	0.48684	0.366484	0.983114	0.382096	0.0187133	0.190115	0.305179	1.11749	2.29006	0.829702	0.370295	0.30025	0.584915	0.561605	0.450102	0.417666	0.572155
ENSG00000179008	14	60863187	60982261	C14orf39	1.68808	-0.686272	-2.52369	-1.29862	0.208867	7.03922e-05	0.0181235	0.905386	0.0137943	0.844477	1.01841	0.325548	0.622607	0.490657	0.576029	1.64132	0.862147	0.344399	0.142812	0.220002	0.734512	2.91637	1.77679	0.973561	0.353153	0.576686	0.402694	1.63747	1.95829	1.42907
ENSG00000179097	3	88039846	88042919	HTR1F	0.726257	5.14034	-0.763031	-0.290653	5.70938e-05	0.460522	0.761014	0.0481911	0.813734	1	0.268668	0.0632683	0.736314	0.769484	0	0.0291352	0.0084505	0.0831869	1.30794	0.131286	0.643953	2.01481	0.55523	0.408005	0.526861	0.303351	0.857394	0	0.639519	1.44128
ENSG00000179361	15	74833518	74890472	ARID3B	1.29738	0.0772635	1.9617	-0.366908	0.853195	6.84526e-05	0.37877	1	0.0137343	0.896416	0.386825	0.356971	0.449834	0.261827	0.321356	0.338867	0.393145	0.487197	0.338606	0.649773	0.166944	0.0787253	0.225728	0.591874	0.301321	0.203757	0.461791	0.644835	0.673873	0.473554
ENSG00000179455	15	23810454	23873064	MKRN3	0.579873	4.32522	2.4551	4.10117	3.04533e-05	0.0107806	5.4734e-05	0.030426	0.201133	0.0582512	0.60011	0.266488	0.520486	0.628336	0	0	0.0659144	1.17877	0.565032	0.238943	0.0478368	0.0413569	0.355746	0.823051	0.63013	0.743648	1.00316	0	0	0.132259
ENSG00000179571	1	149089875	149130302	NBPF23	-2.80103	2.13329	-7.31751	1.59062	0.153158	8.42408e-05	0.298909	0.905386	0.0157408	0.844477	0	0.0182617	0.0166038	0	0	0	0	0	0	0	0.486801	1.03302	0.057236	0.0609135	0	0	0.0363937	0.0223847	0	0
ENSG00000179832	8	145202919	145316843	MROH1	3.25453	0.186927	1.30918	-0.199961	0.571768	0.000272563	0.543709	1	0.0316729	1	0.777643	0.830713	0.602942	0.657205	0.52888	0.513071	0.878594	2.08605	1.22463	1.07686	0.70848	0.888888	0.73751	0.638224	0.884092	0.909668	0.717632	1.25426	1.00558	0.890677
ENSG00000180251	2	103089762	103150431	SLC9A4	0.98212	1.09389	-2.45182	0.196574	0.0825467	0.000253876	0.744273	0.905386	0.0310211	1	0.24306	0.165003	0.134232	0.486849	0.162044	0.119976	0.0869955	0.1237	0.414302	0.13015	1.57841	2.74739	0.381062	0.444169	0.233026	0.327162	0.467292	0.383224	0.396436	0.332494
ENSG00000180318	12	85673885	85695562	ALX1	1.83496	6.19585	3.50154	7.6715	3.33662e-12	8.15103e-06	3.9261e-14	8.16739e-08	0.00353134	9.6103e-10	7.17031	5.27604	3.18173	2.7112	0.0502282	0.0309902	0.0898853	5.63343	3.46732	0.589612	0.130467	0.0563971	0.843686	7.27294	4.60777	2.35084	4.18439	0	0.0438862	0.0257654
ENSG00000180660	13	36047926	36050832	MAB21L1	1.49352	-3.80732	-3.85349	-3.01726	4.16093e-06	6.24196e-05	0.000244839	0.00773954	0.0130035	0.154443	0.0258274	0.321134	0.304146	0.0254278	1.78516	3.25035	2.26974	0.014661	0.0212781	0.185105	1.88071	1.56988	0.775846	0	0.148567	0.320778	0.133331	1.32853	1.41796	1.33196
ENSG00000181097	8	144778324	144780583	RP11-429J17.2	-0.373766	-0.525561	2.81992	0.439959	0.374529	0.000193289	0.472655	0.94139	0.0268409	0.979566	0.439849	0.297229	0.360327	0.225936	0.66553	0.159687	0.608729	0.78161	0.283595	0.822362	0.0480196	0.0830299	0.186316	0.176255	0.403357	0.950077	0.513368	0.437203	0.387665	0.41726
ENSG00000181143	19	8959520	9092018	MUC16	-1.61385	0.358846	-3.81841	2.71698	0.706889	0.000348158	0.0197475	1	0.0358773	0.844477	0.00171299	0.00621222	0.00242068	0.00421621	0.000827968	0.00715186	0.00118535	0.00194476	0.00282251	0.00204616	0.109682	0.0130152	0.00973521	0.00888061	0.00246341	0.00455901	0.00353724	0.00108783	0.00144685	0
ENSG00000181195	8	57349233	57359293	PENK	6.35446	-0.0439576	-4.58537	0.00507343	0.963985	0.000145647	0.995841	1	0.0222128	1	3.44037	1.39441	3.44561	1.56001	0.776366	4.9325	2.20041	1.71266	1.18024	7.05227	205.966	101.213	3.55975	6.78924	1.20697	14.731	6.45427	11.8544	2.16335	9.57952
ENSG00000181218	1	228645065	228645560	HIST3H2A	0.206071	2.39319	2.92646	0.581097	0.000856289	0.000446715	0.372382	0.237742	0.0414979	0.890639	2.04352	3.37215	2.49559	1.86287	0.87798	0.180568	0.314236	1.03112	1.37179	4.2491	0.190045	0.328604	0.491583	0.959142	1.74147	3.89437	4.53233	1.63417	1.15069	3.07756
ENSG00000181541	4	151503077	151505843	MAB21L2	3.82428	-6.46493	-8.13178	-5.72927	1.13942e-21	2.52462e-16	2.97561e-18	5.57813e-17	1.23595e-11	1.45674e-13	0.0407013	0.379555	0.0766883	0	11.043	9.90455	12.5613	0	0.0223546	0	3.3726	2.17945	2.90793	0.0468904	0.208112	0.312936	0.224123	16.4388	14.1407	6.09528
ENSG00000182264	19	49244109	49250166	IZUMO1	-3.03156	-1.69852	-7.06391	-0.912172	0.225221	0.000340221	0.539465	0.905386	0.0355894	1	0	0	0	0	0	0.0131053	0	0	0	0	0.303449	0.52469	0	0.0126569	0	0.0194929	0	0.0139536	0.0185588	0.0217916
ENSG00000182366	8	325931	333174	RP11-63E5.8	-1.44153	2.34482	-7.3517	1.12735	0.0822275	1.33837e-05	0.265418	0.905386	0.00488964	0.844477	0.0248446	0.0343237	0.00780192	0	0	0	0.00573061	0	0	0	0.332715	0.43147	0	0.104949	0.0317586	0.146938	0.290716	0.0315549	0.0699488	0.106773
ENSG00000182742	17	46652875	46657473	HOXB4	1.66659	1.72349	2.87552	2.35892	0.00227304	7.30775e-06	4.83204e-05	0.385962	0.00319427	0.0550133	0.959238	0.704024	1.01665	0.708296	0.425008	0.17879	0.172856	0.555856	1.94275	0.76387	0.150539	0.412133	0.0162247	0.679176	1.60937	1.66651	1.67128	0.406106	0.421983	0.148646
ENSG00000182901	1	240931554	241520530	RGS7	0.0954533	-0.407369	3.08014	0.977364	0.612133	0.000256161	0.29424	1	0.0310452	0.844477	0.0450798	0.186838	0.0212345	0.0221911	0.0326837	0.228542	0.0311941	1.93201	1.65269	2.32891	0.141493	0.733958	0.0548991	0.0519346	0.0540235	0.0399923	0.0930874	0.0429415	0.038076	0.0223542
ENSG00000182957	13	24553839	24895169	SPATA13	3.81778	-0.163025	-1.49924	0.386764	0.629414	8.24189e-05	0.258132	1	0.0154594	0.844477	1.2603	1.00856	1.20784	1.15498	1.55187	0.814513	1.5758	0.379353	0.263316	0.40347	1.76012	1.15113	0.967187	1.12138	1.69576	2.79034	0.922482	1.27779	1.6627	1.35078
ENSG00000183171	X	149282609	149284751	RP11-49C9.2	-1.2875	-0.0209841	6.61102	-0.372851	0.982481	0.000163876	0.695888	1	0.0243852	1	0.0175176	0.108905	0.0990185	0.172465	0.152407	0	0.145461	0.238653	0.461822	0.0209247	0	0	0	0.0201813	0.0671777	0.124325	0.723458	0.222489	0.503063	0.277973
ENSG00000183287	18	57098172	57364612	CCBE1	4.87778	0.555194	1.83135	0.495778	0.208772	0.000165261	0.267289	0.905386	0.0244426	0.844477	8.57051	10.9556	8.6386	8.33115	5.74217	6.21446	7.03614	2.72728	5.40611	4.36215	0.902649	0.8547	2.50163	1.0518	1.88185	2.78416	0.612701	0.862418	1.0603	1.80524
ENSG00000183426	16	15016659	15045915	NPIPA1	5.98112	0.319488	0.937158	-0.119094	0.189982	0.000331015	0.62267	0.905386	0.0348499	1	8.93495	6.76173	6.82828	5.51063	5.25622	5.8153	6.14349	20.2936	11.5857	12.2872	9.57261	11.1988	9.59118	7.05456	7.96765	7.29503	6.38087	9.88707	9.27225	8.08368
ENSG00000183486	21	42733870	42781317	MX2	3.08896	-1.16285	-5.82218	-0.0790765	0.0980286	2.73733e-08	0.910231	0.905386	6.5676e-05	1	0.193653	0.221309	0.238779	0.185049	0.564362	0.29555	0.567542	0.00323315	0.00469241	0.00340173	0.493408	0.346203	0.0832358	0.206695	2.78761	1.5765	0.335196	0.365318	0.336754	3.4062
ENSG00000183495	12	132434508	132565005	EP400	5.24331	-0.514137	0.985511	0.0429464	0.035114	0.000208341	0.861713	0.905386	0.0278301	1	2.25017	2.15869	2.29413	2.0601	2.98727	3.5994	3.00919	4.71331	5.71134	3.10439	2.80982	2.98879	2.98405	2.19055	2.79108	2.74952	2.44222	2.7154	2.55629	3.18203
ENSG00000183889	16	16411301	16444447	AC138969.4	3.73155	0.324532	1.27282	0.218317	0.25287	3.25282e-05	0.441964	0.905386	0.00874974	0.953203	1.5151	1.21554	1.26627	1.64128	0.973361	1.63169	0.874221	3.46714	2.24601	3.29617	1.61	1.35067	1.83548	1.55397	1.42523	1.76968	1.63785	1.68905	1.5886	1.46964
ENSG00000183914	17	7620672	7737062	DNAH2	-1.15905	-0.43886	-3.33945	1.11702	0.561675	0.000178898	0.1573	1	0.0256657	0.844477	0.0108907	0.0270826	0.0225719	0	0.0168447	0.0337773	0.0135649	0.00741853	0	0.0130089	0.0929771	0.156037	0.0495149	0.0125467	0.0292351	0.0541051	0.0224887	0.0138321	0.00735893	0.021602
ENSG00000184139	4	132778498	132779068	RP11-745L13.1	-1.40535	-0.179455	6.87355	0.099702	0.873951	0.000328616	0.928311	1	0.0346718	1	0.85468	0.0681214	0.557434	0.129455	0.12711	1.25481	0.0909872	1.866	0	1.17797	0	0	0	0.302967	1.57576	0.816551	1.35759	0.584511	2.55439	0.391219
ENSG00000184226	13	66876967	67804468	PCDH9	5.89746	-1.89745	-1.88471	-0.652603	9.50687e-05	0.000424753	0.17939	0.0706571	0.0408342	0.844477	3.52007	1.27403	5.65345	4.53689	8.82527	25.4018	9.10319	4.9105	14.2805	6.11535	22.7049	63.0101	32.4482	1.76755	0.542465	1.44798	0.932469	2.21813	2.7572	1.52701
ENSG00000184232	11	120081475	120101041	OAF	3.45769	-1.09102	-2.73159	-1.32775	0.019495	3.80936e-07	0.00450101	0.905386	0.0004055	0.644302	0.590998	1.17574	1.18035	1.96666	1.3483	3.84924	2.8954	0.161031	0.525848	1.7225	5.46104	8.21096	6.16089	1.92004	1.26918	2.07623	1.58649	2.85236	6.44938	5.4979
ENSG00000184307	3	113666748	113684248	ZDHHC23	0.375236	-0.53227	-2.72859	1.05865	0.340719	9.70594e-05	0.0716576	0.918421	0.0171539	0.844477	0.115686	0.0817286	0.133756	0.300272	0.238916	0.288545	0.178297	0.0358197	0.0346577	0.0314061	0.514951	0.331044	0.0768465	0.351368	0.21678	0.130621	0.238886	0.140253	0.0888298	0.156455
ENSG00000184838	5	119799973	120023027	PRR16	5.10452	0.0715722	1.22044	0.679436	0.817825	0.000384631	0.0331224	1	0.0383916	0.844477	28.2415	31.5647	25.6137	26.6217	24.6281	22.2825	34.5181	9.02463	6.07435	12.6406	4.25648	4.18009	6.60071	12.4949	7.02137	11.3883	9.99143	8.46566	7.25623	6.43095
ENSG00000184857	16	8874241	8891505	TMEM186	1.53188	0.367756	1.83084	0.0376895	0.355779	0.000165028	0.924779	0.930901	0.0244426	1	1.30888	1.63137	1.4654	2.12903	1.10025	0.973005	1.77204	1.39983	1.25023	1.08762	0.762101	0.288255	0.338818	1.50791	1.30941	2.08673	2.07604	1.99969	2.30719	1.58029
ENSG00000185149	4	156129781	156138230	NPY2R	3.57829	-0.406202	0.361474	-3.25019	0.481994	0.56981	1.78045e-05	1	0.918737	0.0281173	13.6858	7.27784	13.0783	5.31627	7.45997	8.07018	24.4092	1.23313	1.07382	1.08737	0.337672	1.21264	1.76369	0.0119175	0.00991746	0.0183541	0.0854434	0.315323	0.419392	0.215445
ENSG00000185565	3	115528641	117716095	LSAMP	1.70231	0.967182	-3.59881	0.676839	0.16298	2.86298e-05	0.326824	0.905386	0.00812898	0.854293	1.54622	1.03744	1.57607	1.17291	0.600338	0.151185	1.30674	0	0	0.181667	0.445535	1.15555	1.25535	0.700855	1.04496	2.36116	1.1777	0.499008	0.449604	1.65918
ENSG00000185630	1	164524821	164868533	PBX1	4.8799	-0.326496	-1.46185	0.983433	0.382545	0.000407091	0.0106142	0.948283	0.0401922	0.82289	0.775909	0.634235	0.852802	1.16962	0.703395	1.42948	1.18836	0.13507	0.576733	0.457231	0.606133	1.66566	1.65746	1.09254	1.38692	3.00118	1.90841	0.915396	1.17382	1.0739
ENSG00000185634	15	49115932	49255641	SHC4	0.733862	-0.0441766	-3.87912	-0.653734	0.940694	1.57105e-06	0.292538	1	0.00109875	0.844477	0.123793	0.205229	0.274065	0.53626	0.293191	0.302723	0.304098	0	0.0713911	0	0.683849	0.322482	0.211061	0.0998318	0.094946	0.09884	0.204501	0.0707526	0.219576	0.349904
ENSG00000185650	14	69254377	69263190	ZFP36L1	7.74751	0.241354	1.62861	1.12073	0.484314	1.53792e-05	0.00154294	1	0.00533976	0.410524	53.1309	21.508	20.1222	19.7334	20.0227	31.1327	23.6114	71.3111	54.5831	45.4594	26.075	30.3298	16.8253	46.3123	31.1447	40.092	59.0357	20.7941	21.987	26.486
ENSG00000185652	12	5541278	5630702	NTF3	1.30907	4.58224	8.61172	2.71968	5.86886e-06	7.90085e-08	0.00283479	0.0102613	0.000138141	0.53583	2.04414	2.86402	2.30122	0.480977	0.0497121	0	0.177924	0.262723	0.0423667	1.87352	0	0	0	2.42903	2.50208	1.84767	1.08844	0.244928	0.065153	0.650267
ENSG00000185666	22	32908539	33454358	SYN3	-0.645693	-0.72518	-6.00628	0.353486	0.470837	5.22651e-05	0.7316	1	0.0116835	1	0.0414885	0.164789	0.0130286	0.0748853	0.12032	0.239205	0.0191393	0	0.0113935	0	0.729236	0.330238	0	0.00796621	0.125957	0.0368063	0.271293	0.114171	0.116809	0.0685779
ENSG00000185950	13	110406184	110438915	IRS2	6.43046	0.369605	1.96875	0.197935	0.324104	1.79177e-06	0.59753	0.911771	0.00117059	1	20.87	17.6119	12.8448	7.93154	11.744	12.3293	11.038	68.8889	27.1584	31.5666	14.3434	18.3504	11.1827	8.47793	5.47647	3.79715	2.35911	5.54523	4.89276	5.05882
ENSG00000186174	11	118764584	118796317	BCL9L	5.23286	-0.0262339	1.24166	0.936477	0.925326	4.98802e-05	0.00115213	1	0.0112015	0.356985	4.21008	3.88047	3.55514	3.79982	4.17359	4.43328	3.44295	3.6589	6.31225	3.59331	2.01189	2.0422	3.11897	4.87499	2.78459	3.1352	4.06981	2.5532	1.46832	2.59322
ENSG00000186462	X	72432135	72434684	NAP1L2	-1.83542	-3.87866	-6.89777	0.619001	0.00234068	0.000277098	0.633983	0.38713	0.0318442	1	0.0147216	0.0152539	0.0416072	0	0.355783	0.0175611	0.50935	0	0	0	0.221794	0.767001	0	0	0.0282278	0.182843	0	0.0560934	0	0.0438011
ENSG00000187109	12	76438670	76478813	NAP1L1	9.75159	0.436884	1.27966	0.202847	0.142812	6.69493e-05	0.494044	0.905386	0.0136565	0.99545	102.017	100.984	106.977	124.844	79.4602	86.931	79.6803	115.665	117.358	163.858	56.8843	73.7998	76.8282	57.5422	75.3948	145.74	91.591	110.238	94.6892	71.7403
ENSG00000187239	9	132649466	132805473	FNBP1	5.53716	0.519755	1.1544	0.2974	0.0370586	2.07334e-05	0.233165	0.905386	0.0066729	0.844477	9.4608	11.332	10.9006	8.84482	6.82943	6.42595	8.3289	4.80982	5.09451	7.79533	4.43836	3.91024	1.9681	7.27921	5.7079	6.43173	4.99409	6.14345	5.11875	5.89908
ENSG00000188112	6	42068856	42110357	C6orf132	2.68504	0.664884	2.09431	-0.191694	0.167561	0.000100378	0.69451	0.905386	0.0175503	1	0.94768	2.84366	1.32113	1.04088	1.00614	0.875622	1.06515	1.24382	1.28169	1.8714	0.233833	0.439993	0.604849	0.366032	0.493667	0.359619	0.305414	0.466149	0.60149	0.472653
ENSG00000188280	22	20692438	20716938	FAM230A	-1.11551	0.726177	-3.13714	0.710236	0.356053	9.83536e-05	0.344226	0.930989	0.0173201	0.86579	0.0284549	0.0210597	0.0191479	0.0240125	0.0157184	0.0193962	0.00843861	0.00922998	0.0401875	0.0145668	0.306212	0.141191	0.244221	0.0608805	0.0155887	0.0216374	0.0671519	0.0309774	0.0137337	0.0362836
ENSG00000188483	9	131937835	131940540	IER5L	4.46519	-1.24326	-1.22398	-0.848555	2.01839e-05	0.000131916	0.00341511	0.021481	0.0211011	0.555498	2.73297	4.42734	2.35251	3.18238	7.67103	7.33109	7.93897	1.81125	3.26878	5.21992	11.4606	10.4201	8.44739	6.44094	6.39742	8.02437	4.32568	14.9593	14.4126	10.4291
ENSG00000188493	19	41246761	41257458	C19orf54	1.8701	-0.200508	3.30521	0.549691	0.644056	2.78613e-09	0.220661	1	1.51553e-05	0.844477	1.25616	1.57801	0.973955	0.678554	0.924171	1.64431	1.3923	1.57756	1.7584	0.916218	0.334957	0.24132	0.0180504	0.986124	1.30022	0.670608	1.35434	0.705943	1.08916	0.804815
ENSG00000188738	2	186603355	186698017	FSIP2	4.64318	0.237442	-2.12268	0.0334007	0.59897	2.01541e-05	0.940672	1	0.00656072	1	0.445459	0.279884	0.473235	0.678067	0.326784	0.552106	0.349783	0.541598	1.17906	0.477379	5.37849	6.25135	0.900302	0.786172	0.502791	0.672658	1.07968	0.832609	0.896597	0.831881
ENSG00000189067	16	11641853	11730237	LITAF	5.40914	-0.358397	1.58625	-0.371987	0.376454	0.00041658	0.359589	0.942984	0.0406188	0.879586	8.6595	12.0528	8.04715	4.54076	7.55975	6.63386	18.3347	8.6913	3.06304	8.04825	3.0331	2.87765	2.73832	3.20795	7.64026	12.247	3.32037	9.11547	11.4747	8.76709
ENSG00000196209	20	1451386	1472233	SIRPB2	-1.32032	-2.11346	-7.0045	-1.01669	0.0309057	4.31734e-05	0.436284	0.905386	0.0104634	0.948411	0.100241	0.0173108	0.0865659	0.106914	0.460285	0.12954	0.445086	0	0	0	0.0629255	0.525884	0.0135639	0	0	0	0.0344987	0	0	0.041423
ENSG00000196355	4	38628029	38666430	AC021860.1	-0.990045	-0.441066	-4.9187	0.480142	0.657004	0.000405048	0.622133	1	0.0401408	1	0.118798	0	0.205183	0.0194933	0.133982	0.16533	0.0685044	0.0224786	0	0	0.149149	1.07455	0.1286	0.0228104	0.0949115	0.878259	0.163541	0.326916	0.133788	0.196366
ENSG00000196576	22	50713408	50746056	PLXNB2	7.317	-0.0906534	0.926278	0.0989114	0.698846	0.000262212	0.674285	1	0.031135	1	21.8381	24.8523	23.1517	22.524	25.927	23.8901	25.3181	18.0263	28.4384	19.6831	15.849	10.5574	17.3981	15.2645	25.0386	20.957	22.2428	21.8815	25.2404	20.8218
ENSG00000196628	18	52889562	53332018	TCF4	7.16531	-0.355015	-1.27394	0.767087	0.244324	0.000131247	0.013732	0.905386	0.0211011	0.844477	2.41973	2.65142	3.11529	2.96672	3.4771	4.49469	2.97167	0.784348	3.66374	2.23737	7.72221	8.05947	4.47636	12.8874	10.9384	15.8998	14.4012	8.36365	7.53214	10.9662
ENSG00000196730	9	90112143	90323548	DAPK1	4.2684	0.771046	3.77172	-0.435299	0.197883	2.61077e-07	0.460802	0.905386	0.000297239	0.96992	2.93204	5.30576	4.06073	2.17117	2.26105	1.60928	2.56936	0.924654	0.151404	1.78109	0.125851	0.11787	0.0339099	0.0721772	0.696744	1.77856	0.293239	1.37924	1.16417	0.72076
ENSG00000196735	6	32595956	32614839	HLA-DQA1	-0.0349719	3.5543	-7.28484	1.87276	0.0249551	0.000313017	0.254162	0.905386	0.0342055	0.844477	0	0.011229	0.00510481	0.0960259	0.00523814	0	0	0	0	0	0.299332	0.176444	0	0	0	0.0096142	0.0335675	0	0	0.00537398
ENSG00000196932	10	63166401	63213208	TMEM26	1.66562	-1.83578	-3.9896	0.272412	0.00432128	1.75388e-06	0.665366	0.537767	0.00117059	1	0.141231	0.0506549	0.0409389	0.197872	0.157531	0.265666	0.76303	0	0	0.0583959	0.722892	0.165087	0.370448	0.882368	0.583263	0.857769	1.55912	0.738199	1.01854	0.985858
ENSG00000197283	6	33387847	33421466	SYNGAP1	4.00565	0.897744	1.57895	0.496039	0.011862	4.90879e-05	0.157477	0.811595	0.0110763	0.844477	3.53143	1.64105	1.59793	1.44339	1.04483	0.963784	1.36623	2.63638	1.74563	1.7704	1.23605	0.789849	0.695055	3.28556	3.33435	3.97782	3.35884	3.02414	2.36814	3.0619
ENSG00000197381	21	46493768	46646478	ADARB1	5.72136	0.33281	1.87422	0.224459	0.412558	2.74064e-05	0.582914	0.977977	0.00804367	1	7.18121	15.6195	13.0716	8.76012	11.4275	5.74962	9.64795	8.4507	11.7337	12.3073	4.73382	3.70205	2.90906	1.5156	2.23862	2.06817	1.23831	1.04727	2.07671	2.0816
ENSG00000197442	6	136878185	137113656	MAP3K5	4.70026	1.06746	1.75971	0.278932	0.0204911	0.000397105	0.539307	0.905386	0.0394334	1	9.27006	8.24873	13.3265	6.75091	4.13178	4.12777	5.4451	5.463	2.08711	8.5964	1.49256	1.55153	2.95302	0.521755	2.00814	4.24378	3.4339	2.5435	1.99631	2.45633
ENSG00000197476	16	31973384	31985682	RP11-170L3.7	2.88616	0.776355	3.47942	-0.509621	0.273883	1.67901e-05	0.46329	0.905386	0.00574809	0.972215	4.6102	4.2461	4.55002	5.69159	3.96147	1.04751	3.39269	214.759	13.2633	26.398	2.38872	15.7269	13.427	6.23858	5.05129	1.29839	1.05776	8.82952	5.68639	3.55617
ENSG00000197934	21	27765954	27941571	AP001597.1	-2.26331	0.0487831	-6.72736	0.526321	0.965772	0.000203277	0.663824	1	0.0274457	1	0.0404419	0.020952	0.0571496	0.00995403	0.00977373	0.0603028	0.0279848	0	0	0	0.0761614	0.526758	0	0.0116479	0.00969309	0.0538168	0.104388	0.0256824	0	0.0601632
ENSG00000198312	9	66960613	66964189	RP11-381O7.1	0.193486	-0.0682635	-2.1458	-0.0641757	0.886612	0.00027476	0.895584	1	0.0317244	1	1.01804	0.615325	1.15889	1.62871	1.14815	0.809598	1.55568	0.240788	0.349465	0.456016	1.49116	2.11792	2.27295	1.51492	1.01668	0.752624	1.48906	1.56238	1.00318	1.68276
ENSG00000198612	2	237993955	238009109	COPS8	6.23872	-0.0663515	-0.907648	-0.00349844	0.772101	0.000254094	0.987929	1	0.0310211	1	26.309	15.4671	20.8036	23.1901	23.0608	26.3039	19.6072	12.9485	13.3935	9.91752	34.8789	33.1095	20.8714	8.17009	8.52146	10.7431	10.0678	11.1081	12.6751	8.98787
ENSG00000198712	MT	7586	8269	MT-CO2	10.1299	-0.37512	2.42261	0.633119	0.408375	2.3954e-06	0.170999	0.973578	0.00144777	0.844477	1722.18	1525.36	1527.52	1761.35	2615.89	2175.08	1685.65	4334.41	1829.43	1645.9	540.631	548.773	829.862	508.487	1510.97	1502.17	1757.31	929.26	517.152	1364.65
ENSG00000198727	MT	14747	15887	MT-CYB	9.55561	-0.312145	2.74597	1.0781	0.55774	6.79591e-06	0.0500115	1	0.00302455	0.844477	629.925	371.553	481.952	891.623	920.859	911.512	430.519	2812.43	748.39	503.24	232.641	214.127	367.875	315.665	568.308	617.211	812.823	245.919	123.719	518.46
ENSG00000198763	MT	4470	5511	MT-ND2	8.76197	0.274481	2.87486	1.19792	0.660633	5.6047e-05	0.0622846	1	0.0120338	0.844477	627.375	212.442	351.828	754.509	509.033	522.63	206.045	1967	519.122	256.957	159.577	128.967	217.676	224.461	262.33	318.206	507.664	98.8821	58.7294	300.063
ENSG00000198786	MT	12337	14148	MT-ND5	9.47266	-0.216843	2.68848	0.889673	0.684737	1.04275e-05	0.104288	1	0.00428983	0.844477	271.69	264.704	253.262	365.208	430.912	348.905	245.361	2534.49	931.039	309.659	308.382	257.569	234.911	241.113	240.473	190.999	351.058	120.067	80.2144	255.398
ENSG00000198788	11	1074875	1104419	MUC2	-1.59924	-0.0429541	-2.58529	0.804843	0.950348	0.000453728	0.287403	1	0.0417639	0.844477	0.0259077	0.0223702	0.0203394	0.0170045	0.0125224	0.0206031	0.032867	0.0147065	0.0355736	0.0154733	0.162634	0.26246	0.0841357	0.0397962	0.0331175	0.0153226	0.0178326	0.0219367	0.0218825	0.0128471
ENSG00000198795	18	22641890	22932154	ZNF521	5.14509	-0.687681	-2.07359	-0.333084	0.150331	0.000113434	0.486094	0.905386	0.0192008	0.988338	4.68876	0.974151	3.3782	0.907814	3.81017	3.8893	4.60819	1.60105	0.655394	1.29579	5.79587	10.6888	3.59142	5.8322	4.09652	14.8527	4.7539	10.5555	12.9702	8.31406
ENSG00000198804	MT	5904	7445	MT-CO1	12.602	0.148459	2.26292	0.622898	0.756121	2.24112e-05	0.197559	1	0.00692974	0.844477	6689.72	2564.85	4177.26	5172.1	5104.65	4373.45	3389.84	10871.7	2910.45	4086.22	1526.54	1724.48	1753.31	2066.51	4066.59	4743.02	3883.11	2937.01	1448.69	3582.43
ENSG00000198840	MT	10059	10404	MT-ND3	9.03968	0.392029	2.54004	0.8825	0.370253	2.36455e-07	0.0467066	0.938254	0.000282339	0.844477	2649.3	1566.69	2778.08	3375.37	2253.96	2010.87	1785.72	2435.84	1071.92	1808.05	372.691	318.909	494.874	583.481	1177.08	1897.73	2020.63	824.192	400.288	1279.3
ENSG00000198886	MT	10760	12137	MT-ND4	10.6802	0.359042	3.24132	1.14476	0.520496	5.38046e-07	0.0453693	1	0.000478919	0.844477	1804.22	885.409	1142.42	1686.64	1502.61	989.404	794.82	6591.38	1783.52	1262.76	474.801	427.931	484.112	784.375	790.171	788.701	1242.04	372.958	153.937	797.386
ENSG00000198888	MT	3307	4262	MT-ND1	8.81288	0.412339	2.82968	0.932533	0.49613	3.90504e-05	0.129491	1	0.0100092	0.844477	875.99	199.939	413.332	662.832	456.736	548.753	241.916	2688.06	648.251	332.278	299.056	163.073	245.292	203.35	234.616	284.822	374.294	115.159	60.8285	287.333
ENSG00000198890	1	107599267	107601916	PRMT6	2.65645	-0.524075	-1.67234	-0.332522	0.199466	0.000274729	0.417769	0.905386	0.0317244	0.932532	1.9117	2.39165	1.60088	1.28263	2.642	2.71962	2.53791	0.385842	0.74665	1.62384	2.13344	4.58038	4.18486	0.995157	2.70166	3.21604	2.10537	3.25536	2.89449	3.48294
ENSG00000198899	MT	8527	9207	MT-ATP6	9.41066	0.26071	2.86863	1.33104	0.615771	1.312e-06	0.0131474	1	0.000958657	0.844477	1457.95	572.494	929.853	1594.57	1286.02	1177.98	453.775	4491.31	1591.53	944.439	423.835	434.753	442.717	830.677	751.149	774.15	957.428	295.528	186.243	602.803
ENSG00000198914	2	105471969	105476929	POU3F3	2.71504	1.16347	3.15439	2.45622	0.0579185	4.64333e-06	0.0164826	0.905386	0.00216494	0.844477	2.38362	1.60733	1.81785	0.893996	1.00216	1.16443	0.136142	7.80912	10.8474	4.01323	1.33005	0.788491	1.1427	0.0348708	0.0435281	0.0268523	0.0312512	0.0192217	0	0
ENSG00000198938	MT	9207	9990	MT-CO3	10.2636	-0.00777995	2.33508	0.871797	0.988112	6.81717e-05	0.102232	1	0.0137343	0.844477	2165.31	1130.65	2078.43	2763.13	2898	2463.18	901.702	3051.1	1028.34	1593.76	260.905	326.807	859.687	618.609	1461.06	2031.69	1677.13	936.864	380.655	1270.7
ENSG00000199133	9	96941116	96941202	MIRLET7D	-1.16114	0.39109	3.82156	-1.60482	0.538633	9.11818e-05	0.0166145	1	0.0164114	0.844477	4.74646	6.25934	11.3822	3.39856	7.09112	2.57361	5.07594	7.83806	7.82079	6.70046	2.16695	0	0	0.49711	3.72315	3.0624	4.45509	12.0569	9.47589	8.98679
ENSG00000199366	18	21161980	21162085	Y_RNA	-0.349946	0.767432	8.30575	1.07497	0.362335	2.00841e-08	0.170931	0.934981	6.55492e-05	0.844477	3.18737	4.77043	0.333642	0.697345	0.684714	0	2.94078	22.5159	15.1721	8.03764	0	0	0	8.97612	6.11159	14.4525	3.65653	5.39767	4.18782	3.86359
ENSG00000199627	7	130739645	130739751	RNU6-1010P	-1.55181	-1.73912	6.80177	0.607326	0.10085	4.03298e-05	0.496165	0.905386	0.0101592	0.996733	1.05253	0.363527	0	0	2.03494	2.09256	0	10.3561	1.15617	3.77172	0	0	0	8.08384	2.01816	5.60247	4.34683	6.23843	4.14868	1.39181
ENSG00000200403	1	19631570	19631676	RNU6-1099P	-1.78065	0.77567	6.71131	1.74284	0.482718	0.000259637	0.123814	1	0.0310777	0.844477	0.701686	1.45411	4.95786	0	2.03494	0	0.971097	0.796625	12.1398	3.35264	0	0	0	0.404192	5.71811	6.84747	2.89789	2.22801	0.592669	1.04386
ENSG00000200571	3	136148926	136149025	RNU6-1284P	-2.17082	-0.24515	7.30122	1.31768	0.842978	0.000214544	0.291386	1	0.0282376	0.844477	0	1.94487	1.41464	0	2.17739	0	0.779306	12.3596	8.04119	3.58733	0	0	0	5.18983	0.719809	5.32858	1.55037	3.81435	0.634156	0
ENSG00000203635	2	1624282	1629191	AC144450.2	-3.02669	2.76578	-6.14603	0.295123	0.0390375	0.000360566	0.7981	0.905386	0.0367698	1	0.0228764	0.165924	0.0215516	0.0675673	0	0.0272888	0	0	0	0	0.631862	0.198644	0.0742917	0.079065	0.043864	0.0811788	0.0472386	0.145275	0.0386445	0
ENSG00000203734	6	139117063	139225207	ECT2L	-1.63546	0.819032	-6.55394	-0.397128	0.376884	1.32089e-05	0.617766	0.943346	0.00486208	1	0.040107	0	0.052898	0.0315891	0.0155085	0.0287057	0.0111012	0	0	0	0.181274	0	0.208398	0.120135	0.0615221	0.0284646	0.0993827	0.152819	0.0948524	0.111375
ENSG00000203815	1	149675978	149676609	AL358813.2	-0.120962	-0.640539	-3.11622	-1.36576	0.35324	0.000576356	0.0501247	0.929061	0.0492427	0.844477	0.712788	1.16938	1.28706	0.2924	1.14841	1.06284	1.89072	0	0.0978723	0.354759	3.13214	0.128946	1.929	0.273725	1.02504	1.1593	1.22656	2.71592	3.31126	2.17966
ENSG00000204301	6	32162620	32191844	NOTCH4	-0.792243	-0.126558	-4.10934	-2.39972	0.872003	1.45898e-05	0.00536177	1	0.00517578	0.684151	0.0539039	0.0279263	0.0290183	0.0037907	0.0595526	0.00459291	0.0293072	0.0131137	0	0.0183965	0.212695	0.292542	0.268833	0	0.022148	0.00683151	0.00795062	0.0831333	0.0650416	0.0458227
ENSG00000204469	6	31588497	31605548	PRRC2A	6.20654	-0.198366	0.915032	0.255058	0.36757	0.000135084	0.251691	0.936829	0.021196	0.844477	8.15339	7.27966	7.73161	6.96558	8.59402	8.80299	9.06242	7.17722	9.36544	7.19255	5.04331	4.90518	6.02145	8.12244	7.25254	8.22275	6.43367	7.70001	5.93761	7.92704
ENSG00000204532	19	56713670	56720821	ZSCAN5C	-2.90615	1.98936	-7.02213	3.56206	0.193963	0.000427486	0.0435626	0.905386	0.0408342	0.844477	0	0.0205589	0.0186924	0.0976726	0	0.0236685	0	0	0	0	0.548037	0.90453	0	0.0457173	0.0380449	0.0352047	0	0	0	0
ENSG00000204556	20	25999468	26001320	CTD-2514C3.1	-1.15613	1.80621	4.7952	0.0744682	0.0303539	9.37782e-05	0.927638	0.905386	0.016703	1	2.65865	0.881526	2.30431	1.77991	0.719629	0.126858	0.735888	0.24147	5.0816	1.14327	0.267032	0	0	0.490069	1.42738	0.754756	1.3176	1.35069	0.71859	1.16017
ENSG00000204625	6	29942889	29946183	HCG9	-3.64237	1.44208	-6.73243	1.65493	0.291963	0.000315153	0.283236	0.905386	0.0343164	0.844477	0	0.055887	0	0	0	0	0	0	0	0	0.406303	0.585444	1.92678	0	0.0517104	0	0	0	0	0
ENSG00000204764	5	170288874	170727019	RANBP17	2.53389	3.01957	1.7872	2.77917	1.95704e-07	0.00169191	1.85374e-06	0.00119761	0.0865781	0.00756265	0.615805	1.24778	1.53415	0.48839	0.0694511	0.118349	0.175183	0.613676	1.49382	1.54471	0.420929	0.675835	0.24998	0.744917	0.603503	0.63736	0.339095	0.0738677	0.0693509	0.139111
ENSG00000204842	12	111890018	112037480	ATXN2	5.49768	0.132954	0.922063	0.0623214	0.582349	0.000428529	0.79723	1	0.0408342	1	3.08549	3.5346	2.84846	3.52019	3.1467	2.64966	3.24548	3.68331	4.86218	2.72401	2.30535	2.49572	2.78485	2.85677	2.69999	2.5462	2.57969	3.00582	2.60612	3.19893
ENSG00000204963	5	140213969	140391929	PCDHA7	-1.67108	-1.5634	-7.32705	-0.240707	0.137793	1.48084e-05	0.813016	0.905386	0.00521553	1	0.0143365	0.0148548	0.0135062	0.0141147	0.0415771	0.059856	0.0347218	0	0	0	0.0539979	0.217856	0.325908	0.148649	0.00687234	0	0.0148021	0.109252	0.084764	0.00710922
ENSG00000205038	8	110374706	110542559	PKHD1L1	-2.7875	0.636661	-7.37702	1.16818	0.68956	0.000279386	0.471788	1	0.0319571	0.978929	0.00273417	0	0	0.00269186	0	0	0.00189198	0	0	0	0.137309	0.118709	0	0.00314993	0.0026213	0.00485122	0	0.00347264	0	0
ENSG00000205176	8	86568695	86575726	REXO1L1	1.40875	0.51503	-4.96495	1.3512	0.579099	2.24804e-05	0.179754	1	0.00692974	0.844477	0.0266924	0.199133	0.0502931	1.32448	0.619281	0.0764179	0.147764	0.0545471	0.0879626	0.0191304	3.69972	2.96678	0.121358	0.135306	0.0972438	0.028416	0.0771658	0.0339017	0.0541089	0.031767
ENSG00000205221	2	36923833	37041935	VIT	3.8604	-0.597262	-2.32269	0.396737	0.26435	0.00024631	0.476332	0.905386	0.0306349	0.981817	2.3766	9.46237	13.872	6.02381	10.5585	9.75962	16.1795	0.183704	0.283281	0.265764	2.28546	1.5807	0.886757	0.0815571	1.51253	1.54316	0.897978	1.02757	1.07629	0.581734
ENSG00000205403	4	110661852	110723335	CFI	4.03087	-0.122289	-2.98584	1.61867	0.823829	5.54856e-05	0.00405733	1	0.0120338	0.618787	0.426373	0.251015	0.136936	0.982656	0.53395	0.543289	0.429148	0.0110014	0.0479003	0.057875	0.291985	0.525902	0.361899	4.09711	1.05909	2.45866	5.8429	1.41537	1.99708	0.528576
ENSG00000205978	14	24867992	24888494	NYNRIN	3.29438	-1.58115	-1.39396	-0.23804	5.26023e-05	0.00176204	0.538576	0.0468218	0.0881559	1	0.481345	0.405843	0.511264	0.390268	1.52367	1.22718	1.33884	0.0857211	0.202167	0.40022	1.0546	0.317575	0.865879	1.07646	1.32108	1.80019	1.59812	1.82806	1.51464	2.39158
ENSG00000206532	3	110607231	110612323	RP11-553A10.1	-1.68444	0.645972	6.13024	-0.137242	0.519241	0.000585486	0.886378	1	0.049676	1	0.357788	0.171103	0.259282	0.0270963	0.159633	0.164153	0.0761784	0	0.770924	0.0986252	0	0	0	0.4439	0.158316	0.0488323	0.795645	0.384511	0.836862	0.218363
ENSG00000206652	1	16840617	16840780	RNU1-1	7.02285	0.116124	3.46839	-0.0683357	0.886925	0.000294734	0.933055	1	0.0332122	1	55.1658	128.788	85.3962	104.117	82.9798	75.909	103.749	15839.1	128.237	383.067	829.969	1263.15	102.213	375.524	135.623	139.307	116.75	136.351	203.007	346.203
ENSG00000207389	1	17067011	17067174	RNU1-4	7.01017	0.203631	3.44099	-0.0776824	0.804483	0.000348822	0.924333	1	0.0358773	1	62.2618	117.404	83.8867	108.174	76.3415	72.9054	97.0964	15810.8	108.624	395.098	851.81	1283.03	98.4965	377.898	121.358	110.877	117.223	126.467	193.34	335.533
ENSG00000207513	1	16993280	16993443	RNU1-3	7.00102	0.139794	3.48224	-0.113602	0.865553	0.000324993	0.890016	1	0.034438	1	54.9369	109.102	75.0451	100.061	71.0307	72.6324	91.3942	15864.8	107.115	384.434	864.455	1224.39	88.0894	355.482	114.336	116.563	104.461	136.933	197.594	306.928
ENSG00000207697	4	24521815	24521913	MIR573	-1.49275	0.247782	-6.40169	-0.560251	0.814958	0.000268093	0.586895	1	0.03155	1	1.51678	1.96451	4.2868	2.23996	1.09969	3.61866	1.83675	0	0	0	0	0	15.393	6.11596	0	3.364	7.04714	1.92644	8.96786	9.40176
ENSG00000208892	12	132515769	132515904	SNORA49	2.5961	-0.364966	1.53123	0.23113	0.34011	0.000396663	0.544645	0.918122	0.0394334	1	20.1502	28.029	30.1652	36.144	36.2898	40.1711	36.4822	56.0947	42.7529	44.5119	36.0415	17.9766	12.1016	43.5666	75.4212	89.6259	90.0583	80.9849	105.382	39.6948
ENSG00000210117	MT	5512	5579	MT-TW	-0.753746	0.565764	-7.93252	-1.49251	0.581501	6.62922e-06	0.166844	1	0.00297743	0.844477	9.93711	28.029	9.36161	0	14.4092	3.29271	6.1122	0	0	0	5.54485	40.7469	25.9961	0.636008	4.76344	1.95904	0	7.71284	12.1236	1.64254
ENSG00000212464	10	101996913	101997059	SNORA12	-1.0845	-0.506372	7.9036	0.590682	0.479587	2.64068e-08	0.421756	1	6.5676e-05	0.93563	1.53225	2.38147	2.88703	2.26281	3.70305	4.56948	1.76713	11.3072	10.5196	3.35549	0	0	0	5.88416	3.6725	4.5311	0.527337	2.91915	4.31398	1.7729
ENSG00000212907	MT	10470	10766	MT-ND4L	7.46946	0.673191	2.60429	1.5725	0.194234	7.02366e-06	0.00332168	0.905386	0.00309775	0.555003	644.756	415.822	532.159	1013.71	639.532	387.648	219.098	1492.11	1004.06	850.027	217.407	141.036	347.061	851.429	609.293	432.162	394.379	196.979	140.496	315.899
ENSG00000213023	19	51124564	51171651	SYT3	-3.27367	-1.91695	-6.73281	-1.22659	0.181141	0.00041729	0.427301	0.905386	0.0406188	0.940128	0	0.0101401	0	0	0	0.0116738	0.0270874	0	0	0	0.0245731	0.339912	0.190687	0	0	0	0.0202082	0	0.0165317	0.0194113
ENSG00000213431	3	100629819	100631019	RP11-301G23.1	-0.285797	0.363253	4.02041	1.79127	0.689326	0.000277825	0.0505768	1	0.031853	0.844477	0.375089	0.323875	0.20613	0.369285	0.33238	0.372863	0.0648881	0.603273	2.93568	2.24021	0.470919	0	0	2.23265	1.19868	0.665517	1.74271	0.396998	0.0528023	0.898999
ENSG00000213953	2	187361840	187365393	AC018867.1	-2.42479	-1.72657	6.24831	-1.27779	0.116014	0.000568672	0.281294	0.905386	0.0486712	0.844477	0.6586	1.36482	1.86137	0	3.18332	4.71377	2.73441	14.9542	4.34072	0	0	0	0	0	0.631411	0	4.07992	2.50944	6.67532	0.653175
ENSG00000214184	2	109123971	109150652	AC012487.2	-0.866436	0.496189	6.17157	-0.107348	0.556443	0.000230129	0.898475	1	0.0296479	1	0.845711	0.876286	0.796733	0.925139	0.181676	1.06488	0.650234	0.853456	0.309664	0.168366	0	0	0	0.216513	0.810799	0.666906	1.74635	0.537065	1.66674	0.978536
ENSG00000214289	3	134070694	134075403	RPL39P5	-1.68515	-0.0815466	7.24142	-0.755168	0.929336	1.30838e-05	0.422419	1	0.00486208	0.936126	0.0836084	0.346524	0.945196	0.493888	0.64659	0.199469	0.636404	3.32223	0.137762	1.49805	0	0	0	1.05954	0.160314	0	0.345294	1.16809	0.847424	0.497518
ENSG00000214944	5	72921983	73237818	ARHGEF28	5.78873	0.407533	1.5166	-1.38139	0.286735	0.000266038	0.000270256	0.905386	0.0313836	0.161349	5.88225	5.30316	4.5048	3.9105	3.46337	3.5428	4.30149	4.46027	2.24489	7.26168	1.87041	1.85699	2.47368	0.548116	1.82221	1.2236	2.51564	5.55136	5.17537	3.241
ENSG00000215014	1	1510355	1511373	AL645728.1	1.73374	-0.0944779	-1.73741	0.801614	0.829768	0.000295108	0.0731985	1	0.0332122	0.844477	1.98937	1.71774	1.83945	2.53891	2.06557	3.252	1.37659	2.17489	1.88176	1.76022	10.9156	11.8362	3.17045	3.73491	2.82555	4.44484	3.42329	2.99458	2.61379	1.64415
ENSG00000215104	X	79528830	79565669	RP11-217H19.1	-0.877263	-2.99719	-7.45138	-3.34801	0.0121525	8.97843e-05	0.00784834	0.822225	0.0162284	0.780941	0.750804	0	0.353661	0	1.52417	1.43299	4.05239	0	0	0	1.5082	0	5.12033	0	0	0.799286	0	1.71646	3.04395	1.86155
ENSG00000215217	5	7830491	7851603	C5orf49	-1.85072	2.34644	-6.26775	-1.07608	0.0556936	0.00046875	0.320582	0.905386	0.0425753	0.851475	0.125921	0.212019	0.0444857	0.0619862	0.0608635	0	0	0	0	0	0.592845	0.0341693	0.0511164	0	0.120723	0.0837826	0.162513	0.279879	0.319072	0.0936628
ENSG00000215218	5	6448736	6495022	UBE2QL1	0.769193	0.956811	-7.9669	0.698972	0.236586	1.82588e-08	0.328524	0.905386	6.38483e-05	0.855446	0.0521754	0.117134	0.0901151	0.0428067	0.00840627	0.0103731	0.0902601	0	0	0	0.742395	0.245406	0.211801	1.06193	1.20052	2.37607	0.287305	0.485961	0.969522	1.09528
ENSG00000215808	1	238643684	238649323	RP11-371I1.2	1.64485	-0.665009	-2.04631	-0.931973	0.138587	8.16699e-05	0.0378936	0.905386	0.0153778	0.844477	1.41661	0.835141	1.19651	1.03399	1.51109	1.77725	2.16333	0.610037	0.563419	0.525145	1.71721	3.34035	3.88661	0.731596	0.913226	2.9035	1.76522	3.3813	4.12593	2.66455
ENSG00000220563	6	86369610	86370324	PKMP3	-1.62903	0.646433	6.39245	0.0038508	0.456257	6.13293e-05	0.996824	1	0.0128804	1	0.577541	0.108804	0.395705	0.103383	0.355285	0.0626306	0.145325	0.0596076	0.605576	1.25431	0	0	0	0.181463	0.251681	0.652098	1.19259	0.466791	0.886931	0.520713
ENSG00000220867	6	158345434	158345708	RP3-403L10.2	-0.797716	-0.495987	6.47797	-0.234063	0.582825	7.68445e-05	0.775092	1	0.0146953	1	0.682549	0	0.257208	1.07518	0.263926	1.46556	0.566768	3.0996	0	1.6306	0	0	0	5.8189	1.30874	0.726624	1.69131	3.98773	4.61204	1.89539
ENSG00000221818	8	25699246	25902913	EBF2	3.03723	-1.73126	-7.70202	-3.04782	0.119038	2.51174e-06	0.00816935	0.905386	0.00147134	0.781376	0.079568	0.412223	2.17884	0	1.31786	4.67614	0.847909	0	0.026221	0.00633624	0.559421	6.81706	1.292	0.207779	0.442443	0.141177	0.0438143	0.377285	3.25277	2.58307
ENSG00000221995	17	27400537	27418537	TIAF1	0.0699863	0.0560598	-3.53778	1.04366	0.917423	3.69246e-06	0.0544171	1	0.00186359	0.844477	0.0965627	0.111825	0.112375	0.117438	0.126292	0.0745331	0.117916	0.0064487	0.00935925	0.0203548	0.0998391	0.221953	0.239804	0.294475	0.103468	0.241878	0.445711	0.122643	0.191907	0.135201
ENSG00000223525	1	174866095	174867133	RABGAP1L-IT1	3.31342	0.761259	-2.70547	-0.0351498	0.145178	2.46967e-06	0.944856	0.905386	0.00147134	1	4.8899	2.95556	5.03859	8.12403	3.15136	4.19251	2.22054	6.30328	11.1625	5.17169	83.7746	93.8782	16.3763	10.6801	6.83672	5.60332	9.88703	11.3861	10.6696	7.83012
ENSG00000223572	15	43985084	43991420	CKMT1A	-3.74931	-0.261304	-6.31744	-2.59388	0.813606	2.8003e-05	0.0998645	1	0.00804367	0.844477	0.0243057	0	0.011449	0.0119648	0.0234962	0.0144969	0.00840947	0	0	0	0.0915465	0.290201	0.138134	0	0	0	0	0.0154352	0.0205295	0
ENSG00000223658	2	43902292	43903461	AC011242.6	-0.516916	-1.40538	-5.74037	0.855437	0.0307122	1.33797e-07	0.236644	0.905386	0.000187239	0.844477	0.609627	0.332456	0.967278	0.0315891	1.20966	1.37787	1.37655	0	0	0.0383261	1.12793	1.81097	0.833591	0.258752	0.430655	0.455434	0.861317	0.448268	0.216805	0.254571
ENSG00000224132	2	238165734	238166319	AC112715.2	-2.04628	-0.941776	-6.31628	-0.82908	0.42487	0.000417463	0.443483	0.988463	0.0406188	0.953723	0.643546	0	0	0	0.518426	0.511781	0	0	0	0	2.96253	1.86272	0	0.864971	0.20566	0.761225	0.885926	1.63472	2.17425	0.531871
ENSG00000224852	2	143852358	143854124	MTND5P24	-3.33869	0.929678	-6.93303	0	0.54052	0.000469949	1	1	0.0426052	1	0	0.0660396	0	0	0	0.0253429	0	0	0	0	0.26673	0.876278	0.275977	0	0	0	0	0	0	0
ENSG00000225568	1	87511558	87512383	RP11-384B12.3	-1.36371	0.475102	-7.8363	-0.982621	0.700181	4.34172e-05	0.403419	1	0.0104706	0.918979	0.0454482	0	0.128448	0.536939	0.0878689	0.325285	0	0	0	0	0.570596	5.13036	0.147594	0.471231	0.043572	0.0806383	0.656937	0.923572	0.921292	0.36059
ENSG00000225630	1	565020	566063	MTND2P28	6.3566	0.231073	2.92617	1.7002	0.704629	2.78076e-05	0.00790879	1	0.00804367	0.781376	88.6366	30.8869	57.6223	168.512	77.6547	117.443	32.7199	357.897	142.67	53.1313	36.477	28.6477	33.4559	41.7987	59.7428	70.7542	127.712	17.7199	11.0552	45.4689
ENSG00000225670	1	159165775	159172302	CTA-134P22.2	2.79618	3.29876	1.52038	1.37284	1.71394e-05	0.0372603	0.144075	0.019978	0.333598	0.844477	0.665606	6.05759	1.42133	4.17212	0.568369	0.185264	0.184233	3.21157	17.2186	8.37467	6.15602	5.73154	0.936681	0.0766819	0.0638129	0.019683	0.0458147	0.0140897	0.0187398	0.0330062
ENSG00000225684	9	115865618	115873780	FAM225B	4.0734	-0.803392	-1.62268	-0.297604	0.0321064	8.56438e-05	0.425571	0.905386	0.0158576	0.938626	0.699318	0.698346	0.840231	1.59152	1.9448	1.60795	1.56043	0.586823	1.19402	1.74935	6.22223	4.31231	3.2091	1.02167	2.37086	4.27085	3.01368	3.8939	3.67242	3.53815
ENSG00000225813	2	162138413	162139129	AC009299.4	-2.67036	0	-7.613	-0.0737626	1	0.000430381	0.966458	1	0.0408342	1	0	0	0	0	0	0	0	0	0	0	4.99577	0.568297	0.170032	0	0	0.0928971	0	0	0.0884457	0
ENSG00000225972	1	564442	564813	MTND1P23	3.60332	0.265533	2.83801	1.38255	0.687671	0.000169036	0.0446016	1	0.024629	0.844477	54.9984	10.2471	25.6689	47.0933	30.6318	40.0861	18.0162	177.696	49.3845	28.2068	19.7647	6.13394	21.9574	13.4861	17.8985	30.6178	25.6311	6.66486	3.57991	16.5137
ENSG00000226012	21	39609139	39610123	AP001434.2	-1.90169	-6.33443	0	-0.791331	2.59299e-08	1	0.397904	0.000181347	1	0.914629	0	0	0	0	2.14957	1.09222	1.35768	0	0	0	0	0	0	0	0.125402	0.696243	0.270099	0.332261	0.22096	0.778348
ENSG00000226051	10	77029577	77133258	ZNF503-AS1	-2.06131	0.155387	-5.41715	0.61289	0.875097	9.62669e-05	0.62549	1	0.0170755	1	0.0343985	0.0118807	0.0432084	0.169331	0.0554213	0.0410332	0.0793429	0	0	0.0136963	0.259121	0.82141	0.0186183	0.0264194	0.0109928	0.0203443	0.023677	0.0436891	0	0
ENSG00000226471	22	29196671	29244547	CTA-292E10.6	-0.453687	0.529125	7.63067	-0.21363	0.544095	3.38118e-06	0.805304	1	0.00174241	1	0.408046	0.924869	0.696751	0.0502164	0.295841	0.33464	0.45883	1.6793	0	0.243704	0	0	0	0.822663	0.537901	0.135748	0.210648	0.842163	0.560056	0.429977
ENSG00000226741	22	27706612	27713417	CTA-929C8.6	-3.01988	2.60658	-4.99543	1.66161	0.0786569	0.000203355	0.242089	0.905386	0.0274457	0.844477	0.00743076	0	0.00700042	0.00731578	0	0	0	0.00843615	0	0	0.279876	0.209703	0.0482631	0.00856068	0	0.0263686	0.0153441	0.00943773	0	0
ENSG00000227941	1	162511122	162511418	UQCRBP2	-3.91352	-0.26054	6.68774	1.82144	0.874666	0.000360289	0.259577	1	0.0367698	0.844477	0	0	0.119078	0	0	0.150777	0	2.009	0.624801	2.71767	0	0	0	0	0	0	0.261005	0	0	0
ENSG00000228253	MT	8366	8572	MT-ATP8	7.73737	0.2296	2.97283	1.80681	0.680281	3.32392e-06	0.00210653	1	0.00173113	0.469486	1293.78	692.072	1036.21	1937.77	1527.33	1199.78	510.125	4253.91	1401.75	949.905	236.794	265.741	606.324	830.916	923.059	922.204	1092.75	213.06	105.999	552.529
ENSG00000228560	1	159315956	159438858	RP11-550P17.5	4.63146	1.49146	3.31586	-0.120748	0.0520298	9.38253e-05	0.882263	0.905386	0.016703	1	0.52973	2.15893	1.86312	11.3694	2.28732	0.67403	1.31961	87.6846	219.432	233.868	15.0749	14.4895	36.1839	0	0.372432	0.187979	0.729243	0.0897073	0.298286	0.700489
ENSG00000228801	8	52811885	52859733	RP11-110G21.1	0.22582	0.996657	-3.35064	-0.0406551	0.0862459	1.55034e-06	0.94506	0.905386	0.00109875	1	0.711749	0.283646	0.429826	1.20383	0.3352	0.2177	0.441998	0.0828769	0	0.239795	0.824853	2.13936	1.51131	0.252301	0.55989	0.485711	0.188426	0.579477	0.36995	0.398192
ENSG00000228808	13	100024427	100024940	HMGB3P4	-1.91689	0.493051	6.23245	1.00989	0.628648	0.000477465	0.324684	1	0.0428895	0.853465	0.511248	0.227027	0.344028	0.575242	0.141206	0.348489	0.404309	1.24376	0.962729	0	0	0	0	1.85111	0.0700203	0.64793	0.452443	0.463807	0.493506	0.362169
ENSG00000228878	7	35794574	35840226	AC007551.3	-1.17648	0.333085	6.17717	-0.82325	0.708045	0.000322889	0.363947	1	0.0344325	0.883492	0.55674	1.07133	0.899138	0	0.807295	0.284624	0.412768	0.722363	0.0655247	0.332512	0	0	0	0.0458142	0.686259	0.0705585	0.492702	0.505078	1.00766	0.591594
ENSG00000228991	9	66693277	66721073	RP11-318K12.1	-1.3082	2.6176	-5.95943	-2.7506	0.0989955	0.000511246	0.0509664	0.905386	0.0450213	0.844477	0.0258541	0	0	0.0509081	0	0	0	0.0587045	0	0	4.21973	0.449002	1.5533	0	0.0247868	0	0.106775	0.623904	0.174699	0
ENSG00000229807	X	73040486	73072588	XIST	7.1894	7.33352	8.45846	9.01494	0.000389837	0.000114718	5.04784e-05	0.159951	0.0192994	0.0561641	0.0734457	5.70562	14.3086	0.0519143	0.054615	0.0157252	0.0221534	0.0277944	51.7209	17.5686	0.141862	0.0817636	0.0214054	25.7313	22.0792	25.5416	0.0194438	0.0454454	0.0190877	0.0541636
ENSG00000229847	10	119232726	119304579	EMX2OS	1.99258	3.64616	0.0112348	1.95821	2.55087e-06	0.987774	0.00628909	0.00520336	1	0.728398	2.77068	2.57607	3.3793	1.82665	0.394585	0.118039	0.119827	0.589791	0.407613	0.458019	0.155292	1.79904	0.0200845	0.883496	1.13841	2.65551	0.817329	0.345617	0.376106	0.453887
ENSG00000230333	7	11221359	11559802	AC004538.3	1.62374	-0.215306	-6.94073	0.865784	0.791934	9.50599e-08	0.295729	1	0.000155125	0.844477	0.79579	0.15145	0.160651	0.175882	0.384643	0.464954	0.303428	0.009219	0	0	0.978714	1.28684	0.0263709	2.90008	0.256908	0.691574	1.64326	1.24794	1.00137	0.467098
ENSG00000230630	1	172109461	172113934	DNM3OS	5.2615	0.132619	-1.60715	0.314654	0.712023	4.59572e-05	0.383043	1	0.0107137	0.900209	59.8131	32.734	97.4436	87.7133	65.6156	72.2959	56.3899	16.8827	51.8365	21.0787	88.9518	144.336	109.357	79.7205	74.1986	118.791	98.3994	80.0813	87.1964	87.637
ENSG00000230992	2	133110240	133112412	FAM201B	-1.05979	0.0466657	-5.35074	-0.292115	0.970396	0.000448631	0.800958	1	0.0415523	1	0.0863787	0	0	0.102051	0.050101	0	0.0836806	0	0	0.0412716	0.910957	1.80014	0	0	0.0496877	0.214565	0.249714	0.13165	0.204284	0.171334
ENSG00000231163	1	34334554	34351059	RP5-1007G16.1	-3.14123	-0.305576	-6.22733	1.08754	0.795134	0.000119347	0.296259	1	0.0198733	0.844477	0	0	0.0156834	0.0491698	0.0643722	0	0	0	0	0	0.29261	0.252974	0.135158	0.115074	0.0319206	0.11815	0.0687526	0.0634316	0.0562444	0.0165104
ENSG00000231528	9	115875353	115882208	FAM225A	3.85421	-0.806548	-1.60981	-0.403323	0.0530177	0.000461635	0.332018	0.905386	0.042223	0.8579	0.75671	0.66295	0.933127	1.95638	2.22425	2.10621	1.45167	0.677497	1.07451	1.9327	6.2409	5.47566	2.65723	1.04188	2.01716	4.70464	2.47724	3.93031	4.31292	3.26427
ENSG00000231566	X	45707328	45710920	RP5-1158E12.3	1.2185	0.435079	2.11915	0.735863	0.414558	0.000308073	0.156862	0.979125	0.0341072	0.844477	0.716074	0.686315	0.674604	0.458246	0.484557	0.448449	0.495505	2.98763	1.53385	1.60378	1.07883	0.621794	0.232547	3.36171	1.35586	1.07995	1.66349	1.81896	1.1794	0.994246
ENSG00000232229	10	91589267	91600618	LINC00865	0.404455	0.21184	-4.64468	-0.014749	0.703617	3.30605e-08	0.978286	1	7.35685e-05	1	0.24605	0.172998	0.165572	0.320106	0.21237	0.136271	0.243229	0.00997646	0.0144792	0.0104966	0.286847	0.30522	0.585021	0.101237	0.421237	0.49893	0.653246	0.424115	0.385956	0.583913
ENSG00000232282	X	102040595	102041532	MTND1P32	-1.63508	1.28325	-6.79058	-0.0567849	0.256806	8.96727e-05	0.955884	0.905386	0.0162284	1	0.440237	0	0.113111	0.275816	0.0386885	0.238704	0	0	0	0	0.301479	0	1.88458	0.737715	0.383694	0.213029	0.247927	0.609971	0.540858	0.357227
ENSG00000232303	9	32566146	32567124	RP11-205M20.7	-1.54774	-0.319653	5.34651	0.325245	0.728474	4.90961e-05	0.727595	1	0.0110763	1	0.268418	0.23839	0.144499	0.0755042	0.407751	0.182966	0.106136	0.696538	2.33774	0.274821	0.0962844	0	0	0	0.404387	0.204108	0.633451	0.633128	0.194328	0.0380296
ENSG00000232373	13	96346823	96347959	MTCYBP3	-1.89426	-0.989484	6.60669	-0.0731873	0.366237	0.000246551	0.944491	0.936317	0.0306349	1	0.132067	0.0342105	0.0622095	0.032506	0.191503	0.236311	0	0.187421	0.97924	0.236631	0	0	0	0	0.189923	0	0.545425	0.209672	0.278872	0.163725
ENSG00000232457	17	62936720	62952664	SLC16A6P1	0.539509	-1.26623	-6.40565	-0.218319	0.226295	0.000301976	0.829175	0.905386	0.0337524	1	0.410103	0	0.148597	0.0931747	0.365948	0.451572	0.414756	0	0	0	0.158424	1.1642	0.153671	1.78082	0.66537	1.51126	0.911982	2.84474	1.91845	0.375438
ENSG00000232600	8	145660602	145665354	AC084125.4	-1.89484	-0.22094	6.02762	-0.1301	0.802323	0.000438638	0.893872	1	0.041296	1	0.33518	0.477534	0.473653	0.288745	0.243012	0.74968	0.43488	0	0.55228	0.650603	0	0	0	0.337879	0.0803358	0.148677	0.0865162	0.0532136	0	0.498629
ENSG00000232713	2	61165339	61165739	AC010733.5	-1.4666	-0.13507	6.98598	0.026061	0.877007	8.36645e-06	0.97475	1	0.00356164	1	0.468082	0.194002	0.793753	0.184336	0.633489	0.670038	0.12956	0.212566	4.31907	0.782771	0	0	0	1.18637	0.628262	0.830514	1.15988	0.95121	1.26515	1.0213
ENSG00000233251	2	56400669	56412905	AC007743.1	5.10927	0.20084	-1.64253	0.261303	0.639413	0.000425866	0.541817	1	0.0408342	1	4.12396	2.4193	4.14223	5.98076	3.47851	5.40168	2.31512	5.70325	13.6068	5.09508	40.1262	48.4926	10.4548	7.20809	5.07781	6.85082	11.5005	7.70265	9.33988	5.38315
ENSG00000233266	2	54278471	54278897	HMGB1P31	-0.359103	0.291257	2.95915	0.514419	0.670396	0.000512142	0.459598	1	0.0450213	0.969082	2.7254	2.00408	1.82214	0.259667	1.69976	1.25848	1.27755	0.998113	5.79441	2.52037	0.44151	0.381704	0.57102	1.82312	2.44432	2.18384	1.45234	2.67987	1.0396	1.1335
ENSG00000233325	13	21872278	21880512	MIPEPP3	-1.11806	0.508425	6.55478	-0.716989	0.519378	3.07279e-05	0.35193	1	0.0085373	0.872844	0.365059	0.378256	0.859792	1.31784	0.705799	0.43547	0.421019	0.621677	0.300755	1.45354	0	0	0	0	0.466651	2.05111	1.0051	1.39097	2.26117	1.1465
ENSG00000234177	2	105363096	105374177	AC068057.2	0.382223	2.7803	3.76696	3.15941	0.00084651	0.000101684	0.000330393	0.237742	0.0176526	0.176838	1.15093	1.24438	0.54685	0.729136	0.203169	0.179076	0.0277013	0.659005	0.775047	0.191273	0.12565	0	0.0325014	0.599554	0.383796	0.0710287	0.991972	0.101689	0.0845316	0.0198512
ENSG00000234465	19	44080952	44088116	PINLYP	0.826877	-0.751062	-2.71142	0.0140215	0.164856	0.00011374	0.97982	0.905386	0.0192008	1	0.494088	0.403025	0.465474	0.382944	0.772341	0.689708	0.785634	0.0358046	0.0866078	0.0627857	0.739106	0.182568	0.597444	0.678219	0.211649	0.932613	0.130247	0.707647	0.479479	0.469166
ENSG00000234643	21	11180920	11181815	EIF3FP1	-2.47426	0.124191	-4.08849	-1.43284	0.894513	0.000348835	0.167891	1	0.0358773	0.844477	0.125693	0.130237	0.0394711	0.206246	0	0.249893	0.115968	0	0.0690349	0.0500464	0.736425	2.00096	0.136063	0.0482685	0.0401679	0.0743384	0.0865162	0.212854	0.212329	0.16621
ENSG00000234840	9	22646199	22824212	RP11-399D6.2	1.01988	0.902937	-2.86736	-0.515095	0.180159	0.000127555	0.404665	0.905386	0.0208794	0.920192	0.204658	0.0605878	0.206578	0.719613	0.18371	0.209256	0.101156	0.18256	0.144522	0.0698467	0.330359	1.55498	1.85148	0.37051	1.03711	0.700309	1.29801	0.74267	1.8274	1.60928
ENSG00000234899	17	70033455	70217977	AC005152.2	-0.889598	1.81362	-7.38864	0.762222	0.0465	1.37687e-07	0.289442	0.905386	0.000187239	0.844477	0.0444052	0.00920212	0.0334669	0.00874362	0.00429262	0.005297	0.00921819	0	0	0	0.211851	0.134955	0.0648932	0.158588	0.0510865	0.12606	0.201728	0.0958777	0.06001	0.105695
ENSG00000235082	1	160287193	160287496	RP11-179G5.4	-1.41994	-1.08288	7.03989	0.28079	0.177427	4.30766e-06	0.723776	0.905386	0.00206751	1	0.246975	0.383855	0.814351	0.607883	1.07437	0.441916	1.79445	4.90684	0.610414	0.737526	0	0	0	0.85359	0.710338	2.84833	2.03996	0.941041	2.29464	1.2247
ENSG00000235408	20	37053843	37053979	SNORA71B	-2.23494	0.293086	6.21776	-1.04508	0.7493	0.000231782	0.313339	1	0.0297825	0.848484	1.08812	1.69119	2.05021	1.33911	1.57782	0	2.07062	3.08836	4.03404	1.29976	0	0	0	0	1.5648	0	0	1.72751	0.459533	1.34895
ENSG00000235499	2	74212259	74213470	AC073046.25	-2.80637	-0.286721	6.36619	-0.127002	0.80023	0.000530931	0.909607	1	0.046004	1	0.288771	0.199474	0.181365	0.189535	0.279153	0.344468	0.199822	1.85777	0	1.26476	0	0	0	0.88715	0.369133	0	0.198765	0.733529	0.650416	0.190928
ENSG00000235908	3	49402578	49404439	RHOA-IT1	-0.68093	-0.343328	7.69693	0.200465	0.657104	5.13542e-07	0.800376	1	0.000465573	1	0.943951	0.90284	1.36813	0.857856	1.40386	1.29925	1.25613	0	5.38392	1.38775	0	0	0	1.92402	0.69614	1.03067	1.19951	1.93669	0.613303	1.0802
ENSG00000236015	7	39608975	39609797	AC011290.5	-2.03169	-2.47971	-7.2656	2.11823	0.041986	0.000108791	0.0979186	0.905386	0.0185574	0.844477	0.136842	0	0.0429722	0.089816	0.264568	1.03382	0	0	0	0	0.916281	2.87159	0.148132	0.15765	0.349846	0.566525	0.753521	0	0.0770542	0.226191
ENSG00000236049	2	151409046	151428735	AC104777.2	-3.05394	0	-6.46808	-0.609031	1	0.00032035	0.598872	1	0.0343494	1	0	0	0	0	0	0	0	0	0	0	0.0372873	0.64473	0.048225	0.0171078	0.0569469	0.0263478	0.0919919	0.0943026	0.125426	0.0441823
ENSG00000236166	6	132406224	132420419	RP3-523C21.2	-1.51675	1.10556	-6.01874	0.323487	0.206352	0.000122891	0.696628	0.905386	0.0203252	1	0.100644	0.677836	0.284446	0.693606	0.340521	0	0.243751	0	0	0	0	0.655446	0.980531	0.695687	0.289467	1.33929	0.623473	0.447394	1.02009	0.548982
ENSG00000236209	2	75146682	75151973	AC104135.2	-2.05622	-2.34338	-4.39809	-6.3417	0.0206122	0.00113508	1.29062e-05	0.905386	0.0703054	0.0252734	0.196803	0.0509795	0.0463514	0	0.142686	0.704286	0.408548	0	0	0.0587701	0.494167	0.427228	1.19836	0	0	0	0	0.437426	1.2467	0.43916
ENSG00000236252	9	70113593	70124467	RP11-15J10.8	-2.40626	-1.23734	-7.23025	2.48641	0.356385	4.49631e-05	0.0506203	0.931026	0.0106037	0.844477	0	0.0307976	0	0.0292631	0	0.141824	0	0	0	0	0.298535	1.54858	0.579158	0.273942	0.028496	0.105475	0.429635	0	0.0502103	0.0589564
ENSG00000236296	4	144480625	144570458	GUSBP5	-0.228802	-0.188191	-2.95816	0.433028	0.770575	0.00025703	0.509572	1	0.0310452	1	0.239025	0.17887	0.250202	0.2484	0.320922	0.269287	0.211343	0	0.0656406	0.0951714	0.200062	0.749501	0.603742	0.443653	0.26735	0.0942444	0.520995	0.168657	0.179457	0.460942
ENSG00000236609	7	6655248	6663921	ZNF853	-0.172722	3.73094	4.36325	-0.463371	4.70872e-05	0.000453844	0.54089	0.0426889	0.0417639	1	0.496383	0.423565	0.641853	0.182066	0	0.0580514	0.0404099	0.0662994	0.0160372	0.313903	0	0	0.0158041	0.168195	0.251942	0.656229	0.160785	0.704622	0.312392	0.415072
ENSG00000237666	2	107087255	107094125	AC108868.3	-2.94583	-0.080147	-5.79838	2.16902	0.940836	0.000381282	0.0432229	1	0.0382501	0.844477	0	0.0733912	0.200185	0.209204	0.136943	0.168984	0.0980259	0	0	0	1.24497	0.307524	0.57506	0.163202	0.135813	1.13107	0.731307	0.269883	0	0.0702471
ENSG00000237973	1	566454	567996	hsa-mir-6723	7.82278	0.0603082	1.68127	0.613143	0.870004	3.22414e-05	0.10054	1	0.00872049	0.844477	206.532	90.7016	146.255	162.353	191.68	138.144	114.429	365.317	120.263	158.181	79.784	97.0743	91.4543	95.1861	154.038	165.935	125.949	113.25	57.0041	126.58
ENSG00000238113	9	66457285	66469310	RP11-262H14.1	-0.502822	1.02682	-6.06481	-0.381814	0.251724	3.87666e-06	0.656521	0.905386	0.00191703	1	0.0864697	0.0895957	0.244386	0.43782	0.0597069	0.19156	0.0769305	0	0	0.0147554	0.496281	0.884928	0.421219	0.0711559	0.0710572	0.745194	0.178555	0.470675	0.292142	0.355281
ENSG00000239119	3	73643091	73643153	RNU7-119P	-1.69962	0.890492	-7.29984	-1.06496	0.450021	2.18771e-05	0.293797	1	0.00690978	0.844477	2.3835	3.08709	0.561367	0	1.72809	0.710807	0	0	0	0	1.49623	41.3937	8.70805	0	8.56916	3.17177	3.69136	10.5954	12.0792	7.09161
ENSG00000239474	2	170366212	170382772	KLHL41	-0.938656	-0.547254	-5.37509	-0.675071	0.42922	0.000430006	0.322849	0.993201	0.0408342	0.852564	0.114583	0.178088	0.0944535	0.0987085	0.110766	0.273367	0.168488	0	0	0	0.107893	0	0.186055	0.165008	0.137316	0.355781	0.0887278	0.181913	0.508099	0.340917
ENSG00000240695	3	136455342	136456071	RP11-102M11.1	0.669786	0.122389	2.75598	0.272581	0.856323	0.000303829	0.676934	1	0.0338052	1	1.2342	0.319704	1.16272	0.911325	0.646258	1.47225	0.498186	6.42211	3.813	2.76421	0.38738	1.67453	0.501011	3.49543	1.72557	2.28107	2.65474	4.18011	1.4768	1.68304
ENSG00000241229	20	42635888	42636178	RN7SL443P	-2.55155	0.754313	7.58867	0.54759	0.589679	0.000244786	0.691112	1	0.0306349	1	0.774024	0	0.121533	0	0.249415	0.153886	0	5.56542	3.8261	0.616379	0	0	0	0.594482	0.494714	0	0	0.163847	0.653769	0
ENSG00000241319	3	81661389	81661956	SETP6	0.126659	1.19748	2.95402	0.35907	0.103389	0.000407387	0.615121	0.905386	0.0401922	1	4.0316	0.753294	1.86793	0.715761	0.958359	0.709556	0.777476	8.25376	2.94031	2.52629	1.8255	0.717375	0	3.57867	0.887089	1.40719	2.04714	2.60222	0.669883	1.96642
ENSG00000241369	3	162845711	163079351	CT64	-3.22934	-1.62654	-6.75342	-0.208043	0.263051	0.000496819	0.891161	0.905386	0.0441421	1	0.0121805	0	0	0	0.0117748	0	0.0252857	0	0	0	0.611696	0.105767	0.0197782	0.0280653	0.0116776	0	0	0.0309406	0.0205761	0
ENSG00000241956	5	163723702	164598649	CTC-340A15.2	2.56235	1.04302	-2.57554	0.721857	0.07433	5.34467e-05	0.212413	0.905386	0.011843	0.844477	0.816999	0.160656	0.421359	0.358144	0.161416	0.341459	0.160937	0.37237	0.373392	0.121097	3.63872	2.71862	0.610048	0.67329	0.262996	0.476144	0.640344	0.36356	0.53392	0.212917
ENSG00000242265	7	94285637	94299007	PEG10	3.85363	-1.62249	-1.98437	0.166537	0.00043668	0.000140226	0.719246	0.160738	0.0215877	1	0.973893	0.815495	0.874817	0.858481	2.81889	2.85031	2.64078	0.52069	0.391844	0.223193	2.33168	0.983334	2.50077	1.78082	0.732837	3.9683	1.97596	2.43071	1.68343	2.15636
ENSG00000242267	1	48561764	48648100	SKINTL	2.20289	0.161355	-2.93803	0.595376	0.796901	2.27963e-05	0.335707	1	0.00693176	0.859656	0.428924	0.367138	0.61491	0.862934	0.378583	0.80085	0.400041	0.825712	2.0895	0.690556	16.1084	18.0153	1.96829	1.9551	0.858193	1.65443	2.69563	1.18429	1.95319	1.01724
ENSG00000242798	7	99712837	99724762	RP11-506M12.1	-1.84303	0.447492	4.60986	-0.233966	0.613055	0.000309753	0.788594	1	0.0341072	1	0.328148	0.340012	0.370973	0.77537	0.126888	0.86117	0.0908281	2.01176	0.865109	0.235183	0.164794	0	0	0.831703	0.125841	0.582231	0.406566	0.7502	0.554332	0.650891
ENSG00000243650	2	231371816	231372099	RN7SL834P	-0.0152837	0.840193	2.58187	-0.228905	0.145641	0.000260557	0.678436	0.905386	0.0311118	1	2.51149	2.60229	4.10944	1.95208	1.53337	0.157679	2.8355	3.30151	6.09841	4.10521	1.99146	0.28695	0.643905	3.19796	3.80181	5.39425	2.45657	4.36502	6.25224	4.58832
ENSG00000244041	6	2988201	2991407	RP1-90J20.7	-0.743698	-0.0345571	-4.13036	0.0957662	0.969871	0.000515932	0.92017	1	0.0451035	1	0.400357	0.0691385	0.125724	0.21022	0.258015	0.111435	0.258568	0.0151509	0	0.0478225	0.301586	0	1.19182	0	0.140738	0.236784	0.248015	0.101698	0.157806	0.211765
ENSG00000246223	14	98391947	98444461	C14orf64	1.27833	-1.72875	0.48837	-2.67736	0.00281161	0.491472	3.23716e-06	0.431865	0.847178	0.00932226	0.160428	0.00664912	0.0725458	0.113721	0.341187	0.229645	0.333037	0.0509976	0.169177	0.0613218	0.145019	0.0696528	0.0416796	0.12568	0.129196	0.341575	0.119259	1.48336	1.6694	0.827355
ENSG00000246375	4	89206094	89252573	RP11-10L7.1	-3.15501	1.90457	-6.27787	-0.0563129	0.120927	0.000473046	0.970911	0.905386	0.0428067	1	0.0226966	0.0235171	0.0855287	0.29049	0.0438813	0	0.0314109	0	0	0	0.512915	0.0492708	0.368539	0.0261479	0	0	0	0	0	0.0225097
ENSG00000246582	8	23081984	23088439	RP11-1149O23.3	-1.17243	-0.660399	-3.5684	-0.369008	0.376363	0.000427696	0.626625	0.942939	0.0408342	1	0.168823	0.111317	0.0289175	0.120881	0.133528	0.16477	0.223023	0.0174241	0.0252884	0.0183326	0.269762	0.699661	0.0747625	0.0884067	0.191282	0.0816932	0.221844	0.214421	0.311115	0.152212
ENSG00000247627	5	134262350	134263726	MTND4P12	2.21129	1.53272	4.19605	3.08583	0.0318903	4.63288e-07	9.65219e-05	0.905386	0.000446582	0.087506	5.31615	2.09034	2.33719	4.26763	1.18594	2.14636	0.433891	33.3961	4.49203	4.07059	0.616094	1.89383	0.70828	1.47617	2.84892	2.12833	2.58958	0.242379	0.230267	0.405566
ENSG00000248121	17	28927814	28999807	SMURF2P1	-1.39479	1.59745	6.46111	0.345838	0.105429	0.000195614	0.710818	0.905386	0.0270151	1	0.414427	0.500978	0.780852	0.0340012	0.166927	0	0.238977	0	0.341428	0.990062	0	0	0	1.07425	0.297989	0.490209	0.356571	0.438633	0.5834	0.513767
ENSG00000248339	4	172210626	172219418	RP11-717H13.1	-2.65792	1.85962	-5.29462	0.809666	0.166582	0.000134292	0.51093	0.905386	0.0211901	1	0.0227562	0.00785964	0.00714611	0.00746803	0.00733276	0	0	0	0	0.00906073	0.361888	0.279934	0.0246338	0.00873885	0.0218168	0.0269174	0	0.00963415	0	0.0150459
ENSG00000248383	5	140306302	140391929	PCDHAC1	-2.3083	-1.98497	-7.06914	-1.09494	0.0657123	1.39352e-05	0.279409	0.905386	0.00497965	0.844477	0.00630928	0	0.0118878	0.00621165	0.0182974	0.0451572	0.0218293	0	0	0	0.205951	0.0821786	0.163916	0.00726867	0.00604882	0.0111945	0.0651416	0.0641068	0	0.0750877
ENSG00000248527	1	569076	569756	MTATP6P1	7.73797	0.113807	3.85287	1.13923	0.843149	2.17415e-08	0.0542999	1	6.5676e-05	0.844477	467.681	174.153	283.448	435.968	451.838	351.803	159.828	2060.63	399.289	267.14	63.3953	67.4927	124.419	165.881	218.532	202.071	309.846	85.4869	37.621	205.782
ENSG00000249518	5	147231207	147232222	CTC-327F10.1	-2.56054	4.43347	7.48143	1.37314	0.00607039	0.000103003	0.278757	0.625703	0.0178184	0.844477	0.221694	0.114854	0.0696183	0.0363773	0	0	0	0.0419483	1.33939	1.54474	0	0	0	0.383107	0.0708473	0	0.228893	0.0938571	0	0.109934
ENSG00000249693	4	57396775	57469673	THEGL	-2.89468	0.307314	1.99924	-6.54085	0.739357	0.293114	2.81447e-06	1	0.65908	0.00932226	0.14656	0.021694	0.0394491	0.206131	0.101199	0.0999015	0.0579517	0	0	0.0250092	0	0	0	0	0	0	0	0.372288	0.636632	0.0622939
ENSG00000249779	5	43206811	43207913	RP11-447H19.3	-1.98723	0.171042	-5.36619	0.494123	0.864961	3.18015e-05	0.594855	1	0.00869762	1	0.0680692	0.105795	0.0320636	0.134032	0.032901	0.162397	0.0471022	0.0386396	0	0	0.34184	1.92098	0.828962	0.509729	0.195778	0.181162	0	0.345816	0	0.202526
ENSG00000250090	20	25816621	25817468	RP13-401N8.3	-1.47955	1.01402	6.86391	1.49277	0.160155	2.54125e-06	0.0724008	0.905386	0.00147134	0.844477	3.0438	1.40171	2.07099	1.9978	1.30774	0.806862	1.05312	0.767918	5.29392	2.62586	0	0	0	0.389627	0.972715	3.30036	1.39673	0.644316	0.285656	0.670828
ENSG00000251226	11	134605490	134633704	RP11-469N6.1	-1.99625	0.711635	-6.17695	2.45106	0.587295	0.000137868	0.141195	1	0.0214	0.844477	0	0.0105585	0.0575995	0	0.0197013	0.0121555	0	0.0115688	0	0	0.307044	1.08393	0.26474	0.0234791	0	0	0	0	0	0
ENSG00000251359	4	184018170	184020352	WWC2-AS2	-1.01318	0.135166	3.66609	-0.995188	0.843341	0.000474414	0.1665	1	0.0428409	0.844477	0.343932	0.356366	0.340214	0.237027	0.282605	0.348729	0.261791	0.17571	0.62337	0.0205413	0.0431802	0	0.0279232	0.0990576	0.263787	0.0305118	0.14204	0.371301	0.290497	0.324044
ENSG00000251768	6	127639028	127639118	RNA5SP217	-1.46254	0.0948927	6.48537	0.338995	0.920044	0.000223138	0.740658	1	0.028976	1	6.18794	1.70977	2.33183	9.74751	1.99395	11.8103	1.14184	5.62015	8.83647	0.985529	0	0	0	0.950518	1.9775	2.92779	5.11111	4.1916	0.696874	2.04566
ENSG00000251774	3	12556205	12556306	RNU6-377P	-2.25154	-0.781613	6.0923	0.692732	0.422116	0.000476865	0.489658	0.986375	0.0428895	0.990743	3.31237	0.381347	1.04018	0	4.26939	1.31708	0.764025	0	9.09637	2.19812	0	0	0	2.54403	2.11709	3.26506	1.51997	0.93489	1.24344	2.55507
ENSG00000252157	4	184574725	184574829	RNU6-479P	-2.4134	1.0988	6.54385	-0.280382	0.321082	0.000325845	0.803693	0.909131	0.0344537	1	2.50268	1.4818	1.34728	2.81595	2.41932	0.426484	0	8.11799	1.1782	3.84356	0	0	0	0	0.342766	1.26871	2.95309	0.908179	0	2.83665
ENSG00000253051	13	45910449	45910582	SNORA31	1.74786	-0.255426	2.03796	-0.00283366	0.570232	8.88927e-05	0.995012	1	0.0162284	1	12.0465	20.9001	20.3223	17.6522	17.0616	23.7272	24.0383	41.9833	25.3884	26.7711	9.84831	2.43265	16.3763	12.5873	13.9664	23.8593	27.1893	28.8211	15.144	21.1161
ENSG00000253878	8	95962265	95963624	RP11-347C18.3	-1.47423	-0.499401	-5.97967	-0.138279	0.607881	0.000491041	0.890679	1	0.0438675	1	0.741273	0.0548623	0.399053	0.41703	0.921322	0.189482	0.622858	0	0	0	0.132951	0.114942	1.3756	0	0.406098	0.563672	0.65601	0.941483	0.0894437	0.420096
ENSG00000254288	8	74964575	75012088	RP11-6I2.3	-1.99558	-2.21368	-5.95574	-1.87679	0.0480444	0.00034826	0.0535721	0.905386	0.0358773	0.844477	0.0508675	0	0.0958431	0	0.14752	0.424751	0.070398	0	0	0	0	0.883402	0.74337	0.0586024	0.146303	0	0.73527	1.35673	1.37486	0.252242
ENSG00000254560	11	27068733	27241660	RP11-1L12.3	0.101272	1.51922	-3.69721	-0.438414	0.04424	6.23975e-06	0.451396	0.905386	0.00282846	0.961459	0.171416	0.148011	0.134574	0.393782	0.110471	0.102239	0.0197693	0.0324349	0.0470741	0.102378	1.00432	1.79857	0.510289	0.493705	0.90387	1.0645	0.82592	0.943428	2.07524	0.935024
ENSG00000254578	8	145689200	145690484	CTD-2517M22.16	-2.08221	-0.592685	-6.7635	0.732769	0.570649	0.000119038	0.526351	1	0.0198733	1	0.175013	0.544019	0.164877	1.20613	0.422959	1.9833	0.121104	0	0	0	2.19726	0.189962	2.55761	0.504063	0.0838938	1.08683	0	0.222282	0.591287	0.0867855
ENSG00000255085	8	145925738	145933902	AF186192.5	-2.79118	0.360483	-6.46793	-2.78314	0.755506	0.000449848	0.0540328	1	0.0415523	0.844477	0.0970031	0.020102	0.0731082	0.210105	0.0937722	0.0925703	0.0536989	0	0	0	0.292286	0.673851	0	0	0.0185997	0	0	0.049281	0	0.134686
ENSG00000255153	11	1330999	1331937	TOLLIP-AS1	-1.92501	-1.90227	-7.73946	-1.47941	0.211361	0.000255651	0.278941	0.905386	0.0310452	0.844477	0	0	0.0376636	0	0.0386473	0	0.110658	0	0	0	0.401544	4.42618	0	0	0.344956	0.141868	0	0.203107	0.877958	0.277547
ENSG00000255202	11	33686766	33718247	RP4-541C22.5	-1.6891	0.125424	6.84801	0.451033	0.881292	2.30823e-05	0.613059	1	0.00697542	1	0.579324	1.20054	0.709505	0	0.448023	0.691063	0.601316	1.1181	0.286367	1.3148	0	0	0	0.533933	0.777571	0	0.478509	0.588635	0.489318	0.172366
ENSG00000255351	11	11373973	11374854	RP11-567I13.1	-1.26535	-0.395891	3.78065	0.704089	0.621281	0.000281507	0.406228	1	0.0321246	0.921647	0.695189	0.916772	0.654928	0.248884	0.488752	1.58316	0.524785	3.51574	1.35374	0.754909	0.158691	0.27439	0.10262	1.31056	0.54531	0.3364	0.652513	0.642147	0.640561	0.313392
ENSG00000255823	11	10529434	10530723	MTRNR2L8	7.1083	-0.37401	2.93373	2.60573	0.608163	0.000503244	0.00122117	1	0.0444708	0.366184	50.6356	63.3816	88.5249	174.167	146.735	157.323	70.3389	454.607	80.7476	91.1779	5.69959	6.50687	92.8049	215.237	148.705	268.339	190.371	26.0204	6.19408	74.7794
ENSG00000256464	11	18511790	18512502	RP11-613F22.5	-1.3781	-0.26723	5.21505	0.278804	0.755582	3.51973e-05	0.748011	1	0.00936478	1	0.263255	0.272772	0.148805	0.5702	0.305384	0.628063	0.255032	2.45077	1.04104	0.314457	0.132205	0	0	0	0.302865	1.12102	0.869773	0.601844	0.711535	0.261087
ENSG00000256616	18	12073231	12076653	RP11-815J4.6	0.242431	-0.964795	-3.30813	-0.00426079	0.12029	2.93643e-05	0.99435	0.905386	0.00825474	1	0.175421	0.124962	0.196249	0.0323826	0.222572	0.418513	0.166907	0.0373418	0	0.0654813	0.798367	0.166605	0.480672	0.669443	0.283803	0.466873	0.520714	0.417752	1.01865	0.326206
ENSG00000256981	12	11311384	11312293	TAS2R18	0.636012	0.880692	3.69561	0.85708	0.231702	4.38424e-05	0.230185	0.905386	0.0105213	0.844477	0.907565	0.341955	1.04932	1.86827	0.638063	0.738146	0.371098	2.81007	3.53459	1.13336	0.725095	0	0.066985	5.08527	0.909649	2.19584	4.0037	1.72903	2.23	1.882
ENSG00000257261	12	46777462	46850051	RP11-96H19.1	0.258236	-0.263795	2.58398	0.780853	0.633218	0.000289287	0.251104	1	0.0327831	0.844477	1.99591	2.55209	3.96068	3.21931	3.98203	4.66045	2.17453	1.68742	2.30908	1.42032	0.63979	0	0.482686	0.39139	0.203566	0.30139	1.22767	0.53936	0.0717371	0.336932
ENSG00000257509	12	56155334	56156412	RP11-762I7.4	-0.760939	1.21202	5.06862	-0.158582	0.106411	1.29061e-05	0.824608	0.905386	0.00486208	1	0.922538	0.66177	1.73822	1.88639	0.960412	0.338608	0.392845	0.322264	3.04015	1.69533	0	0.154053	0	2.04388	0.816419	1.25912	1.31884	2.79407	1.43854	1.12608
ENSG00000257608	14	19614216	19615884	CTD-2311B13.6	1.74503	0.275367	-2.51419	0.371859	0.646164	0.000129746	0.529848	1	0.021004	1	0.832227	0.699173	0.88998	0.863639	0.674048	0.939083	0.482494	1.02144	1.6307	0.671683	12.7076	8.34958	3.76184	1.89164	0.862563	1.11744	3.15833	1.42838	1.9758	1.31613
ENSG00000258010	15	80726136	80737493	RP11-210M15.1	-1.31314	-0.125899	-5.30601	1.49632	0.90893	1.01357e-06	0.121718	1	0.000813451	0.844477	0.019852	0.0205697	0.0374047	0.0390897	0.0383816	0.0710431	0	0.0450761	0.0327104	0	2.89118	1.20668	0.45129	0.0686122	0.0951625	0.246563	0.12298	0.0756416	0.0335355	0.039377
ENSG00000258123	12	73552970	73602097	RP11-314D7.2	2.97897	0.180791	-2.80048	0.513149	0.754519	1.3893e-05	0.371137	1	0.00497965	0.89	1.19555	1.54846	1.57683	2.50123	1.44466	2.21052	0.992746	1.11978	6.35297	2.92755	45.1048	42.3041	5.14441	5.71597	3.46723	3.50006	6.78904	4.09982	4.19068	3.58674
ENSG00000258376	14	73710726	73712687	RP4-647C14.2	0.0592001	0.60961	5.09211	-0.0403789	0.416617	2.26485e-05	0.956074	0.980966	0.00692987	1	1.31603	0.300455	0.546357	0.351366	0.690003	0.319293	0.246958	0.886322	0.220518	0.373014	0.0560085	0	0	0.102789	1.68939	0.870682	0.967254	1.6998	1.46952	0.265461
ENSG00000258457	14	23451907	23468287	RP11-298I3.4	-0.0286338	-0.418606	5.07637	0.698519	0.510789	4.58728e-06	0.294425	1	0.00215937	0.844477	0.795996	0.71835	0.580565	0.733119	0.695018	1.37834	0.852865	0.961998	0.719248	0	0	0.0557413	0	1.18327	0.320025	0.637825	1.21951	0.880536	0.607263	0.331055
ENSG00000258682	14	58731380	58736399	CTD-2002H8.2	-1.94301	-0.511582	6.30686	0.0976825	0.564818	0.00016656	0.913993	1	0.0244869	1	0.32587	0.13506	0.920992	0.0641655	0.126006	1.32166	0.225493	0.961897	0.751714	0.38925	0	0	0	0.901012	0.312417	0.115637	0.672904	0.662214	0.550482	0.45246
ENSG00000258876	14	76437267	76437930	RP11-270M14.5	-2.09044	-0.491833	-6.62139	1.81119	0.692082	0.000519115	0.155688	1	0.0453009	0.844477	0.194173	0.134129	0.243904	0.127446	0	0.772084	0.0447877	0	0	0	0	1.26456	1.99685	0	0.434368	1.37808	1.87114	0.0822059	0.437349	0.320957
ENSG00000259425	15	23096869	23105332	RP11-566K19.5	-1.94208	2.1443	-8.32636	1.67078	0.143562	8.68269e-07	0.274731	0.905386	0.000732879	0.844477	0.00850866	0	0	0.00837699	0	0	0	0	0	0	0.4273	0.942018	0.151976	0	0.0081574	0	0	0	0	0
ENSG00000259711	16	54968825	54988577	CTD-3032H12.2	-2.00034	-1.04938	6.87004	0.37536	0.369159	0.000214115	0.728964	0.937377	0.0282376	1	0.209138	0.325047	0	0	0.101086	0	0.723589	2.49306	0.172299	2.24832	0	0	0	0	1.70428	1.48428	1.29557	0.531247	1.9431	0.622245
ENSG00000259767	15	83690988	83693088	RP11-90B9.2	-2.48966	1.13988	6.57664	-1.04033	0.295529	0.000154924	0.333863	0.905386	0.0232652	0.85915	0.165375	0.342708	0.70109	0	0.399668	0	0	0.938754	1.4987	0.88893	0	0	0	0.0952612	0	0.586848	0.170746	0.525104	0.558728	0.328026
ENSG00000259856	16	46660316	46660904	RAB43P1	-1.71179	0.433603	7.31619	0.179099	0.548271	1.60642e-07	0.805225	1	0.00020165	1	0.254942	0.726436	0.300222	0.627492	0.184838	0.608229	0.308723	1.37482	0.945158	1.90329	0	0	0	0.734271	0.672148	0.22617	0.263221	0.647598	0.645999	0.316052
ENSG00000259943	1	40722099	40723639	RP1-39G22.7	1.08514	-0.990025	-1.81494	-0.165552	0.0164184	0.000129194	0.686323	0.905386	0.021004	1	0.803911	0.429108	1.0098	0.647567	1.13038	1.77264	1.534	0.525483	0.602096	0.494683	3.4255	2.37977	1.66137	1.291	1.44803	2.33406	0.804864	2.35148	2.18107	1.28049
ENSG00000260000	6	101329347	101330863	RP3-467N11.1	0.199651	-0.184876	-2.04017	0.420445	0.699992	0.000558111	0.397446	1	0.0479349	0.914065	0.668151	0.564101	0.815961	0.682176	0.956885	0.885581	0.547963	0.280946	0.0407748	0.266034	0.93206	1.82649	0.642915	0.627204	0.521945	1.31722	1.022	0.628601	0.710656	0.809902
ENSG00000260025	2	36581892	36582257	RP11-490M8.1	0.625539	0.213551	3.06628	-0.767789	0.742482	0.000202115	0.252466	1	0.0274457	0.844477	5.64128	8.18332	6.57075	1.91865	5.15593	2.32469	7.02653	5.0072	1.18303	9.06633	2.57547	0	0	0.827158	2.5567	2.18384	2.54159	4.82005	3.1188	3.86551
ENSG00000260027	17	46684594	46724385	HOXB7	3.03767	2.92179	3.23326	3.50318	3.90159e-09	6.9682e-10	1.29318e-11	3.18344e-05	4.87336e-06	2.1103e-07	2.09472	3.00305	1.954	2.68438	0.524497	0.327705	0.128316	2.23	4.34549	2.30525	0.189697	0.790189	0.23419	1.32926	3.32513	2.559	1.82947	0.375085	0.208833	0.122605
ENSG00000260072	16	24484119	24506498	CTD-2313J23.1	-3.20317	2.10539	-3.56569	0.557089	0.0724318	0.000379441	0.603774	0.905386	0.0381436	1	0.00576654	0	0.0217303	0.0113546	0	0	0.0039903	0.00654676	0.00950158	0	0.115837	0.0876278	0.0655445	0.0066434	0.011057	0.020463	0	0.00732403	0.00974126	0.00571904
ENSG00000260454	9	93759336	93764153	RP11-367F23.2	2.69588	-1.18747	-5.58286	-0.91763	0.117846	5.78697e-06	0.222922	0.905386	0.00264773	0.844477	1.85683	0.529785	0.507041	1.3512	1.11861	3.82002	2.607	0	0	0.0321445	0.878431	2.04465	0	2.32519	1.67697	7.49629	2.27832	7.86112	9.1373	5.23102
ENSG00000260644	16	32752635	32787517	HERC2P5	1.89631	0.397036	-1.97039	0.330346	0.419454	0.00019645	0.496182	0.983774	0.0270151	0.996733	0.388922	0.1855	0.215186	0.510538	0.268548	0.23565	0.252037	0.336414	0.539111	0.294962	2.10815	2.97511	0.902166	0.654311	0.420214	0.503853	0.637383	0.509647	0.542281	0.477556
ENSG00000260762	16	20597872	20618429	RP11-143N13.1	-2.89997	0.210686	-6.85531	-1.04178	0.833688	1.76645e-05	0.420806	1	0.00600545	0.934581	0.0307959	0.0797731	0.0435186	0.0303194	0.0446553	0.0183679	0.0532749	0	0	0	0.309311	0.66853	0.0250026	0.0177394	0.0147623	0	0	0.0195568	0.0520226	0.0152711
ENSG00000261043	15	76051842	76054746	MIR4313	-2.39084	2.00196	-7.70062	-0.326802	0.20161	0.000204288	0.824528	0.905386	0.0274756	1	0.0129226	0.066949	0.0121742	0	0	0.0154151	0	0	0	0	0.259587	1.23433	0.0209833	0.0148876	0	0.0458569	0	0.0328258	0	0.0256323
ENSG00000261206	13	76506531	76509268	LINC00561	-3.55311	1.44061	-6.59709	-1.85228	0.290694	0.000315561	0.242626	0.905386	0.0343164	0.844477	0.0137108	0	0	0	0	0	0	0	0	0	0.103282	0.565516	0.0667893	0	0	0	0	0	0.0231613	0
ENSG00000261221	19	56116771	56128635	ZNF865	1.67318	0.164739	1.85137	0.520668	0.68741	0.000125853	0.218829	1	0.0206754	0.844477	1.27477	0.942083	0.944862	0.636752	0.607096	0.928043	1.06372	0.872608	0.710448	1.05246	0.211826	0.488352	0.243521	0.507536	0.961543	0.731764	0.909705	0.678583	0.332516	0.799466
ENSG00000261476	16	75492150	75493915	RP11-77K12.3	-1.47874	1.7828	4.72969	1.13226	0.0374825	3.1002e-05	0.129574	0.905386	0.0085373	0.844477	0.35249	0.228271	0.539624	0	0.0851874	0.0525597	0.0914678	1.05048	0.508201	0.684202	0	0	0.071545	0.761418	0.591392	0.703597	0.454921	0.223847	0.297726	0.436983
ENSG00000261705	16	66921918	66922834	RP11-61A14.2	1.24843	0.179692	1.96144	0.483228	0.708549	0.000549758	0.32455	1	0.0473837	0.853388	5.56698	3.62429	3.62015	1.35808	1.61923	3.40852	4.56811	3.85924	3.40935	3.06005	0.494816	1.28337	1.51991	3.74594	3.5896	3.9335	3.45883	4.00457	1.91412	3.07815
ENSG00000261780	18	70992176	71017113	CTD-2354A18.1	-2.73767	-1.05242	-6.86621	-1.41941	0.425391	0.000100241	0.212499	0.989098	0.0175503	0.844477	0.0330024	0	0	0	0	0.0393678	0.0228368	0	0	0	0.704378	0.0716429	0.26794	0.0760414	0.0474599	0	0	0.146706	0.16725	0.0490958
ENSG00000262140	16	71867690	71869835	RP11-417N10.3	-2.31755	0.79172	6.80706	1.01244	0.507337	0.000501907	0.417099	1	0.0444708	0.931801	0.340887	0.0441514	0.200716	0.54537	0.0411917	0.254148	0.206399	0.0483762	1.61484	0.458086	0	0	0	0.687264	0.122555	0	0	0.162359	0.0719814	0.12678
ENSG00000262745	17	46760729	46781844	CTD-2377D24.8	-2.8297	0.917811	7.62862	1.73727	0.515786	3.10409e-05	0.193239	1	0.0085373	0.844477	0.0607446	0	0.114453	0	0	0.0724609	0	1.17238	1.40125	2.53957	0	0	0	0	0.232948	0.431115	0	0	0	0.120489
ENSG00000263655	18	71581640	71701396	RP11-25L3.3	-2.74812	-3.28467	-5.10865	-7.39501	0.0312262	0.00781523	1.4053e-05	0.905386	0.175184	0.0264607	0	0	0	0	0.294441	0	0	0	0	0	1.14721	0.330604	0	0	0	0	0	1.83754	1.67222	2.86973
ENSG00000264301	18	14969000	14970467	RP11-527H14.3	-0.0316832	0.85794	-4.34414	-1.87151	0.405926	0.000466616	0.0413449	0.972198	0.042494	0.844477	0.112396	0.349377	0.105887	0.0276641	0.135815	0	0.0972188	0	0	0.100692	0.917224	0	1.91629	0.453204	1.80491	0.797691	0.174069	1.35615	3.70241	5.23909
ENSG00000264584	1	150541449	150541745	RN7SL600P	0.120869	-0.255976	3.35781	0.553642	0.698158	6.98494e-05	0.415694	1	0.0137943	0.930103	2.14876	5.10773	2.85787	0.746653	3.54345	3.16632	3.14871	5.73999	4.99841	5.13338	0	0	1.64192	5.6791	2.18124	2.24267	3.65407	4.17395	1.0676	2.75785
ENSG00000265936	18	65042370	65042542	RP11-563H6.1	-1.84698	0.382571	-4.11721	-0.443512	0.612093	5.34625e-05	0.579007	1	0.011843	1	1.30197	1.1242	1.431	1.7091	1.25861	1.29424	0.750776	0	0	0.5184	1.08974	10.8344	2.46644	0.499983	0.416075	1.15504	2.24042	1.65362	1.09969	1.72166
ENSG00000265992	3	54666149	54673884	ESRG	0.129363	0.80777	-5.4216	0.618692	0.352824	1.58021e-09	0.385494	0.928662	9.67007e-06	0.90272	0.0119555	0.0867138	0.0450524	0.0470819	0.0346718	0.0427843	0.00827288	0.0271461	0.0393983	0.057123	3.6324	2.59534	0.970643	0.344336	0.103157	0.106062	0.444374	0.212583	0.161568	0.177855
ENSG00000266017	9	68415308	68415388	MIR4477A	-2.01986	-4.76591	-7.81913	-5.33917	0.000382334	4.03914e-07	0.000246069	0.159951	0.000411959	0.154443	0	0	0	0	2.24011	0	2.88632	0	0	0	8.14613	23.1402	24.0815	0	0	0	0	4.12044	3.13163	2.29821
ENSG00000266111	17	27679087	27731118	RP11-296K13.4	-2.19667	-0.038015	6.45188	0.44287	0.969085	0.000234457	0.654542	1	0.0298908	1	0.27203	0	1.0251	0	0.0876566	0.216333	0.690206	1.1324	1.6435	0.541565	0	0	0	1.67144	0.521601	0.321774	0.374486	1.26684	0.306355	0.359719
ENSG00000266733	17	28884130	28890511	TBC1D29	-3.50823	-2.49658	-6.22522	0.273244	0.0670586	0.000537089	0.834015	0.905386	0.0464553	1	0.00976846	0	0	0	0.0188862	0.0233052	0.0202786	0	0	0	0.073585	0.318087	0.0158617	0.0337616	0	0.0346642	0	0.0248136	0	0.019376
ENSG00000266930	19	33366831	33369327	CTD-2085J24.4	-0.411004	0.562363	-3.352	-1.05299	0.433017	0.000179504	0.143331	0.997262	0.0256657	0.844477	2.50268	1.57161	1.28604	0.522657	0.953067	1.44746	0.68222	0.0860999	0	0.543534	2.85644	3.95122	2.21659	0	0.799788	2.0184	1.09622	2.02276	2.56225	2.10599
ENSG00000267013	18	52773135	52791537	CTD-2171N6.1	3.80493	1.18571	-6.24533	-0.091531	0.222532	3.73766e-08	0.904606	0.905386	7.95569e-05	1	0	0.0981636	0.0780955	0.0349773	0	0.0565058	0.0163892	0	0.0585382	0	4.57931	0.668404	0.21152	15.9488	21.424	16.9144	4.76849	12.8749	14.8837	25.7328
ENSG00000267025	17	34143721	34157297	AC015849.19	0.229052	0.867228	2.8707	0.890932	0.270095	0.000579239	0.259637	0.905386	0.0494028	0.844477	1.30775	0.956492	1.23202	0.833099	0.743644	0.45882	0.585544	29.1699	2.78856	3.58365	1.35212	1.66996	3.4975	2.03835	1.77002	0.955431	0.158849	0.977037	0.64975	0.76293
ENSG00000267338	22	17097060	17098004	KB-7G2.9	-2.44493	0.0826291	-7.16449	-1.42327	0.952781	0.000286095	0.269636	1	0.0325722	0.844477	0.0687549	0.142481	0.194319	0	0.13293	0	0.14273	0	0	0	0	0.149256	4.68895	0.237629	0	0.121991	0.567901	1.0479	0.929166	0.204566
ENSG00000267419	19	19887411	19945736	CTC-559E9.6	-0.340527	0.487626	2.9583	1.5767	0.401033	6.99357e-05	0.00943901	0.967463	0.0137943	0.805046	0.635198	0.559437	0.927537	0.625369	0.337723	0.2652	0.857104	0.829312	1.5176	1.0243	0.398741	0	0.154712	1.28063	0.883014	0.957972	1.70514	0.645407	0.268255	0.440976
ENSG00000267427	19	6210390	6212492	CTC-503J8.6	4.61837	0.103061	1.01305	0.252575	0.684131	0.000264113	0.327937	1	0.0312317	0.8551	16.7262	17.7193	14.1263	10.9841	13.5979	14.6927	14.131	10.0519	17.6183	11.2797	5.55803	12.2841	6.78259	7.13612	8.5227	8.3932	9.10465	8.54738	8.20211	7.40016
ENSG00000267577	19	55670307	55688908	CTD-2587H24.5	-1.64868	-3.10159	-5.89472	-0.89425	0.00377877	0.000582202	0.353969	0.505901	0.0494832	0.874887	0.0228486	0	0.0861013	0	0.198788	0.463344	0.158106	0	0	0	0.573721	0.198402	0	0	0.306675	0.2027	0.330268	0.522355	0.617559	0.249264
ENSG00000267605	19	37756841	37762420	CTD-3220F14.1	-1.39307	-0.88288	-2.89993	-0.333858	0.231204	0.000192407	0.624163	0.905386	0.0268409	1	0.134649	0.111614	0.0253702	0.0795394	0.234296	0.16062	0.111809	0.152867	0	0.12867	1.21716	0.993827	0.830825	0.372298	0.154909	0.0477813	0.333652	0.41044	0.454918	0.186956
ENSG00000267788	17	43059882	43060140	CTD-2534I21.9	-3.13733	0	-7.11633	1.14584	1	2.79229e-05	0.435311	1	0.00804367	0.947525	0	0	0	0	0	0	0	0	0	0	4.36737	5.34902	1.41212	0	0.277919	0.257171	0	0.18409	0	0
ENSG00000267872	19	22426056	22428149	RP11-157B13.7	-3.13447	-0.768373	5.89881	-0.0461868	0.407711	0.000188181	0.961381	0.973314	0.0265493	1	0.035855	0.0185756	0.0506678	0	0.0173304	0.064156	0.0620269	0.0610594	0.324932	0.0856573	0	0	0	0.0206536	0.0171874	0.0954258	0.0370193	0.0455391	0.0605688	0.0355597
ENSG00000267927	19	52674411	52680255	CTD-2525I3.2	-3.5076	-4.02721	-4.4489	0.562549	0.00326913	0.000418312	0.673499	0.468764	0.0406188	1	0	0	0	0	0.188356	0.232427	0.0449426	0	0	0.0775806	0.815419	1.26893	0.949147	0	0	0.115237	0.26823	0.0824903	0	0.0644134
ENSG00000268362	19	24216247	24249711	CTD-2017D11.1	0.275692	0.632832	3.43057	0.364364	0.356563	0.000258731	0.588965	0.931129	0.0310452	1	0.308409	0.195286	0.823218	0.556667	0.380952	0.245263	0.296404	0	0.649326	0.65492	0.0430225	0	0.0834637	0.750089	0.410662	1.27682	0.672228	1.2404	0.463099	0.373839
ENSG00000268865	12	25055243	25057615	AC026310.1	-0.576419	0.581917	-4.23352	0.225394	0.515726	0.000418597	0.788091	1	0.0406188	1	0.268935	0.245874	0.0298071	0.0311499	0.137635	0.037742	0.109468	0	0.0521326	0	0.476674	0.755526	0.0256875	0.182253	0.545999	0.757857	1.07801	0.803698	0.454305	0.580508
ENSG00000269067	19	23158270	23185978	ZNF728	-2.69194	1.4988	-7.03134	0.785014	0.288549	0.000422197	0.638442	0.905386	0.0408342	1	0.017126	0.0177451	0.0484025	0.118027	0.0496668	0	0	0	0	0	0	0.780735	0.417128	0.0197302	0	0	0.0353643	0.0217516	0	0
ENSG00000269386	19	8439257	8455569	RAB11B-AS1	1.04731	-0.0955597	2.93946	0.158208	0.844725	1.91756e-06	0.758188	1	0.00123521	1	1.2654	1.84905	2.5065	2.10831	1.91329	2.20614	2.20029	0.994576	4.17002	2.75173	0.814714	0.493048	0.0526848	1.27092	0.870988	1.78464	0.870994	1.7308	1.26064	0.772293
ENSG00000269807	19	4347241	4354054	AC007292.4	-2.8451	-0.991807	-6.94328	1.97793	0.43407	0.000215721	0.197879	0.998682	0.0282376	0.844477	0.105155	0.108956	0.198129	0.103527	0.101652	0.627183	0.145529	0	0	0	1.58424	5.70685	0	0	0.100814	0.559724	0.217139	0.133556	0	0
ENSG00000270021	5	134734970	134736986	CTC-203F4.2	-0.990588	-1.09277	-3.8275	-1.57717	0.154796	8.91263e-05	0.0585666	0.905386	0.0162284	0.844477	0.167507	0.192848	0.08767	0.0732956	0.26988	0.177614	0.399248	0.0211301	0	0.0889273	0.327138	0.12121	1.63195	0.10721	0.0535307	0.132092	0	0.212749	0.377287	0.221503
ENSG00000270032	12	97041753	97269333	C12orf63	0.934279	0.754494	-4.30408	0.135317	0.299762	7.54673e-05	0.851364	0.905386	0.0145952	1	0.342733	0.120893	0.316014	0.99793	0.30312	0.321852	0.186702	0.00827883	0.0120154	0	0.219726	0	0.319701	0.0420052	0.307611	0.517538	0.677609	0.370469	0.320281	0.462856
ENSG00000270062	14	51190495	51190990	RP11-248J18.3	-0.671324	-0.984423	-4.09626	-2.03371	0.227737	0.000123924	0.0176241	0.905386	0.020427	0.844477	0.529801	0.313688	0.641724	1.04321	1.90229	0.722272	1.20457	0	0.498833	0	0.190045	6.57208	3.19529	0	0.798175	0.537155	0.156287	1.05741	2.94064	1.72644
ENSG00000270641	X	73012040	73049066	TSIX	3.25831	3.77414	3.5289	4.98602	0.000618681	0.0014476	2.0734e-05	0.200567	0.0804028	0.0307592	0.0172356	0.26683	0.457514	0.0209616	0.0147014	0.0145129	0.0126282	0.0161145	2.33041	0.74964	0.168021	0.0880372	0.0724358	0.628399	0.670684	0.94981	0.0293099	0.0257539	0.0205522	0.0160881
ENSG00000270802	19	15449742	15450048	AC005776.1	-1.86575	-0.0567346	6.34561	0.635583	0.944766	7.57247e-05	0.476025	1	0.0145952	0.981789	0.366842	0.253403	1.49759	0.84272	0.118208	0.875196	1.35384	1.52708	1.41038	1.16851	0	0	0	1.127	0.234465	1.95265	0	0.310615	1.23939	0.363821
ENSG00000270917	9	123574753	123575123	RP11-27I1.6	-2.61388	-1.50829	-6.62233	-1.3069	0.18507	0.00016804	0.298828	0.905386	0.024557	0.844477	0.404746	0	0.190653	0	0.195633	0.965625	0.280074	0	0	0	1.01631	0	3.94327	0	0.0970093	0.179534	0.208945	0.64258	0.170931	0.200706
ENSG00000271341	9	127704887	127705774	RP11-474P12.5	0.104253	1.15624	-3.76224	0.352561	0.146018	8.98334e-05	0.637578	0.905386	0.0162284	1	1.81782	0.52564	0.677054	0.291346	0.653871	0.201716	0.263279	0	0.417941	0.0504973	2.97224	3.76267	0.961024	2.43517	1.9049	1.42515	2.26969	2.46988	1.21404	1.76092
ENSG00000272002	2	7401002	7401635	RP11-557L19.1	-2.10057	-0.667307	-6.16306	0.0265027	0.577497	0.000132755	0.97579	1	0.0211011	1	0.0592117	0	0.0557825	0.0582954	0	0.211897	0.040973	0	0	0	0.594715	0.771235	0.865311	1.29609	0.454138	0.420235	0.366807	0.827245	1.40034	0.176172
ENSG00000272175	1	52266700	52266979	RP4-657D16.6	-3.14803	-1.47752	-6.57382	-3.04225	0.208978	7.82618e-05	0.0580075	0.905386	0.0149081	0.844477	0.134072	0	0	0.263995	0	0.95959	0.0927745	0	0	0	3.02986	2.91049	1.08851	0	0	0	0	0.340567	0	0.132968
ENSG00000272288	6	34664094	34665247	RP11-140K17.3	0.22188	0.373384	4.02652	0.573001	0.502254	9.41537e-07	0.322543	1	0.000768232	0.852531	1.60678	1.66487	1.83482	3.83495	1.31792	2.03285	1.95416	3.26141	0.481364	1.39585	0.24452	0.105699	0.0790614	1.62673	1.44709	1.72781	2.31248	0.927615	2.30303	1.01407
ENSG00000272305	3	53003135	53133469	RP11-894J14.5	-2.00739	0.333571	-7.66923	-0.844367	0.809947	0.000252636	0.556237	1	0.0310211	1	0	0.0442015	0.120566	0.0629988	0.103096	0	0.0295191	0	0	0	0	2.45408	0	0.0737191	0.0204491	0	0.0440446	0.0270906	0.180158	0.0423079
ENSG00000272418	15	78573292	78574532	RP11-762H8.4	-2.50108	1.52522	-6.61991	-1.3134	0.223784	0.000343225	0.302703	0.905386	0.0357509	0.844974	0.305205	1.15954	0.191686	0.100161	0.196693	0	0.211194	0	0	0	1.02181	0	3.96464	0	0	0.361015	0.420155	0.51685	0.85929	0.201794
ENSG00000272511	3	21453714	21455436	RP11-180N14.1	0.979133	0.131593	-4.06435	0.352722	0.851782	7.04424e-05	0.618761	1	0.0137943	1	1.9391	0.316055	0.738932	1.43719	1.36903	0.935642	0.799056	0	0.0358998	0.0520506	1.58654	0.520274	0	1.25504	0.960859	2.0102	1.93459	1.49431	1.47221	1.16684
