# Supplementary material for: Decoding the Regulatory Landscape of Ageing in Musculoskeletal Engineered Tissues Using Genome-Wide DNA Methylation and RNASeq
Source: PLoS One. 2016 Aug 17;11(8):e0160517. doi: 10.1371/journal.pone.0160517 (PMC4988628; doi:10.1371/journal.pone.0160517)
Supplement: S9 File — (XLSX) [file pone.0160517.s009.xlsx]

## Sheet: notes
Tab 1 contains the genes in which there was a significant difference in splicing events for chondrogenic tissues.
Tab 2 contains the genes in which there was a significant difference in splicing events for osteogenic tissues.
Tab 3 contains the genes in which there was a significant difference in splicing events for tenogenic tissues.
Location and type of gene are demonstarted for each gene.

## Sheet: chondrogenic
gene	name	location	type gene	type	locus	test_id	gene_id	sqrt_JS.chondro	QV.chondro	tss_id	cho_old_FPKM	cho_young_FPKM	higher
ADAM23	ADAM metallopeptidase domain 23	Plasma Membrane	peptidase	protein coding	2:207308262-207485851	TSS69697	XLOC_028189	0.832555	0.00069885	TSS69697	0.854462	0.78368	old
ADAT3,SCAMP4				protein coding	19:1905212-1926016	TSS58923	XLOC_024097	0.832555	0.00069885	TSS58923	0.893093	0.832283	old
AGPAT3	1-acylglycerol-3-phosphate O-acyltransferase 3	Cytoplasm	enzyme	protein coding	21:45285066-45406417	TSS78279	XLOC_031947	0.832555	0.00069885	TSS78279	0.929979	0.915004	old
ANKS3	ankyrin repeat and sterile alpha motif domain containing 3	Nucleus	transcription regulator	protein coding	16:4746512-4817625	TSS46142	XLOC_019356	0.832555	0.00069885	TSS46142	1.07083	1.94002	old
ASNS	asparagine synthetase (glutamine-hydrolyzing)	Cytoplasm	enzyme	protein coding	7:97481429-97501854	TSS111167	XLOC_046489	0.832555	0.00069885	TSS111167	6.01664	2.38023	old
AURKB	aurora kinase B	Nucleus	kinase	protein coding	17:8108055-8113918	TSS52883	XLOC_021742	0.832555	0.00069885	TSS52883	1.11995	0.902773	old
EARS2	glutamyl-tRNA synthetase 2, mitochondrial	Cytoplasm	enzyme	protein coding	16:23533334-23585710	TSS46690	XLOC_019560	0.832555	0.00069885	TSS46690	1.06435	2.22324	old
EML2	echinoderm microtubule associated protein like 2	Cytoplasm	other	protein coding	19:46110251-46148887	TSS64992	XLOC_026241	0.832555	0.00069885	TSS64992	3.06473	2.65381	old
FKBP1B	FK506 binding protein 1B, 12.6 kDa	Cytoplasm	enzyme	protein coding	2:24232950-24286551	TSS66357	XLOC_026767	0.832555	0.00069885	TSS66357	0.987121	3.31607	old
KCTD17	potassium channel tetramerization domain containing 17	Other	other	protein coding	22:37447778-37459430	TSS80042	XLOC_032796	0.832555	0.00069885	TSS80042	1.01946	1.48355	old
PPAPDC1A	phosphatidic acid phosphatase type 2 domain containing 1A	Plasma Membrane	phosphatase	protein coding	10:122216465-122349367	TSS13474	XLOC_006057	0.832555	0.00069885	TSS13474	1.25209	0.830133	old
REEP2	receptor accessory protein 2	Plasma Membrane	other	protein coding	5:137774705-137782658	TSS96551	XLOC_039777	0.832555	0.00069885	TSS96551	1.0632	1.12851	old
SNRPA	small nuclear ribonucleoprotein polypeptide A	Nucleus	other	protein coding	19:41197433-41271294	TSS61066	XLOC_024836	0.832555	0.00069885	TSS61066	1.04442	5.32206	old
SRP68	signal recognition particle 68kDa	Nucleus	other	protein coding	17:74035183-74117657	TSS55735	XLOC_022806	0.832555	0.00069885	TSS55735	2.76118	1.61021	old
TANGO2	transport and golgi organization 2 homolog (Drosophila)	Cytoplasm	other	protein coding	22:20004536-20058045	TSS79290	XLOC_032447	0.832555	0.00069885	TSS79290	1.61581	1.58056	old
TNNT3	troponin T type 3 (skeletal, fast)	Cytoplasm	other	protein coding	11:1940791-1959936	TSS16132	XLOC_007248	0.832555	0.00069885	TSS16132	2.03901	1.54472	old
AC006538.4,SLC39A3				protein coding	19:2714564-2740150	TSS62755	XLOC_025438	0.832555	0.00069885	TSS62755	0.992179	4.63046	old
BAIAP2	BAI1-associated protein 2	Plasma Membrane	kinase	protein coding	17:79008947-79156964	TSS52016	XLOC_021514	0.832555	0.00069885	TSS52016	0.66431	1.00337	young
C10orf2	chromosome 10 open reading frame 2	Cytoplasm	enzyme	protein coding	10:102729214-102754158	TSS13119	XLOC_005892	0.832555	0.00069885	TSS13119	0.903635	1.52908	young
C8orf44,C8orf44-SGK3				protein coding	8:67579830-67774257	TSS113797	XLOC_047607	0.832555	0.00069885	TSS113797	0.609778	1.98649	young
CAMKK2	calcium/calmodulin-dependent protein kinase kinase 2, beta	Cytoplasm	kinase	protein coding	12:121675496-121736111	TSS30292	XLOC_012749	0.832555	0.00069885	TSS30292	0.706115	1.30994	young
CARF	calcium responsive transcription factor	Nucleus	transcription regulator	protein coding	2:203745322-203879521	TSS69625	XLOC_028157	0.832555	0.00069885	TSS69625	1.66477	1.74156	young
CCDC138	coiled-coil domain containing 138	Other	other	protein coding	2:109403212-109493034	TSS68038	XLOC_027492	0.832555	0.00069885	TSS68038	0.328928	1.08919	young
CCDC169,CCDC169-SOHLH2	coiled-coil domain containing 69	Other	other	protein coding	13:36742344-36871979	TSS32027	XLOC_013617	0.832555	0.00069885	TSS32027	0.429741	1.12722	young
CCDC69				protein coding	5:150560612-150650001	TSS99996	XLOC_041328	0.832555	0.00069885	TSS99996	0.446638	0.746	young
CD59	CD59 molecule, complement regulatory protein	Plasma Membrane	other	protein coding	11:33719806-33757991	TSS20879	XLOC_009080	0.832555	0.00069885	TSS20879	0.949888	1.28036	young
CEP78	centrosomal protein 78kDa	Cytoplasm	other	protein coding	9:80850977-80894606	TSS118545	XLOC_049874	0.832555	0.00069885	TSS118545	0.337645	0.584954	young
CERS2	ceramide synthase 2	Nucleus	transcription regulator	protein coding	1:150898738-150948010	TSS9246	XLOC_004014	0.832555	0.00069885	TSS9246	0.28644	0.520433	young
CFL1P3	ceroid-lipofuscinosis, neuronal 3	Cytoplasm	other	protein coding	1:64239692-64647181	TSS8013	XLOC_003417	0.832555	0.00069885	TSS8013	1.11317	1.21908	young
CLN3	CCR4-NOT transcription complex, subunit 2	Nucleus	transcription regulator	protein coding	16:28467692-28510291	TSS46804	XLOC_019600	0.832555	0.00069885	TSS46804	0.717417	1.19958	young
CNOT2	collagen, type XIII, alpha 1	Plasma Membrane	other	protein coding	12:70132460-70748773	TSS25710	XLOC_010977	0.832555	0.00069885	TSS25710	1.23392	2.19672	young
COL13A1	coatomer protein complex, subunit zeta 2	Cytoplasm	transporter	protein coding	10:71561643-71724031	TSS12516	XLOC_005600	0.832555	0.00069885	TSS12516	0.593332	1.50938	young
COPZ2				protein coding	17:46103532-46115392	TSS54717	XLOC_022448	0.832555	0.00069885	TSS54717	0.864951	1.63431	young
DOM3Z	decapping exoribonuclease	Other	enzyme	protein coding	6:31937586-31971298	TSS104133	XLOC_043365	0.832555	0.00069885	TSS104133	0.353142	0.585451	young
DPP3	dipeptidyl-peptidase 3	Cytoplasm	peptidase	protein coding	11:66234215-66313709	TSS18098	XLOC_008023	0.832555	0.00069885	TSS18098	3.38141	4.94428	young
EHMT2	euchromatic histone-lysine N-methyltransferase 2	Nucleus	transcription regulator	protein coding	6:31847535-31865464	TSS104122	XLOC_043362	0.795304	0.00069885	TSS104122	2.37972	5.32896	young
ELN	elastin	Extracellular Space	other	protein coding	7:73442118-73484237	TSS107544	XLOC_044973	0.388852	0.0418076	TSS107544	7.37812	21.9767	young
ELP3	elongator acetyltransferase complex subunit 3	Nucleus	enzyme	protein coding	8:27947189-28048673	TSS113112	XLOC_047299	0.671131	0.00206009	TSS113112	8.57859	13.2572	young
EPB41L5	erythrocyte membrane protein band 4.1 like 5	Plasma Membrane	other	protein coding	2:120770580-120974855	TSS68308	XLOC_027596	0.832555	0.00069885	TSS68308	0.558392	0.67004	young
FAS	Fas cell surface death receptor	Plasma Membrane	transmembrane receptor	protein coding	10:90639490-90775542	TSS12878	XLOC_005779	0.832555	0.00069885	TSS12878	0.707999	2.22413	young
FBN2	fibrillin 2	Extracellular Space	other	protein coding	5:127593600-128369335	TSS99371	XLOC_041106	0.832555	0.00069885	TSS99371	0.671316	0.742205	young
FBXL5	F-box and leucine-rich repeat protein 5	Cytoplasm	enzyme	protein coding	4:15606161-15739936	TSS92288	XLOC_037779	0.832555	0.00069885	TSS92288	3.36496	5.67548	young
GALE	UDP-galactose-4-epimerase	Cytoplasm	enzyme	protein coding	1:24122088-24127271	TSS6748	XLOC_002916	0.832555	0.00069885	TSS6748	0.477937	1.38004	young
HAGHL	hydroxyacylglutathione hydrolase-like	Other	enzyme	protein coding	16:770580-791329	TSS42584	XLOC_018156	0.832555	0.00069885	TSS42584	0.461488	0.748962	young
HMBS	hydroxymethylbilane synthase	Cytoplasm	enzyme	protein coding	11:118955575-118964259	TSS19448	XLOC_008528	0.832555	0.00069885	TSS19448	0.359193	1.23751	young
HSPBAP1	HSPB (heat shock 27kDa) associated protein 1	Other	other	protein coding	3:122458845-122512671	TSS87709	XLOC_035744	0.832555	0.00069885	TSS87709	0.738087	1.87772	young
IL18	interleukin 18	Extracellular Space	cytokine	protein coding	11:111895537-112095422	TSS23030	XLOC_009959	0.832555	0.00069885	TSS23030	0.486263	1.25244	young
IQCJ,IQCJ-SCHIP1				protein coding	3:158680023-159615155	TSS84764	XLOC_034624	0.832555	0.00069885	TSS84764	1.69712	3.77405	young
LGR4	leucine-rich repeat containing G protein-coupled receptor 4	Plasma Membrane	transmembrane receptor	protein coding	11:27387507-27503980	TSS20775	XLOC_009040	0.832555	0.00069885	TSS20775	1.4415	1.48149	young
LYSMD4	LysM, putative peptidoglycan-binding, domain containing 4	Other	other	protein coding	15:100017369-100273766	TSS42341	XLOC_018089	0.832555	0.00069885	TSS42341	0.892533	2.41976	young
LZTR1	leucine-zipper-like transcription regulator 1	Cytoplasm	transcription regulator	protein coding	22:21319395-21353327	TSS79387	XLOC_032476	0.832555	0.00069885	TSS79387	0.776861	3.17448	young
MAP3K13	mitogen-activated protein kinase kinase kinase 13	Cytoplasm	kinase	protein coding	3:185000728-185216845	TSS85278	XLOC_034803	0.832555	0.00069885	TSS85278	0.299592	1.4769	young
MDH1	malate dehydrogenase 1, NAD (soluble)	Cytoplasm	enzyme	protein coding	2:63348517-64054977	TSS67100	XLOC_027046	0.832555	0.00069885	TSS67100	0.735881	0.804191	young
MPND	MPN domain containing	Other	other	protein coding	19:4343523-4360083	TSS59110	XLOC_024148	0.832555	0.00069885	TSS59110	0.419914	0.922464	young
MRPL4	mitochondrial ribosomal protein L4	Cytoplasm	other	protein coding	19:10362576-10399695	TSS59456	XLOC_024277	0.832555	0.00069885	TSS59456	0.53787	0.793328	young
MRPL55	mitochondrial ribosomal protein L55	Cytoplasm	other	protein coding	1:228294379-228297013	TSS11065	XLOC_004834	0.832555	0.00069885	TSS11065	1.14918	1.96543	young
MSANTD3-TMEFF1	MSANTD3-TMEFF1 readthrough	Other	other	protein coding	9:103189437-103339918	TSS118929	XLOC_050068	0.832555	0.00069885	TSS118929	3.21947	6.98132	young
MTHFSD	methenyltetrahydrofolate synthetase domain containing	Other	other	protein coding	16:86563781-86588841	TSS48318	XLOC_020216	0.832555	0.00069885	TSS48318	0.61459	0.713177	young
MYH9	myosin, heavy chain 9, non-muscle	Cytoplasm	enzyme	protein coding	22:36677326-36784063	TSS81316	XLOC_033278	0.832555	0.00069885	TSS81316	0.656954	2.1154	young
NARG2	interactor of little elongator complex ELL subunit 2	Nucleus	other	protein coding	15:60711807-60771359	TSS41219	XLOC_017650	0.73922	0.00206009	TSS41219	1.79291	3.56683	young
NDUFAF5	NADH dehydrogenase (ubiquinone) complex I, assembly factor 5	Cytoplasm	other	protein coding	20:13765595-13799067	TSS75363	XLOC_030549	0.832555	0.00069885	TSS75363	1.15079	1.40624	young
NDUFB5	NADH dehydrogenase (ubiquinone) 1 beta subcomplex, 5, 16kDa	Cytoplasm	enzyme	protein coding	3:179322477-179345435	TSS85021	XLOC_034739	0.832555	0.00069885	TSS85021	0.47322	1.02081	young
NEK11	NIMA-related kinase 11	Nucleus	kinase	protein coding	3:130569438-131100319	TSS84215	XLOC_034417	0.832555	0.00069885	TSS84215	0.81885	1.32348	young
NEURL4	neuralized E3 ubiquitin protein ligase 4	Other	other	protein coding	17:7210317-7232712	TSS52797	XLOC_021717	0.832555	0.00069885	TSS52797	0.322128	1.03606	young
NSMCE2	non-SMC element 2, MMS21 homolog (S. cerevisiae)	Nucleus	enzyme	protein coding	8:126036501-126379362	TSS114603	XLOC_047996	0.832555	0.00069885	TSS114603	0.538012	1.13448	young
PAICS	phosphoribosylaminoimidazole carboxylase, phosphoribosylaminoimidazole succinocarboxamide synthetase	Cytoplasm	enzyme	protein coding	4:57301906-57327534	TSS90273	XLOC_036804	0.832555	0.00069885	TSS90273	0.415513	0.674769	young
PAN2	PAN2 poly(A) specific ribonuclease subunit	Cytoplasm	peptidase	protein coding	12:56665482-56727837	TSS28841	XLOC_012192	0.832555	0.00069885	TSS28841	0.36742	0.8754	young
PAN3	PAN3 poly(A) specific ribonuclease subunit	Cytoplasm	other	protein coding	13:28712642-28869475	TSS30871	XLOC_012991	0.832555	0.00069885	TSS30871	0.339692	1.73656	young
PARK2	parkin RBR E3 ubiquitin protein ligase	Cytoplasm	enzyme	protein coding	6:161768451-163736524	TSS106141	XLOC_044304	0.832555	0.00069885	TSS106141	0.536944	0.87529	young
PCCA	propionyl CoA carboxylase, alpha polypeptide	Cytoplasm	enzyme	protein coding	13:100741268-101182686	TSS31513	XLOC_013357	0.832555	0.00069885	TSS31513	0.544445	0.802886	young
PICALM	phosphatidylinositol binding clathrin assembly protein	Cytoplasm	other	protein coding	11:85668726-85780924	TSS22601	XLOC_009748	0.832555	0.00069885	TSS22601	0.419919	0.722506	young
PLCD3	phospholipase C, delta 3	Cytoplasm	enzyme	protein coding	17:43100707-43221548	TSS54582	XLOC_022395	0.832555	0.00069885	TSS54582	0.510667	2.48268	young
PLXNA3	plexin A3	Plasma Membrane	transmembrane receptor	protein coding	X:153686620-153701989	TSS135831	XLOC_058166	0.832555	0.00069885	TSS135831	0.284731	1.28684	young
PRKACB	protein kinase, cAMP-dependent, catalytic, beta	Cytoplasm	kinase	protein coding	1:84543744-84704181	TSS2394	XLOC_001007	0.832555	0.00069885	TSS2394	1.5613	3.58048	young
PRKCSH	protein kinase C substrate 80K-H	Cytoplasm	enzyme	protein coding	19:11531271-11561783	TSS59589	XLOC_024306	0.832555	0.00069885	TSS59589	0.636271	0.934706	young
PSMC3IP	PSMC3 interacting protein	Nucleus	transcription regulator	protein coding	17:40719085-40729849	TSS54339	XLOC_022328	0.832555	0.00069885	TSS54339	1.18987	5.59856	young
RABGAP1L	RAB GTPase activating protein 1-like	Cytoplasm	other	protein coding	1:174084437-174964445	TSS4371	XLOC_001887	0.832555	0.00069885	TSS4371	0.749259	3.22774	young
RAD17	RAD17 homolog (S. pombe)	Nucleus	enzyme	protein coding	5:68646810-68710628	TSS95394	XLOC_039268	0.832555	0.00069885	TSS95394	1.62288	2.65953	young
RBBP8	retinoblastoma binding protein 8	Nucleus	enzyme	protein coding	18:20279443-20606451	TSS56686	XLOC_023139	0.832555	0.00069885	TSS56686	3.63619	4.35825	young
RP11-318M2.2				protein coding	8:104133259-104345094	TSS116862	XLOC_049063	0.832555	0.00069885	TSS116862	0.749438	0.966805	young
SCN9A	sodium channel, voltage-gated, type IX, alpha subunit	Plasma Membrane	ion channel	protein coding	2:166813908-167232503	TSS73661	XLOC_029834	0.832555	0.00069885	TSS73661	0.946248	5.95851	young
SCYL1	SCY1-like 1 (S. cerevisiae)	Cytoplasm	kinase	protein coding	11:65292547-65306175	TSS17953	XLOC_007984	0.354098	0.0284426	TSS17953	6.79919	17.6576	young
SFXN1	sideroflexin 1	Cytoplasm	transporter	protein coding	5:174904064-174956745	TSS97388	XLOC_040102	0.832555	0.00069885	TSS97388	5.17254	10.0368	young
SIRT6	sirtuin 6	Nucleus	enzyme	protein coding	19:4174105-4182601	TSS62872	XLOC_025473	0.832555	0.00069885	TSS62872	1.15015	1.36783	young
SLC24A1	solute carrier family 24 (sodium/potassium/calcium exchanger), member 1	Plasma Membrane	transporter	protein coding	15:65903703-66184329	TSS38928	XLOC_016756	0.832555	0.00069885	TSS38928	0.438994	0.719048	young
SLC50A1	solute carrier family 50 (sugar efflux transporter), member 1	Plasma Membrane	transporter	protein coding	1:155107819-155111329	TSS3684	XLOC_001605	0.832555	0.00069885	TSS3684	0.732874	1.3204	young
SMAD9	SMAD family member 9	Nucleus	transcription regulator	protein coding	13:37418967-37494902	TSS32042	XLOC_013623	0.832555	0.00069885	TSS32042	0.592181	1.12755	young
SNHG12	small nucleolar RNA host gene 12 (non-protein coding)	Other	other	protein coding	1:28879596-28909495	TSS6948	XLOC_003004	0.832555	0.00069885	TSS6948	0.349191	2.20636	young
SPIN2B	spindlin family, member 2B	Other	other	protein coding	X:57144983-57147980	TSS136710	XLOC_058619	0.832555	0.00069885	TSS136710	0.64688	0.966384	young
SPSB3	splA/ryanodine receptor domain and SOCS box containing 3	Other	other	protein coding	16:1823207-1844972	TSS45816	XLOC_019259	0.832555	0.00069885	TSS45816	0.378388	0.729274	young
TENC1	tensin like C1 domain containing phosphatase (tensin 2)	Plasma Membrane	other	protein coding	12:53399941-53458156	TSS25045	XLOC_010746	0.832555	0.00069885	TSS25045	0.96142	1.73326	young
TIMM10	translocase of inner mitochondrial membrane 10 homolog (yeast)	Cytoplasm	transporter	protein coding	11:57295935-57298276	TSS21276	XLOC_009284	0.593863	0.00404974	TSS21276	9.4178	20.5246	young
TJAP1	tight junction associated protein 1 (peripheral)	Plasma Membrane	other	protein coding	6:43445260-43474294	TSS101843	XLOC_042166	0.832555	0.00069885	TSS101843	0.819367	5.31231	young
TMEM254	transmembrane protein 254	Other	other	protein coding	10:81806615-81852313	TSS12740	XLOC_005708	0.832555	0.00069885	TSS12740	0.392143	1.9066	young
TMEM53	transmembrane protein 53	Nucleus	other	protein coding	1:44870865-45140227	TSS7517	XLOC_003218	0.832555	0.00069885	TSS7517	0.855691	1.77765	young
TMEM79	transmembrane protein 79	Cytoplasm	other	protein coding	1:156252725-156265463	TSS3792	XLOC_001634	0.832555	0.00069885	TSS3792	0.495518	0.945132	young
TRIT1	tRNA isopentenyltransferase 1	Cytoplasm	enzyme	protein coding	1:40306722-40349183	TSS7372	XLOC_003152	0.584509	0.00306349	TSS7372	5.39244	7.41786	young
TTN-AS1	TTN antisense RNA 1	Other	other	protein coding	2:179385909-179914813	TSS69168	XLOC_027988	0.832555	0.00069885	TSS69168	0.512323	0.957918	young
TYW5	tRNA-yW synthesizing protein 5	Other	enzyme	protein coding	2:200775978-200873263	TSS74183	XLOC_030053	0.832555	0.00069885	TSS74183	0.383597	1.07599	young
UROD	uroporphyrinogen decarboxylase	Cytoplasm	enzyme	protein coding	1:45477818-45481247	TSS1715	XLOC_000684	0.832555	0.00069885	TSS1715	0.289127	1.66964	young
USP28	ubiquitin specific peptidase 28	Nucleus	peptidase	protein coding	11:113668595-113746292	TSS23067	XLOC_009977	0.832555	0.00069885	TSS23067	0.307192	0.756416	young
WASH4P				protein coding	16:61552-88321	TSS45636	XLOC_019200	0.832555	0.00069885	TSS45636	0.343552	1.65746	young
ZNF211	zinc finger protein 211	Nucleus	transcription regulator	protein coding	19:58141760-58154147	TSS62426	XLOC_025322	0.832555	0.00069885	TSS62426	0.955718	1.16992	young
ZNF395	zinc finger protein 395	Cytoplasm	other	protein coding	8:28203101-28347835	TSS115580	XLOC_048456	0.832555	0.00069885	TSS115580	0.313723	1.56343	young
ZNF473	zinc finger protein 473	Nucleus	other	protein coding	19:50479723-50570050	TSS61810	XLOC_025050	0.832555	0.00069885	TSS61810	0.485057	0.67548	young
ZNF655	zinc finger protein 655	Nucleus	other	protein coding	7:99143930-99208436	TSS108109	XLOC_045151	0.832555	0.00069885	TSS108109	0.493911	2.04119	young
ZNF84	zinc finger protein 84	Nucleus	other	protein coding	12:133613877-133639885	TSS27086	XLOC_011520	0.832555	0.00069885	TSS27086	0.307166	2.14952	young
ZSCAN5A	zinc finger and SCAN domain containing 5A	Nucleus	transcription regulator	protein coding	19:56732680-56904914	TSS65907	XLOC_026547	0.832555	0.00069885	TSS65907	0.34635	0.528317	young
ZSCAN9	zinc finger and SCAN domain containing 9	Nucleus	transcription regulator	protein coding	6:28192663-28201260	TSS101103	XLOC_041865	0.785482	0.00069885	TSS101103	2.22552	4.82837	young
AC002454.1				protein coding	7:92234234-92546501	TSS107951	XLOC_045092	0.832555	0.00069885	TSS107951	0.379497	1.48574	young
AC226119.5,FAM86EP				protein coding	4:3916909-3957148	TSS92104	XLOC_037683	0.832555	0.00069885	TSS92104	0.870334	2.51993	young
HMGN1	high mobility group nucleosome binding domain 1	Nucleus	transcription regulator	protein coding	21:40714240-40721573	TSS78908	XLOC_032267	0.832555	0.00069885	TSS78908	0.605182	0.664257	young
SNORA71A	small nucleolar RNA, H/ACA box 71A	Other	other	snoRNA	20:37049234-37063996	TSS77220	XLOC_031424	0.832555	0.00069885	TSS77220	0.560846	9.49451	young
LINC00478	mir-99a-let-7c cluster host gene (non-protein coding)	Other	other	lnc	21:17442841-17999716	TSS77786	XLOC_031731	0.832555	0.00069885	TSS77786	2.16872	1.95015	old
LINC00856	long intergenic non-protein coding RNA 856	Other	other	lnc	10:80008504-80115857	TSS12709	XLOC_005687	0.832555	0.00069885	TSS12709	0.836825	0.616506	old
RP11-222A11.1				lnc	10:67330207-67526299	TSS12425	XLOC_005555	0.832555	0.00069885	TSS12425	0.972548	0.731098	old
AC159540.1				lnc	2:98081082-98100408	TSS72642	XLOC_029364	0.832555	0.00069885	TSS72642	0.935541	1.18551	young
RP11-141O15.1				novel antisense	16:22217602-22300059	TSS46655	XLOC_019548	0.832555	0.00069885	TSS46655	0.311235	0.636883	young
RP11-255H23.2,RPSAP58				processed transcript,ribosomal protein SA pseudogene 58	19:23945745-24057503	TSS60335	XLOC_024601	0.405034	0.00069885	TSS60335	57.9245	239.37	young

## Sheet: osteogenic
gene_short_name	name	location	type gene	type	locus	test_id	gene_id	sqrt_JS.osteo	QV.osteo	tss_id	ost_old_FPKM	ost_young_FPKM	higher
ZMPSTE24	zinc metallopeptidase STE24	Nucleus	peptidase	protein coding	1:40723778-40759856	TSS1454	XLOC_000610	0.832555	0.00983778	TSS1454	0.734568	0.678029	old
CDK3	cyclin-dependent kinase 3	Other	kinase	protein coding	17:73937587-74023533	TSS51708	XLOC_021434	0.832555	0.00983778	TSS51708	0.595795	0.481738	old
SMARCE1	SWI/SNF related, matrix associated, actin dependent regulator of chromatin, subfamily e, member 1	Nucleus	transcription regulator	protein coding	17:38781213-38821433	TSS54151	XLOC_022244	0.832555	0.00983778	TSS54151	0.808787	0.40156	old
KCTD17	potassium channel tetramerization domain containing 17	Other	other	protein coding	22:37447778-37459430	TSS80042	XLOC_032796	0.832555	0.00983778	TSS80042	1.94354	0.8056	old
NEK3	NIMA-related kinase 3	Nucleus	kinase	protein coding	13:52706774-52733996	TSS32360	XLOC_013774	0.832555	0.00983778	TSS32360	0.568816	0.742646	young
PUM2	pumilio RNA-binding family member 2	Cytoplasm	other	protein coding	2:20448451-20551995	TSS71051	XLOC_028658	0.832555	0.00983778	TSS71051	0.74593	1.4043	young
ATP6V161	ATPase, H+ transporting, lysosomal 13kDa, V1 subunit G1	Cytoplasm	transporter	protein coding	22:19701986-19712295	TSS79267	XLOC_032442	0.832555	0.00983778	TSS79267	0.615311	1.66669	young
RAPGEF6	Rap guanine nucleotide exchange factor (GEF) 6	Plasma Membrane	other	protein coding	5:130759613-131132710	TSS99389	XLOC_041114	0.832555	0.00983778	TSS99389	0.557357	1.55871	young
RP11-651P23.4				pseudogene	3:149478891-149942977	TSS88388	XLOC_035990	0.832555	0.00983778	TSS88388	1.90528	2.33563	young

## Sheet: tenogenic
gene_short_name	tracking_id	name	location	type gene	type	tss_id	locus	test_id	gene_id	sqrt_JS.tendon	QV.tendon	ten_old_FPKM	ten_young_FPKM	higher
TENC1	TSS25045	tensin like C1 domain containing phosphatase (tensin 2)	Plasma Membrane	other	protein coding	TSS25045	12:53399941-53458156	TSS25045	XLOC_010746	0.832555	0.0042665	1.48672	0.629588	old
ST3GAL6	TSS83577	ST3 beta-galactoside alpha-2,3-sialyltransferase 6	Cytoplasm	enzyme	protein coding	TSS83577	3:98433173-98620533	TSS83577	XLOC_034152	0.832555	0.0042665	1.24744	0.735494	old
POLR3G	TSS95798	polymerase (RNA) III (DNA directed) polypeptide G (32kD)	Nucleus	enzyme	protein coding	TSS95798	5:89754019-89810370	TSS95798	XLOC_039454	0.832555	0.0042665	0.827792	0.644093	old
RPS11P5	TSS27077				pseudogene	TSS27077	12:133345494-133532892	TSS27077	XLOC_011514	0.832555	0.0042665	1.44206	1.31548	old
SNORA71A	TSS77220	small nucleolar RNA, H/ACA box 71A	Other	other	snoRNA	TSS77220	20:37049234-37063996	TSS77220	XLOC_031424	0.832555	0.0042665	14.5786	1.78712	old
GPANK1	TSS104058	G patch domain and ankyrin repeats 1	Nucleus	transcription regulator	protein coding	TSS104058	6:31629005-31641553	TSS104058	XLOC_043347	0.832555	0.0042665	0.69649	0.772725	young
TPI1P2	TSS108735	triosephosphate isomerase 1 pseudogene 2	Other	other	protein coding	TSS108735	7:128696072-128696824	TSS108735	XLOC_045387	0.832555	0.0042665	0.420597	0.512168	young
PPP2R2A	TSS113042	protein phosphatase 2, regulatory subunit B, alpha	Cytoplasm	phosphatase	protein coding	TSS113042	8:26149006-26230196	TSS113042	XLOC_047278	0.832555	0.0042665	0.653176	1.44685	young
FAM219A	TSS120366	family with sequence similarity 219, member A	Other	other	protein coding	TSS120366	9:34398181-34520982	TSS120366	XLOC_050698	0.383071	0.0042665	3.89885	5.53138	young
PEX5	TSS23983	peroxisomal biogenesis factor 5	Cytoplasm	transmembrane receptor	protein coding	TSS23983	12:7319269-7371170	TSS23983	XLOC_010306	0.832555	0.0042665	0.853816	1.52998	young
EVL	TSS34859	Enah/Vasp-like	Plasma Membrane	other	protein coding	TSS34859	14:100437785-100610573	TSS34859	XLOC_014919	0.832555	0.0042665	0.551666	0.69001	young
NUP93	TSS44418	nucleoporin 93kDa	Nucleus	other	protein coding	TSS44418	16:56764016-56878797	TSS44418	XLOC_018823	0.832555	0.0042665	0.411325	0.81838	young
TMUB2	TSS50467	transmembrane and ubiquitin-like domain containing 2	Other	other	protein coding	TSS50467	17:42264337-42269099	TSS50467	XLOC_021029	0.832555	0.0042665	1.24661	1.1776	young
PER1	TSS52871	period circadian clock 1	Nucleus	other	protein coding	TSS52871	17:8043789-8066864	TSS52871	XLOC_021738	0.832555	0.0042665	0.491501	0.609472	young
UGP2	TSS67112	UDP-glucose pyrophosphorylase 2	Cytoplasm	enzyme	protein coding	TSS67112	2:64068073-64118696	TSS67112	XLOC_027049	0.832555	0.0042665	0.652652	1.03093	young
PTPN4	TSS68300	protein tyrosine phosphatase, non-receptor type 4 (megakaryocyte)	Cytoplasm	phosphatase	protein coding	TSS68300	2:120517206-120741394	TSS68300	XLOC_027594	0.832555	0.0042665	0.894935	0.974348	young
MBNL1	TSS84639	muscleblind-like splicing regulator 1	Nucleus	other	protein coding	TSS84639	3:151961616-152214602	TSS84639	XLOC_034577	0.832555	0.0042665	0.421681	0.67618	young
RBPJ	TSS89890	recombination signal binding protein for immunoglobulin kappa J region	Nucleus	transcription regulator	protein coding	TSS89890	4:26165076-26436541	TSS89890	XLOC_036613	0.832555	0.0042665	0.34611	1.13992	young
PRDM8	TSS90627	PR domain containing 8	Nucleus	transcription regulator	protein coding	TSS90627	4:81104433-81125483	TSS90627	XLOC_036987	0.832555	0.0042665	0.460949	0.533607	young
SUMF2	TSS107293	sulfatase modifying factor 2	Cytoplasm	other	protein coding	TSS107293	7:56131694-56148363	TSS107293	XLOC_044797	0.292885	0.0284433	16.8719	19.2273	young
HMGB3P22	TSS97605				pseudogene	TSS97605	5:179105583-179157926	TSS97605	XLOC_040175	0.832555	0.0042665	0.718866	0.733997	young
