# Supplementary material for: Decoding the Regulatory Landscape of Ageing in Musculoskeletal Engineered Tissues Using Genome-Wide DNA Methylation and RNASeq
Source: PLoS One. 2016 Aug 17;11(8):e0160517. doi: 10.1371/journal.pone.0160517 (PMC4988628; doi:10.1371/journal.pone.0160517)
Supplement: S11 File — (XLSX) [file pone.0160517.s011.xlsx]

## Sheet: Key
Tab 1 differentially methylated loci with FDR<0.05 and 10% mean methylation difference for chondrogenic tissues. Technical replicates are highlighted in brown.
Tab 2 differentially methylated loci with FDR<0.05 and 10% mean methylation difference for osteogenic tissues. Technical replicates are highlighted in brown.
Tab 3 differentially methylated loci with FDR<0.05 and 10% mean methylation difference for tenogenic tissues.

## Sheet: chondrogenic
TargetID	Y3.CHOND.R1	Y3.CHOND.R2	Y3.CHOND.R3	Y5.CHOND	Y6.CHOND	Y8.CHOND	O6.CHOND	O5.CHOND	O3.CHOND	O4.CHOND	Y.mean	O.mean	delta.beta	P..Value	adj.p.val	PROBE_SNPS	PROBE_SNPS_10	UCSC_REFGENE_NAME	UCSC_REFGENE_ACCESSION	UCSC_REFGENE_GROUP	RELATION_TO_UCSC_CPG_ISLAND	STRAND	FORWARD_SEQUENCE	UCSC_CPG_ISLANDS_NAME	PHANTOM	DMR	ENHANCER	HMM_ISLAND	REGULATORY_FEATURE_NAME	REGULATORY_FEATURE_GROUP
cg16990168	0.967382	0.966776	0.967796	0.973344	0.924894	0.966873	0.0676671	0.0462001	0.0558713	0.0546186	0.961177	0.0560893	0.905088	2.11e-13	4.15e-08			TBX15	NM_152380	5UTR	N_Shore	F	GCCGGAGTTTTACATAGAATGTCTTCATAACCATCCCCGCTGCCCGGGAACCCAGCCCCG[CG]CACCCAAAGGGCGTCTAATTTAGTAAGATCCGATCAGTGCGCAGAAAAAGGCCCTTGGCG	chr1:119526782-119527192			NA	1:119327514-119328027
cg24720355	0.963253	0.961762	0.963313	0.958346	0.941736	0.964447	0.0771768	0.0915779	0.0773488	0.0759362	0.95881	0.0805099	0.8783	1.93e-15	9.34e-10	rs73011322		TBX15	NM_152380	5UTR	N_Shore	F	TCACACAAGGTCACTTACCAAAAGGGTGACCTCCGTGGAAGACCGTTTTAACCTGACAAG[CG]AGTACCTTGCGTAAGTCCACCAGGCCTCACCCTTGACTCCTCGGAGCCAGGCACCTCCAG	chr1:119526782-119527192			NA	1:119327514-119328027
cg10682299	0.964491	0.959294	0.955216	0.96264	0.946173	0.969788	0.106327	0.0524789	0.114197	0.112251	0.9596	0.0963135	0.863287	1.96e-12	1.26e-07			PITX2;PITX2	NM_153426;NM_153427	Body;Body	Island	R	TGGGGGTGAAAAACCACAACGCGGCGGGGCACCTTTCAAGTGAGCTGCAGATTTGATTGG[CG]CGGGGGGTGGGGGAGGGGAGGGGAGAATGGGATGGCGGAGGTCGGGCGGAGGAAAGAAAA	chr4:111549879-111550203		RDMR	TRUE	4:111769398-111769873
cg19849728	0.960054	0.971418	0.958231	0.962766	0.965069	0.937445	0.127817	0.0326311	0.102807	0.137074	0.959164	0.100082	0.859081	8.06e-11	2.29e-06						N_Shelf	F	GGAAGTCCAAGGGAAGGGAGCTGAGGTGAGAGAAATGGCCTCTCTTAGGTCCCAAGTCTC[CG]CCCCCAGCCTGCACCACTCAAGTCGGGGAAGTGACAACTCTTCCTAAACCTCGACTTCCA	chr4:111539228-111539483		RDMR	NA	4:111755956-111756270
cg19370653	0.948161	0.942425	0.934976	0.935071	0.949567	0.954191	0.0932563	0.0528426	0.104748	0.108341	0.944065	0.089797	0.854268	7.56e-13	9.14e-08			PITX2;PITX2	NM_153426;NM_153427	Body;Body	Island	F	TTAAGAAACTTTGTGTACCGAGTCAGCAGCGAGGAACGCGACCTGTGAAGACCACTTTTG[CG]GGCAGGGATCCGCAGGGACTGACTACTTTCGGACAACTGGTACAATTTCCCCTGGGGGTG	chr4:111549879-111550203		RDMR	TRUE	4:111769398-111769873
cg00126148	0.958794	0.936721	0.954057	0.893566	0.941413	0.951283	0.0594887	0.0358089	0.130841	0.114143	0.939306	0.0850705	0.854235	1.76e-10	3.88e-06						S_Shore	F	TCGGAGAAACAGATAAACAAGACACCGCCTCATCAGATAAGAACGTCTCCTTCGATGTCA[CG]GATTTCAAGAGGTAGCTGGAGAAACTGACGTCAGGAGTGTCCTGTGAATGAACATCGCCC	chr4:111532647-111533391			NA	4:111752931-111753024
cg07790170	0.958411	0.94599	0.938669	0.948568	0.956575	0.950014	0.0940134	0.0554659	0.111727	0.123474	0.949705	0.0961701	0.853534	2.08e-12	1.26e-07						N_Shore	F	ACAAGCATAACAAAAGATCTCAGCACATCCCTCCCCCCACCTCCACAACGACCCTCCTAG[CG]CCATGAGGATGAATTCTCTGGGACTAAGTGGTATTTGTTTCTATTTGTTATGAAATCAAA	chr4:111539228-111539483		RDMR	NA
cg24005685	0.965712	0.96634	0.970128	0.962487	0.970096	0.965996	0.125505	0.0742822	0.117001	0.14393	0.966793	0.11518	0.851613	1.46e-12	1.26e-07			PITX2;PITX2	NM_153426;NM_153427	Body;Body	Island	R	AAAGCTTTTTACATAGGATTAAGAAGACATCAGATTGTTCCATTAGTATATTCCTGCTCA[CG]AATAAGCTTTCGTTATACATTTCCTTTTCCCCCGAGCCGCTCTAACAACTGCTGCATATA	chr4:111549879-111550203		RDMR	TRUE
cg05172122	0.93796	0.933358	0.945557	0.946812	0.538244	0.967117	0.0474554	0.0277165	0.0438199	0.0370717	0.878175	0.0390159	0.839159	9.55e-06	0.0103542			TBX15	NM_152380	5UTR	Island	R	GGGGCGGCCGCGCTTTCTGCAAGGGCTTTTCCTATCTCATTTCACTAGCAGTTGAGCTGA[CG]GGTGCGTGCGAGAATGCGAGACCTGCCACGTGTACACGTGTACGCGGAGTGTCGATCTGC	chr1:119526782-119527192			NA	1:119328250-119329069
cg05103917	0.957998	0.954998	0.93266	0.961854	0.897898	0.965905	0.12793	0.0380445	0.14915	0.143143	0.945219	0.114567	0.830652	6.01e-10	9.6e-06	rs60473622					S_Shore	F	CATCAGATAAGAACGTCTCCTTCGATGTCACGGATTTCAAGAGGTAGCTGGAGAAACTGA[CG]TCAGGAGTGTCCTGTGAATGAACATCGCCCGAGGCCTAGCACCCACAGAAGAAGGGTTCT	chr4:111532647-111533391			NA	4:111752931-111753024
cg11391335	0.926877	0.924703	0.912084	0.922111	0.80638	0.939998	0.0855301	0.0667184	0.0681141	0.0878804	0.905359	0.0770608	0.828298	8.94e-10	1.17e-05			TBX15	NM_152380	5UTR	N_Shore	R	ATCCCCAAGAGCAGCGGGAAGGACAATCATTTGCTTTTCTTTGTCTCGGTGGGCAATGCC[CG]CTTTCTGGGCGTCAGCGTCCCTGCCTCTTAGGCACCCAGGGATCCTCCACGTCACGATCC	chr1:119522385-119522638			NA	1:119323451-119323503
cg05722981	0.936646	0.929879	0.938839	0.932789	0.8382	0.96541	0.111605	0.0620767	0.106701	0.101195	0.923627	0.0953946	0.828233	5.52e-10	9.6e-06						S_Shore	R	TCTCGTGTTCGGAGAAACAGATAAACAAGACACCGCCTCATCAGATAAGAACGTCTCCTT[CG]ATGTCACGGATTTCAAGAGGTAGCTGGAGAAACTGACGTCAGGAGTGTCCTGTGAATGAA	chr4:111532647-111533391			NA	4:111752931-111753024
cg23646776	0.902887	0.890361	0.881259	0.914936	0.935207	0.929426	0.0725569	0.0400602	0.109903	0.11489	0.909013	0.0843527	0.82466	4.86e-11	1.68e-06						N_Shelf	R	ACCCAGAGCTCCCAAATCACTCACCAACCTGCAGGAGACCTAAATCCTCCGGGCAGGTCT[CG]TTAGCGCTTCCAGCCCCCATCCCCAAATCCCCTCTTCTAGCTCCTTCCTTCCCCTCCGCC	chr4:111539228-111539483		RDMR	NA	4:111756310-111756680
cg09780241	0.878648	0.888206	0.918584	0.793904	0.904321	0.914401	0.0557148	0.0335984	0.0756998	0.0768809	0.883011	0.0604735	0.822537	7.78e-10	1.08e-05						N_Shelf	R	CGGGGGCATCCGTGGATTAGGATGTGGATTGCAGGACAGACCTTTGTTTGGTCACATTCG[CG]ACAGGGATTGGGGGAAGGGTCGTCCTCCTTCGAGATCACGCTGGATTTTTATAGACTCGC	chr4:111539228-111539483		RDMR	NA	4:111754940-111755087
cg13655674	0.912143	0.900705	0.891783	0.90325	0.774778	0.905075	0.0647947	0.0543345	0.0599271	0.060011	0.881289	0.0597668	0.821522	1.43e-09	1.69e-05			TBX15	NM_152380	5UTR	Island	R	GTCCCCACATTTCTCCAGGATGTAATTAGAGCTAAGAACAGCCGCCATCCCTCAGGGTTC[CG]GGTCCCGGGTTTCCAGGGTCCCGGGTTTCCAAGGCCCCGCGATAACCCCGGGCGCACGCG	chr1:119522385-119522638			NA	1:119323836-119324429
cg23806894	0.934644	0.922337	0.929397	0.918316	0.904173	0.934039	0.10603	0.0632087	0.13108	0.135807	0.923817	0.109032	0.814786	1.06e-11	4.66e-07						N_Shelf	R	GCCAGGGACTCCCAGGGTAGCTCCGTCCACTAAGGGCGGCTGGAGGCTGGGGAGTCCCGG[CG]ACGGCGGCGGGGGCATCCGTGGATTAGGATGTGGATTGCAGGACAGACCTTTGTTTGGTC	chr4:111539228-111539483		RDMR	NA	4:111754940-111755087
cg00692611	0.871223	0.925259	0.910814	0.900418	0.912146	0.887926	0.10051	0.0647036	0.103493	0.0916195	0.901298	0.0900816	0.811216	2.69e-12	1.34e-07			PITX2;PITX2	NM_153426;NM_153427	Body;Body	N_Shore	F	CGTCCACCCTCTCTCAAACCTCTGGCTTTTAGGGGTCTCCAGTCGCTCTCGTGCTACCCC[CG]TTTCGGGGTTCTATCCAGGCTGGGCATCCGCCCAATGGATACCAAGGAGAATGGGACTCA	chr4:111553079-111554210		RDMR	NA	4:111769959-111770760
cg02719154	0.894031	0.924831	0.905084	0.923688	0.933691	0.92405	0.107351	0.0756611	0.120976	0.130208	0.917562	0.108549	0.809013	2.78e-12	1.34e-07						S_Shore	F	CGGCTCCCCACCTCCATCCCCCGAGCCCACACACAGCGGGGTGAAGCTGTCGGGGAGACT[CG]TGGGCAACCAAATGCAGGCACCCTCTGAAGAGACGCCGAGAAGGCCCTGCATTCGATCCG	chr4:111532647-111533391			NA	4:111753212-111753468
cg21299542	0.945818	0.906907	0.95094	0.92176	0.938307	0.933666	0.144313	0.0649405	0.14798	0.170425	0.9329	0.131915	0.800985	1.68e-10	3.87e-06			PITX2;PITX2	NM_153426;NM_153427	Body;Body	S_Shore	F	GACAAGGCTCAGGACCTTGGTCACCACCCCACGCACCACCATTTTGCGTTTTGCTAGAGA[CG]GTCTGGGCTGATCTCGCTGGTGTCCATGTTAGGATTAAAATCCCTTCATGACGGCGAGGA	chr4:111549879-111550203		RDMR	NA	4:111769398-111769873
cg13891220	0.965864	0.965383	0.965662	0.9591	0.965759	0.961815	0.184985	0.0833276	0.190669	0.218201	0.963931	0.169296	0.794635	6.21e-10	9.6e-06		rs80199976	PITX2;PITX2	NM_153426;NM_153427	Body;Body	Island	F	GTTATACATTTCCTTTTCCCCCGAGCCGCTCTAACAACTGCTGCATATATTAGCAGCGGG[CG]GTGAGGAATAACAGCCGAACCAGCCTTAAGAAACTTTGTGTACCGAGTCAGCAGCGAGGA	chr4:111549879-111550203		RDMR	TRUE	4:111769398-111769873
cg03722396	0.932279	0.92216	0.942068	0.919395	0.947473	0.946249	0.210154	0.0820839	0.125387	0.170872	0.934937	0.147124	0.787813	5.39e-10	9.6e-06						N_Shore	R	GTCAATATTATTTAAAACAAAACACCGGGAGCATGACCTTTGCCTCAACTACATATTGCT[CG]ACAAGACTCAGGAAACTCCACTCTAACCTCTCAACCCCTGAGTTCTTTGAGAAACTGAAG	chr4:111539228-111539483		RDMR	NA
cg13891768	0.949657	0.942594	0.957533	0.93892	0.959296	0.955348	0.228136	0.0759171	0.18156	0.17513	0.950558	0.165186	0.785372	1.41e-09	1.69e-05						N_Shelf	R	GGAAGGAGAGACAATCATGGGCTGTATACACCTTTTCCCAGGTCTCCACTAATCTGAAAT[CG]GTATTAGCGGAATGAAGACTTTGGGGCCTTGGAAATTTTTAAAGAGGTTTACTTTTTTTT	chr4:111539228-111539483		RDMR	NA
cg18944010	0.775122	0.789279	0.828964	0.915602	0.81651	0.877629	0.0695938	0.0417043	0.049171	0.0564988	0.833851	0.054242	0.779609	2.78e-09	3e-05			TBX15	NM_152380	5UTR	S_Shore	F	AAATTGGGGGAGGGGAAGTGAGTGGCAAGTAAGGGGGTTAACTGCTTCCCGGACCCTATC[CG]GAGTTTAAACTACACGCTCCCAGCTGTGGGATAGTAAAGAGAACGCAGCGGTGAGGGGAT	chr1:119522385-119522638			NA	1:119323836-119324429
cg11930400	0.829114	0.863935	0.784971	0.892897	0.891841	0.955796	0.101441	0.0855013	0.114143	0.112768	0.869759	0.103463	0.766296	6.69e-09	6.35e-05	rs6823526					S_Shore	F	CGTGGGCAACCAAATGCAGGCACCCTCTGAAGAGACGCCGAGAAGGCCCTGCATTCGATC[CG]GGAGGACATAGAAAGATGCCATGAAGTTCTATTGGGTGCAGCAAGCCGTTCCCCACGCAC	chr4:111532647-111533391			NA	4:111753212-111753468
cg27183679	0.859841	0.865275	0.858922	0.823288	0.887117	0.872754	0.114459	0.0483177	0.124462	0.107039	0.8612	0.0985693	0.76263	7.95e-11	2.29e-06						S_Shore	R	ACGGCTACGGTGGCTCAGGCCCTTTGCTCGGACCGGGACCTTACAGTTCTAACCCAGGAG[CG]TTAAACTCTGGAAGACTCCGGGCCAGCCCTGGAGGTGCGTGGCCCCGCAAGTCGCCAGGC	chr4:111560563-111560808		RDMR	TRUE	4:111781927-111782126
cg06141846	0.959037	0.950689	0.949409	0.932476	0.941486	0.953987	0.152542	0.121556	0.233016	0.239361	0.947847	0.186619	0.761229	9.6e-10	1.22e-05		rs12772546	EMX2OS	NR_002791	Body	Island	R	GAAAGAAACTGCAAACCCCTTTGGTTCTGTTTCCTTGCTTTCAATAATGAATCGAGACAG[CG]TGTGTGTGGTGAGGGAGTGACGAGTTTCAACGTGATGAAGGAGATAAAACCCGACGGTGG	chr10:119293917-119297675		DMR	NA	10:119285694-119287327	10:119296178-119296325	Unclassified_Cell_type_specific
cg24925400	0.927526	0.932907	0.927164	0.923248	0.931015	0.952766	0.199222	0.104923	0.189913	0.190894	0.932437	0.171238	0.7612	1.26e-10	3.04e-06			PITX2;PITX2	NM_153426;NM_153427	Body;Body	N_Shore	R	TCCCGGACAAGTGAGCGTTTAACTGGCCCAGCAGGGCGACTGGCGGTGTAGTGCAGTGTC[CG]GGCGTGAAGCACTGGATCGCTTTAGACGCTTCATTTCAACAAATGATCATTTTCTCTCAG	chr4:111553079-111554210		RDMR	NA	4:111771745-111771807	4:111552295-111554111	Unclassified
cg07833262	0.945471	0.94285	0.937587	0.951101	0.905185	0.951089	0.181342	0.149418	0.190391	0.224201	0.938881	0.186338	0.752543	2.79e-11	1.04e-06			EMX2OS	NR_002791	Body	Island	R	CTGGCGCCCGAACTAGAGAGTGTACTTCTTCCCTAGCTCCTGCACCACCGTCTGTGTGTA[CG]TCTGTCTGTCCCTCCCAGTCCTTGCTCGGTCCTAGGCTTTCATTTGAAGGCAGCTGAGGG	chr10:119293917-119297675		DMR	NA	10:119285694-119287327	10:119296178-119296325	Unclassified_Cell_type_specific
cg04355159	0.815929	0.855445	0.829819	0.906892	0.822902	0.933065	0.151433	0.041853	0.121062	0.12154	0.860675	0.108972	0.751703	8.82e-09	8.05e-05	rs62338983					S_Shore	F	CATAGAAAGATGCCATGAAGTTCTATTGGGTGCAGCAAGCCGTTCCCCACGCACACTCCC[CG]TGATACCTGCCCAGAGAAGCAGAAGCAGTTTCGAGGGCTGTTGACACAGGCAGAGCGGGG	chr4:111532647-111533391			NA	4:111753212-111753468
cg19730691	0.84716	0.839405	0.842674	0.859603	0.805069	0.877524	0.155054	0.0723938	0.0934362	0.0768268	0.845239	0.0994278	0.745811	2.37e-10	4.99e-06		rs73011325	TBX15	NM_152380	5UTR	N_Shore	F	TCAACCCCAGCAGACCCTCCGGCATCTCACTCTACGCGTTCGCCGAACACCCTGTCCCTG[CG]GTCTGAGCTCCGGCCTGTGCCCTGGCTGGCGCTTGCCCCGCGCAAACACAAACACATTCT	chr1:119526782-119527192			NA	1:119327514-119328027
cg26708319	0.949014	0.94355	0.943173	0.932534	0.943822	0.928378	0.246016	0.0776464	0.214255	0.247011	0.940079	0.196232	0.743847	1.27e-08	0.000113765			PITX2;PITX2	NM_153426;NM_153427	Body;Body	N_Shore	R	CATTTTGCGTCTCTCTGGCTCCCAGCACAATAAGAAATGTCAGCCTCGGCTTGGCGACTG[CG]AGCCCGCCCCGCGCGAAGCGAGATTGGGGAGCTCCTCTAGTCTGGCCGGAGCCAGGGCTG	chr4:111553079-111554210		RDMR	NA	4:111771270-111771558
cg03148184	0.867877	0.911826	0.936854	0.938839	0.875109	0.918139	0.235348	0.0645535	0.18588	0.172558	0.908108	0.164585	0.743522	1.37e-08	0.000120595						S_Shore	F	AGTGAGTGCATTCAAGTGGAAGGAACGCTCCCACGGCTACGGTGGCTCAGGCCCTTTGCT[CG]GACCGGGACCTTACAGTTCTAACCCAGGAGCGTTAAACTCTGGAAGACTCCGGGCCAGCC	chr4:111560563-111560808		RDMR	TRUE	4:111781927-111782126
cg12623982	0.951625	0.954543	0.941304	0.951243	0.950498	0.957234	0.273378	0.102943	0.224468	0.233641	0.951075	0.208607	0.742467	6.15e-09	6.07e-05			EMX2OS	NR_002791	Body	Island	R	TGGTCTTCCCAGGGCTCCAAGTGGAGTGATCACTGCACCCATGGCCAGGAGGTGGGGGTG[CG]CGGAGTGATTTTTGTAACTTCCCTGAGCCTCAGTTTTCTCATCTGAAAAGTGGGTATCAC	chr10:119293917-119297675		DMR	NA	10:119284161-119285393
cg09307788	0.960261	0.959622	0.958633	0.96521	0.651006	0.952861	0.170564	0.0864841	0.195354	0.213435	0.907932	0.166459	0.741473	4.43e-06	0.00663094						Island	R	TGGGTGCCAGCCCTGGATGCTCCCGGGCAGGGCTCAATGGGCATCGTGGGTCAGATTCTG[CG]CTCCTTCTGGGACACGGAGAACTGTATGCACGTTGCCATTGGGTCCTGCCTGGGACCCCT	chr10:119311204-119312104			NA	10:119301195-119302094
cg23669081	0.900111	0.909838	0.89229	0.900967	0.638841	0.908007	0.134102	0.051751	0.159361	0.130793	0.858342	0.119002	0.739341	1.35e-06	0.00305938	rs1042216	rs62637586	HOXB7	NM_004502	Body	Island	R	GCCGGTTCTGAAACCAAATCTTGATCTGTCTTTCCGTGAGGCAGAGCGTGTGCGCGATCT[CG]ATGCGCCGCCGCCGCGTCAGGTAGCGATTGTAGTGAAATTCTTTCTCCAGCTCCAGGGTC	chr17:46685244-46685449			NA	17:44040291-44040448
cg01733176	0.891241	0.879824	0.903449	0.910362	0.81609	0.741111	0.118884	0.0596362	0.153316	0.157831	0.857013	0.122417	0.734596	5.5e-08	0.000328827						S_Shore	R	AGGCATGCAATCGTAGAAGCAGGGTGCTGGGGGGCTACAAACCACCGAGCTGATTTAAGA[CG]TGGATTTCAGGTTTTTCCCTTGTCAAAGCAGTAAAGGAAGAGCGGGCCTTGGCGACTGTA	chr4:111560563-111560808		RDMR	NA	4:111780504-111780624
cg03184290	0.95876	0.964556	0.961296	0.957803	0.963291	0.962041	0.257745	0.0755874	0.282143	0.310773	0.961291	0.231562	0.729729	1.23e-07	0.000626063			PITX2;PITX2	NM_153426;NM_153427	Body;Body	S_Shore	R	ACCCAGGTCCTTCGAAGAAGGTTGGGACCGAGCTGCTGCCGCGTGTGAAGGTGTGTGTCG[CG]GCTGGGGGTGCCACAACGGGCCATGGAGCCCACCTCCCAGAGGGAGGAAGTCTGTGCACA	chr4:111549879-111550203		RDMR	NA	4:111769959-111770760
cg15649236	0.970913	0.97124	0.966617	0.967243	0.935778	0.972064	0.146666	0.122324	0.352583	0.317454	0.963976	0.234757	0.729219	2.88e-07	0.00108087			MIR10A	NR_029608	TSS200	N_Shore	R	GTTCTTGGGATTACAAGGTTTTCAATTCTCCTCTTCTATTAGAATTTCAAGTAGCCAGTT[CG]CAAAGGGACGAGAACCTTGCCTCCGCCGCCGCCGCGCAACTCTCGGTGGCGCATGAATTA	chr17:46658948-46660003		RDMR	NA
cg22006640	0.907714	0.907046	0.917186	0.885674	0.918421	0.917938	0.17154	0.0545175	0.270661	0.22795	0.908996	0.181167	0.727829	5.24e-08	0.000317204						N_Shore	F	CGGGGCTCTTGCTGCCACTCCCAACCCACTGAGCCCTGCCTCCTGGGATCCCACCCCGGG[CG]CCAGGGATGGCAGCAGAGCGACCTTTCTCGGCCCTGTGGACAGCCGCTCCTCCTAGACTC	chr4:111532647-111533391			NA	4:111751318-111751531
cg04514255	0.894157	0.907004	0.863769	0.914539	0.797917	0.792504	0.0908752	0.106212	0.176021	0.169071	0.861648	0.135545	0.726104	1.74e-08	0.000144843			MIR10A	NR_029608	TSS1500	N_Shore	F	CCCCATTTCCCCACCTTCCTAGCCCCAGACGGGTCCTTTCCTTCTAAACACATATGAACT[CG]CCTAGCCACCTGCTTGGGTTGCTGGTGGTAGGGCCAAAATGGGCATCTGGGGTTTACGAA	chr17:46658948-46660003		RDMR	NA		17:46658094-46658397	Unclassified_Cell_type_specific
cg03943773	0.877783	0.809273	0.881355	0.820869	0.881259	0.69461	0.0925381	0.0549074	0.132848	0.126842	0.827525	0.101784	0.725741	8.21e-08	0.000469885			PITX2;PITX2	NM_153426;NM_153427	Body;Body	N_Shore	R	GCGACGTTATCTCTGCATTGCCCCCATTTAACCCCATGGGGTTAATCCCGGACAAGTGAG[CG]TTTAACTGGCCCAGCAGGGCGACTGGCGGTGTAGTGCAGTGTCCGGGCGTGAAGCACTGG	chr4:111553079-111554210		RDMR	NA	4:111771745-111771807	4:111552295-111554111	Unclassified
cg24889708	0.919676	0.931057	0.933073	0.936066	0.934966	0.890943	0.0720523	0.0456714	0.394572	0.306013	0.924297	0.204577	0.71972	6.01e-06	0.00800684			LOC404266;LOC404266;LOC404266;LOC404266;HOXB6;LOC404266	NR_033203;NR_033205;NR_033204;NR_033201;NM_018952;NR_033202	Body;Body;Body;Body;5UTR;Body	S_Shelf	R	CCCTAAAATCGGCCCCTCCAAATCAAAGTACAAAGACTTCATTTTCATTATGCAAAGGAG[CG]GCATCCTCTTTGATCTTTAGGGGAGTGAGCAGTAGTGCTGAACCCACTCTCCCGGTTTCC	chr17:46675044-46675589		RDMR	NA
cg21029045	0.898254	0.915422	0.916342	0.858631	0.917507	0.907509	0.349594	0.0806106	0.136146	0.164214	0.902277	0.182641	0.719636	3.57e-07	0.00128034			PITX2;PITX2	NM_153426;NM_153427	Body;Body	N_Shore	F	AGAATGCATTCCCCATGTCTAGGAAACCTGGGGTAGGGACTGGGGGAAGGAGACATTTTG[CG]TCTCTCTGGCTCCCAGCACAATAAGAAATGTCAGCCTCGGCTTGGCGACTGCGAGCCCGC	chr4:111553079-111554210		RDMR	NA	4:111771270-111771558
cg10767141	0.896691	0.858221	0.873774	0.852986	0.85991	0.921998	0.183935	0.125563	0.149772	0.171916	0.877264	0.157796	0.719467	1.13e-10	3.04e-06			HOXA11AS;HOXA11	NR_002795;NM_005523	Body;TSS1500	Island	F	TCGCCGGTGTAACTCATGTTGGCTGGGGGGCCTCCCGGCGCGCGCGGAGAGGCTGGGGTG[CG]CCCCCATGCAGCATGCTTGTGCTCAATTGCAGGGTCCTCGTTCTCGAGTGTGCAGAGGGC	chr7:27225050-27225629			NA	7:27190555-27192145
cg09789768	0.76149	0.827576	0.851662	0.911707	0.654386	0.804455	0.0972491	0.0655818	0.0885144	0.0819756	0.801879	0.0833302	0.718549	2.43e-07	0.000990563			TBX15	NM_152380	5UTR	S_Shore	R	CTGAAGAAATGTTGATTGGTCCTCACCAGTTTCTTGAATTCCCCTTTTCCCATTTCACAG[CG]GGTCCTCCCTACTAAATCATATTTTCCACCTCTGACACTTAGAGCAAGGGCCTCACTTAA	chr1:119522385-119522638			NA		1:119524080-119524335	Unclassified_Cell_type_specific
cg07899997	0.928622	0.914847	0.929149	0.756195	0.6301	0.930735	0.184718	0.0777129	0.138403	0.133125	0.848275	0.13349	0.714785	5.2e-06	0.00731191		rs74343919				N_Shore	R	CGCAGAGCTGAGGCTACTGCTCACGCAAGGTCGGGATGCTACAGGACACTTTAAGAAGAG[CG]TTTCAATGGCTTCTTCCGACACCTCACTCTCTCCCCCTGGGCCTGACCTCAGAATGCCAG	chr12:85673878-85674700		RDMR	NA	12:84195904-84196116
cg05492170	0.95519	0.941829	0.948635	0.96426	0.961852	0.958514	0.351908	0.104279	0.245707	0.265075	0.955047	0.241742	0.713304	1.17e-07	0.000601246						N_Shelf	F	GGCCAGTGAGGCCTGGGCGCCTCCGGGCCCAACCTCGAGCTCGCCATTTTTGAACCCAAG[CG]GGGAAGGTTGGTGCTCATGCTATAGATTATGTTAAAGGTTCCTTTAAGCACTTTAATACA	chr4:111539228-111539483		RDMR	NA	4:111755630-111755791
cg13736376	0.919024	0.927814	0.917714	0.957357	0.88794	0.63621	0.200957	0.110207	0.163728	0.179509	0.874343	0.1636	0.710743	3.23e-06	0.00550224	rs2739199		PITX2;PITX2;PITX2	NM_000325;NM_153426;NM_153427	Body;Body;Body	Island	F	GAGTTGCCCCATCCGGCAAGGTCCTAGGATCCCGGCGCTGTGGGTGCGGCTCACACGGGC[CG]GTCCACTGCATACTGGCAAGCACTCAGGTTGGAGGCCGGGTTCTGCACGCTGGCGTAGCC	chr4:111539228-111539483		RDMR	NA	4:111758693-111760255
cg13253210	0.886649	0.915931	0.913191	0.903388	0.914735	0.744379	0.2288	0.0662328	0.217209	0.18869	0.879712	0.175233	0.70448	2.88e-07	0.00108087						Island	R	GAGGCCGGCCATCCACAGGGCTGCCGGGGCTCCCTTGAGGTGGATGCGGTGAGGCGCGAA[CG]GAGCGGGTAGAAATGAGACGGCGCAATGGCGGAAAGCAAAGCAGAAATGGCGTGACAGCC	chr10:132365685-132365981			NA	10:132255635-132255969
cg13292042	0.848623	0.902525	0.883451	0.813292	0.740862	0.820898	0.191616	0.0712288	0.133776	0.133603	0.834942	0.132556	0.702386	4.21e-08	0.000270172						S_Shore	F	TACCAGAAATTCCTCTCGTTTACTTCCAGACTTCTTCAGTCAACCACGTTTCTTGCTTCC[CG]GTGTGCTTAGATTAACTGCAGTTCCTCAGGGGGTTTATAAATCAATCAATAGGGAGTCTA	chr4:111532647-111533391		RDMR	NA
cg21406271	0.969088	0.963493	0.966738	0.959395	0.973556	0.959946	0.321132	0.076265	0.343438	0.312287	0.965369	0.263281	0.702089	6.07e-07	0.0018701			RUNX3;RUNX3	NM_004350;NM_001031680	TSS1500;Body	Island	F	GCGTGCTGAGCCTCCCCGCCGCTTTGGAGACGGGGCTAGATTTTCGTTGCCTCCGGCTCT[CG]ACAGGTGCAAAACAATGAATTCCAAGCCTCGGAAGCAAAGAAGCTTAGGATCCGACGGTG	chr1:25255527-25259005			NA	1:25127743-25131723	1:25257887-25258149	Unclassified_Cell_type_specific
cg26916621	0.954254	0.962801	0.958705	0.961267	0.870128	0.964236	0.118178	0.0752575	0.363428	0.450288	0.945232	0.251788	0.693444	1.5e-05	0.0131079			MIR10A	NR_029608	TSS200	N_Shore	R	GTATATACAGAAGACAGACAGATCTTCTTGGCCCAGAAATTTTCCAGTTCTCCTACTTTC[CG]CGCCTTCTTCGTTTGGGGTGTGGTTTGAGTGCTTTGGTTTTATTTCGTTTTGTTCTAGTT	chr17:46658948-46660003		RDMR	NA
cg06374962	0.893156	0.887482	0.897016	0.862252	0.881897	0.926747	0.0798939	0.470361	0.153217	0.119068	0.891425	0.205635	0.68579	1.17e-05	0.0115524						N_Shore	R	CAGCGCGACCTCAAGCCAGGACTTCTGCGAGGTCTCAGGTCCGAGGGCCAGGTCGGGCGC[CG]GTTGCACCGCCCACCGCGCGCCTCCCCTTCGTCCCCAGGCCCTGGTCCGGGGCTCTTGCT	chr4:111532647-111533391		DMR	NA	4:111751318-111751531
cg26831119	0.962556	0.959936	0.960514	0.958661	0.953984	0.958003	0.231516	0.141683	0.338053	0.384146	0.958942	0.27385	0.685093	2.44e-07	0.000990563			PITX2;PITX2	NM_153426;NM_153427	Body;Body	S_Shore	R	AAAGCTATTTAACAATTAATGCGTTCCTGGGGGAGGCCGGGGGAAGTACCCGCCCCTTGT[CG]GGACGCAAAGCCAGGCGTCAGGTCCAAAGGGGCTGCAGTGCAGTCCGATTTCAGCACGGA	chr4:111549879-111550203		RDMR	NA	4:111769959-111770760
cg20291436	0.907607	0.901555	0.902245	0.938614	0.875484	0.727087	0.20761	0.0425468	0.256937	0.272854	0.875432	0.194987	0.680445	2.14e-06	0.00421699		rs1051888	PITX2;PITX2;PITX2	NM_000325;NM_153426;NM_153427	Body;Body;Body	Island	R	GGTCCACTGCATACTGGCAAGCACTCAGGTTGGAGGCCGGGTTCTGCACGCTGGCGTAGC[CG]AAGCTGGAGTGCTGCTTTGCTTTCAGTCTCAGGCTGGCCAGGCTCGAGTTACACGTGTCC	chr4:111539228-111539483		RDMR	NA	4:111758693-111760255
cg05527785	0.885576	0.881758	0.882638	0.866183	0.733613	0.90697	0.197875	0.112086	0.187919	0.231214	0.859456	0.182274	0.677182	9.69e-08	0.000532703	rs41308592		HOXB4	NM_024015	TSS1500	S_Shore	F	TCTGTCCCCCTTCTCCTATCCACTCCTCCCTTTAACCCACACGGCCCAAGCCTGGAGAAA[CG]ACTTGGTTTCCCACACTATAGACAGAGCGCTGGGGTAAAAAAACCTGCAACTTTTGAGAG	chr17:46655215-46655604		RDMR	NA	17:44010789-44011543	17:46654740-46656622	Unclassified
cg26342147	0.963344	0.95892	0.965945	0.95798	0.960537	0.959702	0.247676	0.242882	0.320351	0.327965	0.961071	0.284719	0.676352	2.92e-10	5.88e-06			EMX2OS	NR_002791	Body	Island	R	GGACGCCAGCGTTTCAGAAGTAGCATAGGCTCCTAGATGGACGCTGACAAACCCAAGTAG[CG]CCTTACATTGTCGGGCGAGGACCAGACTCCAAGTTAAAAGGCCGGCCGGGCTATCAGTGG	chr10:119293917-119297675		DMR	NA	10:119285694-119287327	10:119295779-119295995	Unclassified_Cell_type_specific
cg02725370	0.846289	0.850891	0.837868	0.799305	0.875607	0.850406	0.195788	0.157504	0.171815	0.153433	0.843394	0.169635	0.673759	6.09e-11	1.97e-06			PITX2;PITX2	NM_153426;NM_153427	Body;Body	N_Shore	R	TCATTATTTCTAGTTCTTTATGTGCTAGTTATCAAAAGCGAACGACCAGGGGCGCCTGCG[CG]GCTTGTGACTGGCGCAAGCAGAACTCCTCTGCTCTTAGCCGTTTCCTGCTCACCTACGAG	chr4:111553079-111554210		RDMR	NA	4:111771270-111771558
cg09781994	0.942973	0.945069	0.944488	0.946827	0.954552	0.944054	0.389859	0.057548	0.33159	0.319617	0.946327	0.274654	0.671674	3.01e-06	0.00524653			PITX2;PITX2	NM_153426;NM_153427	Body;Body	N_Shore	R	CTGCCCAAGCTAGCTCAAGGACGAGGCCCGCCTGGACTCAGCTTGGAGCCACGTGATGGG[CG]TGAGTGTGTGAGCTCCTGGTAAGGCGCAGAGGTCAGATGGAGACCTTGCATCCTGCCCGA	chr4:111549879-111550203		RDMR	NA		4:111548098-111548311	Unclassified_Cell_type_specific
cg11124080	0.881333	0.900494	0.905155	0.82663	0.768854	0.913269	0.241937	0.1471	0.197238	0.215204	0.865956	0.20037	0.665586	3.86e-08	0.000255909			EMX2OS	NR_002791	Body	Island	F	AAACCCAAGTAGCGCCTTACATTGTCGGGCGAGGACCAGACTCCAAGTTAAAAGGCCGGC[CG]GGCTATCAGTGGCAGAGAGCAGAGCCTCAAACACGAAAAGCCAGAAAGCGCTGCAGAGGC	chr10:119293917-119297675			NA	10:119285694-119287327	10:119295779-119295995	Unclassified_Cell_type_specific
cg15056288	0.703534	0.729232	0.73057	0.806394	0.795868	0.947901	0.0898826	0.042774	0.155977	0.204226	0.785583	0.123215	0.662368	1.7e-06	0.00357438						N_Shelf	R	CGGAGGCTATTATCACTTCCTTCCAACTGCCCCTTGTGAAATAGTCAAAGCATCCCTGAT[CG]CGGAGGAGACAACCGCCAGATCACAAGGTGAGTTTTGTATTCCAGAGTTTCAACGGCTCT	chr2:119592602-119593845		RDMR	NA
cg07349208	0.763017	0.79678	0.790689	0.6683	0.501299	0.917602	0.138721	0.0376377	0.0708633	0.0713671	0.739615	0.0796472	0.659967	2e-05	0.0153238						Island	R	AGTGGTCACATCTGTGGGCCAGACTGGTGCGCGATCTTTGGAGGCGCAGCAGCAAGGCCG[CG]CCAGGGCTGAGCCCAGACCGCCCACGAGGAGGCCCGCCAGGCCCGGAGCAGCGGCGCGTG	chr4:111532647-111533391			TRUE	4:111751653-111752875
cg16041686	0.848293	0.818707	0.834807	0.916988	0.75433	0.887234	0.116547	0.077321	0.279875	0.273356	0.843393	0.186775	0.656619	1.17e-06	0.00279312						N_Shore	F	AGTAATGGGCTAATAATCCTCCCTTTTTTTCTTTTCATTTTGTAGAGATTAAGAGGCGCT[CG]TAGCAGAACGGCCTTGCCTTCAGCTGGTGGCGAGGATAGGCAATCTCATGGAAAAGTTGG	chr4:111560563-111560808		RDMR	NA
cg15652723	0.848775	0.775665	0.852206	0.938229	0.717383	0.927647	0.152172	0.248596	0.163708	0.185925	0.843317	0.1876	0.655717	6.63e-07	0.00193223	rs72898120					N_Shore	F	TTTCATTTTGTAGAGATTAAGAGGCGCTCGTAGCAGAACGGCCTTGCCTTCAGCTGGTGG[CG]AGGATAGGCAATCTCATGGAAAAGTTGGAAGAGAATGAGAAAACCAAAGACAGAAAGATT	chr4:111560563-111560808		RDMR	NA	4:111779921-111780257
cg14884929	0.763409	0.747125	0.772146	0.855729	0.59409	0.869004	0.0822173	0.102516	0.142104	0.135838	0.766917	0.115669	0.651248	1.45e-06	0.00321385			MIR10A	NR_029608	TSS1500	N_Shore	R	GAGGAAGGGTCATTCTGAGGCTGCCACGAAGTCAGATTCAGGCCTTTCTGGGTGCCTTCG[CG]CCCCTCCCCTCCCCCCAGGACTTTTTTTTTTTTTTTTTTTTTAGAAAAAACAAAACCCCA	chr17:46658948-46660003		RDMR	NA	17:44012513-44012656
cg18064927	0.640462	0.670586	0.738092	0.718956	0.721824	0.89919	0.0992713	0.0539631	0.084779	0.0854246	0.731518	0.0808595	0.650659	6.6e-07	0.00193223						N_Shore	F	AGGTCGGGCGCCGGTTGCACCGCCCACCGCGCGCCTCCCCTTCGTCCCCAGGCCCTGGTC[CG]GGGCTCTTGCTGCCACTCCCAACCCACTGAGCCCTGCCTCCTGGGATCCCACCCCGGGCG	chr4:111532647-111533391			NA	4:111751318-111751531
cg21749951	0.861447	0.831543	0.859568	0.771058	0.833134	0.866209	0.233557	0.129526	0.205812	0.177515	0.83716	0.186602	0.650557	5.57e-09	5.62e-05	rs11895800						F	AGCCAAAACGGCCTTGCGTGGTCGGGGCCAGCTGGAAGAGGTGACTTCCCACCCGGGTGG[CG]GCTGAGCTGGGGAGTCCAACAGCTCCCTTTGCTCAGGCTTCCGCTGTTTTCCTGGGAATC				TRUE
cg02811362	0.940397	0.918799	0.944095	0.922468	0.941102	0.792384	0.383614	0.103242	0.305969	0.274504	0.909874	0.266832	0.643042	2.79e-06	0.00504519						N_Shore	R	GCCCTCGTGACTCAGTTGATATTTCCACTCTGCATCACCGCGTGTATATTGTACTGAGAT[CG]CGGTGGCCTCGCCACCAGACACAGAGGGCAGAGGAGAGAGAGAGAGAGAGAAAGAGAGGA	chr20:49620446-49620680			NA
cg15480897	0.91113	0.878875	0.870565	0.868371	0.944833	0.912145	0.35704	0.0415398	0.323697	0.297861	0.897653	0.255035	0.642619	4.54e-06	0.00670346			LRBA;MAB21L2;MAB21L2	NM_006726;NM_006439;NM_006439	Body;3UTR;1stExon	S_Shore	R	GAAGCAAACAAAAAGAGAGCAACCCAACCAAAACAAATCACATTCTTGCACAAAAGTGAT[CG]TTTTCTTCCAAACAATGTGAATTTAAAAGGTCACACAAAAGAAGCAATCGGGCTCCGCCA	chr4:151504011-151505085		RDMR	NA
cg10657141	0.900165	0.938426	0.945086	0.943178	0.650481	0.951101	0.257254	0.361071	0.178395	0.186425	0.888073	0.245786	0.642287	1.41e-05	0.012663			HOXA11AS;HOXA11	NR_002795;NM_005523	Body;TSS1500	Island	R	CACGGTGACTTGATTACACTCTCTCATTCATGGTCACTTCCGAAGCGCTTTAGTGCCTTC[CG]TCCCTAAACCGCCAACAGCCAGAACGGCTTCTCCCCGCGGTTTGTCACTGATCCGCAGGG	chr7:27225050-27225629		RDMR	NA	7:27190555-27192145
cg08942939	0.776657	0.74565	0.796318	0.766847	0.494967	0.555214	0.0374548	0.0435041	0.0488991	0.060454	0.689276	0.047578	0.641698	1.08e-05	0.0110693			TBX15	NM_152380	TSS1500	S_Shore	F	TGTGAATTCACCTTGGGCCTCTTTGGACAAGAGGCTACTTTTGCCCCCTTCCTTCACCCC[CG]CCCCAAATTAGGATCCAACCAGGATGTCAGGAAGCTAGCATCCCAGGCGAATGCAAAAAG	chr1:119529819-119530712			NA
cg16193717	0.943235	0.947462	0.92148	0.905763	0.909411	0.530841	0.221712	0.198734	0.223523	0.240735	0.859699	0.221176	0.638523	5.76e-05	0.0268232			SLC12A7	NM_006598	Body	Island	F	GGGGGTCCCGTCATCCCCCAGTCACTGCAATCCCTGCCCTGTCCCTCGTGCGCACAGACG[CG]CCCTCACACACCTCCAGGGAGGCCAGGCAGTGCCAGGATTCTTAGAATCCACGCCAGCAG	chr5:1068746-1069000			NA	5:1121747-1122532
cg24948406	0.745322	0.803589	0.780458	0.878075	0.695069	0.883499	0.137699	0.106539	0.184805	0.211143	0.797669	0.160046	0.637622	3.57e-07	0.00128034			HOXB1;HOXB1	NM_002144;NM_002144	5UTR;1stExon	Island	R	CTGGGTCCCCGGTTACAGAGTGGGTACTCTAAGAAGGAGTTCATCCTATTATAGTCCATG[CG]TCAAGGCCGCAGGAGGGTCGGCCCGTTTGGGGGAGACACCCTCTTGCCCTACAACCTTTC	chr17:46607804-46608390			TRUE	17:43962804-43963329
cg02458062	0.964295	0.95916	0.959946	0.953159	0.890971	0.962944	0.214451	0.113857	0.410319	0.511557	0.948412	0.312546	0.635866	2.35e-05	0.0168388			HOXB3	NM_002146	Body	Island	R	GCAGCTGCCGTTGAGCTCCTTGCTCTTGGCATGTGGGGCAGCGTTGCCCAGGGACTGCAG[CG]AGCAAGCTGAGCGCTGGTAGTCGCCCTCCAGGTGCGTGGCGGCCTGAAATGGGGGTTGGG	chr17:46629553-46629816			NA	17:43984106-43984815
cg17616537	0.83773	0.828182	0.847623	0.891574	0.775031	0.918299	0.136416	0.119772	0.326997	0.281642	0.84974	0.216207	0.633533	1.09e-06	0.0026971			HOXB3	NM_002146	Body	N_Shore	R	CACGCCGAAATTGAATGCATCGTTTCTTAATAAATCCAGGCCTGGACTCAGAGCCCCCGC[CG]CCCTCCCCTTCGGGTCCCCGCCGCCTCCTCACTCCCCCACCCCACCGCCCGTCGCATTAG	chr17:46629553-46629816			TRUE	17:43983659-43983725
cg15431544	0.859389	0.836008	0.822705	0.809773	0.673598	0.865788	0.215725	0.139092	0.16534	0.197076	0.81121	0.179308	0.631902	1.91e-07	0.000832277			HOXA11AS;HOXA11	NR_002795;NM_005523	Body;TSS1500	Island	R	GCCGGAACCCCTTCGGGGCCAGAGTTTGAAGCCGTGGATGTGCCTGCCTGGTGGCTTGTC[CG]ATTTGCACGGTGACTTGATTACACTCTCTCATTCATGGTCACTTCCGAAGCGCTTTAGTG	chr7:27225050-27225629		RDMR	NA	7:27190555-27192145
cg14232218	0.883236	0.816056	0.916425	0.937935	0.902248	0.947295	0.249959	0.0870667	0.357987	0.379842	0.900533	0.268713	0.631819	4.56e-06	0.00670456	rs10991793					Island	F	CCGGCCCGCACCCGCCCTGCCGGGCTCCTGCTCCATTGCTGCCCCAGCCCACGTCCCTCA[CG]GCTAGACCCTGAGTCTGTCACCCGTTGGCAGCGCCCAGAATGGGCCAAGCACCCTCCCCG	chr9:93922196-93922679			NA	9:92961954-92962687
cg12810084	0.893863	0.937859	0.9115	0.885137	0.695955	0.948602	0.306077	0.204168	0.225861	0.257672	0.878819	0.248444	0.630375	1.59e-06	0.00343843			HOXA11AS;HOXA11	NR_002795;NM_005523	Body;TSS1500	Island	R	AGGGATGCCCTGGACTGGGGATAGCCAGGTGGGAGTCCGTCGCTGTGTGGCCTGTGGTCT[CG]GAGTCTGTTCTCCTGGAGTCTCGCATTTGCACCCCCTTCTTCGCAGTCCCCCTCCCATAG	chr7:27225050-27225629		RDMR	NA	7:27190555-27192145
cg00169419	0.752801	0.787027	0.801947	0.607127	0.879525	0.932626	0.105076	0.358876	0.0999885	0.10679	0.793509	0.167683	0.625826	3.68e-05	0.0214354						N_Shore	R	ACATGAAGTGATGAACACTCTGTAACCACATCTTAAACAGAAAGCCATTTTCTCTGAGAA[CG]AACTGATTGGTGATGTCCAATTAATACACATACACAGCACTTGTCACATTGTTGATGCCT	chr4:111532647-111533391			TRUE
cg01774894	0.912817	0.937615	0.933064	0.927596	0.815008	0.935643	0.194708	0.161658	0.353417	0.430937	0.91029	0.28518	0.62511	3.81e-06	0.00608999	rs17704996		LOC404266;LOC404266;LOC404266;LOC404266;HOXB6;LOC404266	NR_033203;NR_033205;NR_033204;NR_033201;NM_018952;NR_033202	Body;Body;Body;Body;Body;Body	N_Shore	F	CTTTCCATCCATCTTGTTCCCACCCCCCGTCATCCCCCCAACCCAATGATAAATCCAGGC[CG]TTAATCCGTAATGACGTAGATCGATCCATAGTCCACATTAACGGCTCCTCACTTTCGAGT	chr17:46675044-46675589			NA	17:44029394-44029516
cg26824721	0.694134	0.713036	0.686423	0.678973	0.693475	0.70508	0.0777382	0.060268	0.0730359	0.069446	0.695187	0.070122	0.625065	2.57e-13	4.15e-08	rs56839402						F	GACATTGGAATAGATCGAAAGCATCCTACAATCGCCGCCCGCCAGGCGCCCACGTGACCT[CG]TTGTCTTTGCGGCATGTGCAAACTTGTTCACAGCTGTGGCTGTTGTCATCACTTCAGCGG				TRUE
cg11041817	0.834427	0.842486	0.869652	0.714344	0.525652	0.889968	0.130209	0.113709	0.188476	0.186951	0.779421	0.154836	0.624585	2.51e-05	0.0172568			HOXB7	NM_004502	Body	Island	R	CTTGTTCTCCTTTTTCCACTTCATGCGCCGGTTCTGAAACCAAATCTTGATCTGTCTTTC[CG]TGAGGCAGAGCGTGTGCGCGATCTCGATGCGCCGCCGCCGCGTCAGGTAGCGATTGTAGT	chr17:46685244-46685449			NA	17:44040291-44040448
cg20821566	0.703662	0.732714	0.720658	0.801503	0.6431	0.851898	0.159826	0.0372732	0.148138	0.14678	0.742256	0.123004	0.619251	6.4e-07	0.00191254		rs11871998				N_Shore	F	GTGTTGGCTCCACCCACCTGCACCGTCAGGCCTTCTGGAAAGAGAAGGAGATCCGACTGA[CG]GAGCGTCTCCAAACTTCCAAGCAAATATTACCTCGTTAAAGCCCAGTGCCACATGACTGA	chr17:81016044-81016295			TRUE	17:78607581-78608190
cg18561589	0.890628	0.924099	0.910879	0.739214	0.942838	0.809215	0.234655	0.149556	0.279	0.346025	0.869479	0.252309	0.61717	2.26e-06	0.00435866			EMX2OS	NR_002791	Body	Island	F	GAAAATGGGGAAGTATTAAAGGAAGAGACGATTAAGCCCCTGAGAGTGTGGCTCCTGGGA[CG]CCAGCGTTTCAGAAGTAGCATAGGCTCCTAGATGGACGCTGACAAACCCAAGTAGCGCCT	chr10:119293917-119297675		DMR	NA	10:119285694-119287327
cg24917359	0.918755	0.926107	0.934531	0.896742	0.756273	0.847426	0.271426	0.117972	0.375295	0.304308	0.879972	0.26725	0.612722	3.9e-06	0.00619665			C1QTNF1;C1QTNF1;C1QTNF1	NM_198594;NM_198593;NM_030968	3UTR;3UTR;3UTR	Island	F	CGCCACCTTCCACCCCTGCGCTGTGCTGACCCCACCGCCTCTTCCCCGATCCCTGGACTC[CG]ACTCCCTGGCTTTGGCATTCAGTGAGACGCCCTGCACACACAGAAAGCCAAAGCGATCGG	chr17:77043741-77044489			NA	17:74555053-74556064
cg19304088	0.761255	0.761593	0.761749	0.78896	0.849276	0.894387	0.38	0.0690734	0.165502	0.157485	0.80287	0.193015	0.609855	7.14e-06	0.00891083			PITX2;PITX2	NM_153426;NM_153427	Body;Body	N_Shelf	F	TCTTGCTTATTCTTTCAAAGAAAGACCCTAGAGGAGGGAAATGTGTGACATGGGGTCAGC[CG]TGTTTTGTGCTGGTATTTGCCACCGATTACCAGTCTTAAAGTCTTATTTAATTTCACACT	chr4:111549879-111550203		CDMR	NA
cg17462200	0.898304	0.883584	0.880943	0.871283	0.765695	0.765868	0.166217	0.385644	0.171744	0.224469	0.84428	0.237018	0.607261	2.35e-06	0.00446387			TBX5;TBX5;TBX5;TBX5	NM_000192;NM_080718;NM_181486;NM_080717	5UTR;TSS1500;5UTR;5UTR	N_Shore	R	TAGTATTCCTAGTAGTATTACTATTACTTTATAAGCAGGCACAACTTCTTGCAAAAGACC[CG]CGTCAGACCCGGAGAAGGTGAGGCCCGCATCTCCCCTGCGCAGGCTCTCCGTGATAAGCA	chr12:114843022-114843610			NA		12:114840555-114842091	Unclassified_Cell_type_specific
cg22378919	0.74534	0.786484	0.743273	0.686814	0.648572	0.787091	0.12634	0.156113	0.10537	0.1186	0.732929	0.126606	0.606323	3.27e-08	0.000232963			TBX15	NM_152380	5UTR	N_Shore	R	TTTGATTCCTCGGAAATTTGTTCTGCCTGATGAAAGCAAAAGCTCGAACTCCCCTCAGGG[CG]CGAGGTGTGAGACCCTTGGGTTCCATTTGCATTTCTGGTTTGTCGTTGGCGGGTTCCTGA	chr1:119522385-119522638			NA	1:119323695-119323757
cg12664119	0.667761	0.681885	0.717072	0.826944	0.467033	0.633612	0.0591329	0.049807	0.0696236	0.0716321	0.665718	0.0625489	0.603169	8.42e-06	0.00979847			TBX15	NM_152380	TSS200	S_Shore	F	CTGTTAAGATTTCTTGTTGTTGTTTTCGCGAGGCCCGGGAGAATCAGCTCTCCCACCTTG[CG]GCAAGAAAAGATGACTTGTCAGGCCTCTGAAACGCCGAATTCTCTGCCGGACTGCGGAGG	chr1:119529819-119530712			TRUE	1:119333515-119333932
cg01951086	0.898196	0.904793	0.909759	0.920419	0.862709	0.916003	0.476636	0.105949	0.285028	0.332337	0.90198	0.299988	0.601992	9.79e-06	0.0105055			PITX2;PITX2	NM_153426;NM_153427	Body;Body	N_Shore	R	AAATCAAGATTTTCAGCATTTCTTCCCATTACATGCCTTTTCTTAATTAATGGCATTAAA[CG]TGTTTAGGCAGCAATTTTTCTTTTCGGTCAAAAAGTAGAAAAAGACATATTGAGTGTAGG	chr4:111553079-111554210		RDMR	NA
cg09495769	0.898549	0.824633	0.925982	0.643101	0.694902	0.958097	0.201702	0.29212	0.175093	0.222645	0.824211	0.22289	0.601321	2.3e-05	0.0166504			HOXA11AS;HOXA11	NR_002795;NM_005523	Body;TSS1500	Island	R	GCCAGGTGGGAGTCCGTCGCTGTGTGGCCTGTGGTCTCGGAGTCTGTTCTCCTGGAGTCT[CG]CATTTGCACCCCCTTCTTCGCAGTCCCCCTCCCATAGACTTGCTCTGGGAAGCGCCTCTG	chr7:27225050-27225629		RDMR	NA	7:27190555-27192145
cg11416290	0.744125	0.719816	0.669996	0.546672	0.591772	0.633549	0.0707576	0.0362309	0.0493986	0.0586383	0.650988	0.0537564	0.597232	3.24e-07	0.00118743						N_Shore	R	CAGAACTCTCTATAGGTCCTCTCTCCCAGGACCGGATAGATGATTCATTTTTATACGTAA[CG]TTTTACCCCAGTCTATTCCCGCAGCTGGTTAATGTTCAACCCCCGGGCCTCGAGAGGCAG	chr4:111532647-111533391			TRUE	4:111751653-111752875
cg00861899	0.779611	0.790659	0.776178	0.516736	0.628263	0.584899	0.111374	0.0454089	0.0949138	0.0853777	0.679391	0.0842686	0.595122	1.06e-05	0.0109209			BMX	NM_203281	TSS200		F	ATTTTCTTGTCCTTTCCAGCATAGAGCTCTACAAACAAAGGCAGGGTTATCACATGTACC[CG]AGAGCTGCCTGGGAAAAGTGGGAGCTATAGTTATCAAAATTGGAAACTTTATGAAGTATG				NA
cg17242937	0.966063	0.957279	0.950621	0.939182	0.950152	0.949363	0.296995	0.481107	0.316624	0.340454	0.95211	0.358795	0.593315	1.01e-07	0.000542671						S_Shore	F	CCGAGCTGATTTAAGACGTGGATTTCAGGTTTTTCCCTTGTCAAAGCAGTAAAGGAAGAG[CG]GGCCTTGGCGACTGTATTTAGATTCCGATTACTTCAAATTAGAAGGGGGTGGAGGGAGCG	chr4:111560563-111560808		RDMR	NA	4:111780504-111780624
cg25718696	0.878738	0.892627	0.858732	0.904764	0.883999	0.901653	0.343445	0.0647843	0.381411	0.38589	0.886752	0.293883	0.592869	1.11e-05	0.0112634			LRBA;MAB21L2;MAB21L2	NM_006726;NM_006439;NM_006439	Body;1stExon;5UTR	N_Shore	R	CACGCTGAGACTGTGGGGCGTCAGCAAACCTCCAAGTGCACGGCGGACTGAGTTGTACTT[CG]CAGCTCTCTGGACATTAATTACCTCCTGCACCTTCCATTTGGGGGAGGGTGAGGAAGAAG	chr4:151504011-151505085		RDMR	NA	4:151722915-151723039
cg00934355	0.906913	0.88953	0.908091	0.910319	0.900298	0.759668	0.517575	0.130907	0.199424	0.306834	0.879137	0.288685	0.590452	4.13e-05	0.0229523			DMRT2;DMRT2;DMRT2	NM_001130865;NM_181872;NM_006557	TSS1500;TSS1500;TSS1500	N_Shore	R	CTAAGCTGCCTTTGTTCCCACTTCTCTGATCCAGGTTAACTTTTAACATTCTGACAAACT[CG]GACAAAAGTAACGTTGGGATTACGTCAGGAATTCCCACCCTTCAACAAATATTTGTTGCG	chr9:1050078-1050510		RDMR	NA
cg22820316	0.73078	0.790873	0.817674	0.720448	0.588762	0.606065	0.0847352	0.217256	0.091406	0.0831315	0.7091	0.119132	0.589968	4.69e-06	0.00683238			TBX15	NM_152380	TSS1500	S_Shore	R	GGAGGTCCCCAGGGAGCACGAACATGAACTCTGGGGAGCTGGAAGCAGGGTACTGGTCCC[CG]CCTCCTGCAGCTCTGCCCAGAGGACTTGGGGAGCCCGGATGGAGAGGCGCAGGATCTCCC	chr1:119531991-119532196			NA
cg09651522	0.829892	0.881245	0.874054	0.89831	0.960733	0.952616	0.480324	0.142249	0.315728	0.301995	0.899475	0.310074	0.589401	9.97e-06	0.0105707						Island	F	CTGCAAGCTCTGTCCTGCGACCTAAAGCATGGGGACGTCCCTTCCAGCAGCATCAGTGGG[CG]AAAAGTTAACATGCTGAGGGCCACCGGCACCCACACTTGCTTCCAGGAATACTTGCGGTA	chr6:1381743-1385211		RDMR	NA	6:1329087-1330873
cg08219218	0.91638	0.912464	0.906286	0.847712	0.890744	0.907769	0.275195	0.156544	0.352319	0.449262	0.896892	0.30833	0.588563	2.73e-06	0.00494864			LRBA;MAB21L2;MAB21L2	NM_006726;NM_006439;NM_006439	Body;1stExon;5UTR	N_Shore	F	AACAAACAAACCCAGTCCAAACAACGCCTCCAGTAGGAAAAGAGGAAAACTGCGATAACA[CG]ACCCCCCGAGAAGAGACGAGACCAACACGCTGAGACTGTGGGGCGTCAGCAAACCTCCAA	chr4:151504011-151505085		RDMR	NA	4:151722915-151723039
cg08979895	0.927259	0.942108	0.943747	0.859767	0.800359	0.846158	0.503331	0.151879	0.248257	0.293451	0.886566	0.299229	0.587337	2.03e-05	0.0154598			PITX2;PITX2;PITX2	NM_000325;NM_153426;NM_153427	Body;Body;Body	Island	F	TGCGAGCTGGGACTCGGAGCTACGCCACAAACCTCAGCCGAACGCATGGAGACCTGCGGA[CG]GTTTGATCACTCAGCCAGGCGTTTCTCCAGGTCCAAAAACACTTAATGTAAAACAAACGC	chr4:111539906-111540127		RDMR	TRUE	4:111758693-111760255
cg03133735	0.938785	0.931826	0.939854	0.896651	0.933113	0.918609	0.480279	0.237415	0.340126	0.310057	0.926473	0.341969	0.584504	5.82e-07	0.00185339						S_Shore	R	GCTAAAAGAATATATAAATGCCTGTATTGACTCACTAATGAATTACCCAATTAAAACGTC[CG]GGCAATGCTGGGCGCTGGAAAGATTGTTAAATCAAGACATATTACAGGAGGGATATGAAG	chr4:111560563-111560808		RDMR	TRUE
cg24643262	0.65525	0.640537	0.650148	0.644969	0.57372	0.836107	0.0791135	0.121791	0.0676557	0.0618266	0.666788	0.0825966	0.584192	1.45e-06	0.00321385			BMX	NM_203281	TSS200		F	GCTTTTGTCTCCGTTTTTGTTGCGTTCAATCAGATCAACAAGTGTTGGCTAAGTGTTGAG[CG]TGGTTTCCTGTGGGATTGTGTAAGGCTCTGTAGGACAATAAACGTGTTGGGGGCACTGAG				NA
cg19162768	0.749728	0.833158	0.788607	0.757185	0.541229	0.824064	0.151964	0.108823	0.224681	0.173798	0.748995	0.164817	0.584178	8e-06	0.00962728						N_Shore	R	ATCAGTGAAACATTGTGACATAGTTGTAATACAAACTCAGCCGCCTTGCACTGCATCTTG[CG]GTAGGAAGTGTAATAGCAACAAAAATCATTTTTCATCTCCAGGCATTATTGGGCGAAAAA	chr15:96900142-96900644			NA
cg11775124	0.813836	0.81979	0.819458	0.897779	0.850068	0.703913	0.309465	0.0558061	0.298836	0.269292	0.817474	0.23335	0.584124	7.48e-06	0.00918383		rs56358111				N_Shelf	F	AGGGAGACTATATCACTTTTAGCCTGGTCCGTGTTGACCCCCCAGGGAAACTCACATACT[CG]TGTCTGTAAGATGTGTCTTAGAGCAAGCCCCTTTAAACAAAAGCAGCGCTGGCACTCTCC	chr2:119592602-119593845		RDMR	NA
cg01729491	0.908448	0.850768	0.869583	0.876091	0.822021	0.918162	0.393375	0.275277	0.223653	0.278143	0.874179	0.292612	0.581567	1.3e-07	0.000640799			HOXA11AS;HOXA11	NR_002795;NM_005523	Body;TSS1500	N_Shore	F	CTGCCGGGCTTCGGAGTGACTCGGCAGAGACAGAGGCACAGGGGCTGCCCTGCTGCTCAC[CG]GTCCACCCATCTGCCTGGTCTTCTGGAGCTGAGGACTCGGGAAACCATGCAATTGAGGCA	chr7:27227520-27229043			NA
cg11195065	0.824205	0.814712	0.84002	0.847805	0.63238	0.86466	0.0780082	0.116624	0.378492	0.321005	0.803964	0.223532	0.580431	4.67e-05	0.0242105			EMX2OS	NR_002791	Body	N_Shore	F	TGCCAGGCCCCTCCGCATCGGGCACCCAGGCTGGAGCCCTGCAGTTTGTCGTCTGGAGCC[CG]GAACCCGAGGTGAAAGGCCTCCGCTGAGCTCCCAGACTCCTCAGCCGAGCATATGCTGCA	chr10:119293917-119297675		CDMR	NA	10:119282202-119282409	10:119292092-119292382	Unclassified_Cell_type_specific
cg05151360	0.708319	0.676797	0.723622	0.647785	0.781063	0.652174	0.141741	0.0820731	0.138423	0.117793	0.698293	0.120007	0.578286	3.11e-08	0.000224719						N_Shore	F	ACCAATTCCAGTGCGATCCTCCCCAGACAATAACCCACCTCCCACCTTGGCCCTGCCCAG[CG]CAGCAAGACAGTTGTCTCCCTGTCGGTCTGCTTGTCCAGAAGAGCGGGGTCCCTGCCCTA	chr15:37403042-37403267			NA	15:35189808-35190062
cg16482878	0.77865	0.761386	0.681925	0.559856	0.823782	0.864525	0.196037	0.100555	0.198158	0.173413	0.745021	0.167041	0.57798	9.67e-06	0.0104443						N_Shore	F	ATCTCTCACCCTCTCCTTAAAAAACAAAACAAAACACTTTCACTCTGTGTGATACGTGGC[CG]GCTATGGTAGGGTAAGTGTTTGTAATCGTCTGCCTCTGCCCGGCATCCCTTTGCTGACGG	chr15:37403042-37403267			NA
cg02495620	0.868046	0.864423	0.889271	0.800201	0.80689	0.927634	0.309739	0.126347	0.291819	0.400788	0.859411	0.282173	0.577238	3.65e-06	0.00592874						Island	F	TGCACAGGTGGGCGATGCTTTGCTCCGGCCGGCTCACCTCCCCGATGAAAGCCCGCTCAA[CG]GCATCTGCAGGGCACTGCCCACCCCACCGCGGGGCTGAGACACCTTCCCTAGCACGGCCT	chr5:537303-537522			NA	5:589396-590522
cg26687072	0.730557	0.766608	0.815598	0.890357	0.861584	0.52307	0.157786	0.140904	0.201184	0.250644	0.764629	0.187629	0.577	3.58e-05	0.0211436			HOXB1	NM_002144	TSS200	Island	R	GGTCGGCCCGTTTGGGGGAGACACCCTCTTGCCCTACAACCTTTCGGCAGTATGTCACAG[CG]CTGGGGCTCGAATCCATGGCCTGACCCGCTCGCCTGGGCAAGCGCTTCCCTAGGAAGGGG	chr17:46607804-46608390			TRUE
cg26279336	0.686969	0.609288	0.657413	0.823546	0.512564	0.76879	0.130706	0.0615494	0.0914016	0.118548	0.676428	0.100551	0.575877	9.09e-06	0.0101766			LOC404266;LOC404266;LOC404266;LOC404266;HOXB6;LOC404266	NR_033203;NR_033205;NR_033204;NR_033201;NM_018952;NR_033202	Body;Body;Body;Body;Body;Body	N_Shore	F	CAATGATAAATCCAGGCCGTTAATCCGTAATGACGTAGATCGATCCATAGTCCACATTAA[CG]GCTCCTCACTTTCGAGTCCGGCTAATGGACATCAGTTGGGACTTAAGGCCAACAAATAAT	chr17:46675044-46675589			NA	17:44029394-44029516
cg08474521	0.6315	0.647169	0.655588	0.780218	0.671351	0.604651	0.117502	0.0430176	0.0940843	0.106206	0.66508	0.0902024	0.574877	1.4e-07	0.000661783	rs4724838					Island	F	TGTAAATCTCCGCCAATTTCGGTCCTAATCATCATTATAAACCCTTCCTCTGCCCGCTCC[CG]CGCCTCACCTCGCTGGCAAAACAGCCCCTGGCATGATCATCGCACCGGCCTGCGGGGTCA	chr7:1315050-1315947			NA	7:1282232-1282525
cg03066050	0.89755	0.862096	0.861917	0.898829	0.816795	0.930968	0.266138	0.0491744	0.482876	0.416401	0.878026	0.303647	0.574378	8.39e-05	0.0327775			KLF4	NM_004235	Body	Island	R	TCCCTGCTGCTCAGCACTTCCTCAAGACCCAGGGTCGGGGTAGTCCTGCTGGGGAGCTGC[CG]CCCCAGGGGGAAGTCGTGTGCAGCCGGCCGGTGGCCATTGCTGAGAGGGGGTCCAGCGCC	chr9:110249748-110252660			NA	9:109289184-109291342	9:110249142-110250998	Unclassified
cg17167253	0.804901	0.847011	0.788336	0.507191	0.591041	0.760782	0.16637	0.0818536	0.164018	0.157486	0.716544	0.142432	0.574112	3.99e-05	0.0226249			EN1	NM_001426	Body	Island	F	GACGGCTTTCAGACGCTTTCCTCCCTGTCTTCCTGTGTTTCCCATGTTTATCAATGTAAA[CG]GTCTCTCCGCAGAAAATATCGAGATGGTGTTTGTGTCTGTAAGGACACACAGTGAATATA	chr2:119602616-119604486		CDMR	NA
cg20184247	0.878514	0.806579	0.861027	0.835494	0.60486	0.783665	0.168611	0.0997142	0.30201	0.318792	0.795023	0.222282	0.572741	2.35e-05	0.0168388	rs4395118		LOC404266;LOC404266;LOC404266;HOXB5;LOC404266;LOC404266	NR_033203;NR_033204;NR_033201;NM_002147;NR_033205;NR_033202	Body;Body;Body;TSS1500;TSS1500;Body	N_Shore	F	GAAACCGAGCACAGCTGGGGCTAAGCGGCCTAGTTGCCGAAAAGACTGCAGCGGCCACCG[CG]TCTGCTGCTTAGTTTGAGTAGTAACATGTGTCTGAGAGTTTGTAAAGCGGGATCCCTTCC	chr17:46673532-46674181			NA	17:44026708-44027269	17:46670594-46672443	Unclassified
cg26103587	0.847475	0.831308	0.703309	0.833037	0.671386	0.955781	0.286429	0.25528	0.20164	0.201764	0.807049	0.236278	0.570771	7.02e-06	0.00891083	rs2569882					Island	F	GGCTGTGCAGCTTCCTCCTAGGCCTGCCCGGGCCCATGCCTCCCCCGAAGCGGCGGGAGT[CG]GTGCAGCCTCAACTTCTACTGCGTGTCCCAGGTCGCCAACCAGCTTTGCTCGCGTGCCGT	chr6:1619093-1621094			NA	6:1564226-1566412	6:1620027-1620184	Unclassified_Cell_type_specific
cg13367169	0.673137	0.722507	0.610126	0.873103	0.693351	0.58687	0.156164	0.0531324	0.118241	0.166957	0.693182	0.123624	0.569558	7.28e-06	0.00898178						N_Shore	R	GACTATACATCGCAGGTCCCCAAAGCCTATGGACCTTGGGAAATGTGGGGCCTCGAGTCA[CG]TCATTGTACCTGACAGTCTTTTTCAATAGACTAATTCAATTAGTGCTCGCGGTTTCGGTC	chr2:119611296-119611881		CDMR	NA	2:119325874-119326113
cg05036106	0.675604	0.757447	0.771593	0.785928	0.599644	0.886058	0.131316	0.147383	0.219161	0.211658	0.746046	0.17738	0.568666	5.14e-06	0.00729466			EMX2OS	NR_002791	Body	N_Shore	F	AAGCGAGGACAGGAGACGGCCGCGGAGTCCAGAACATCAGAACATCGGCTCCTCTGTCCC[CG]GGGAATAAACATTTGGAAAATCACTTTCCAATGGGGACCTGCTGTCCCTCACAGCAGCTA	chr10:119293917-119297675		CDMR	NA	10:119282520-119282578
cg26196480	0.88452	0.904639	0.902614	0.808384	0.634817	0.685477	0.329627	0.0868531	0.279899	0.254734	0.803408	0.237778	0.56563	5.49e-05	0.0262049			TBX5;TBX5	NM_080717;NM_000192	TSS200;TSS200	Island	R	CGGAGGAGCTCTGGGCAAATGAATACCGAGGCGCCGCTCTAGCTGGTTAGGCTTGGGATG[CG]ATAACTCAGTGCCCTCTTGCAGACTTGCATAGAAATAATTACTGGGTTGTCGTGGAGGGG	chr12:114845861-114847650			TRUE	12:113330670-113330960
cg11236727	0.769764	0.772445	0.713535	0.804364	0.833951	0.71892	0.162682	0.140976	0.236314	0.285804	0.76883	0.206444	0.562386	2.63e-07	0.00102008						N_Shore	R	GCGAGGAGATTTCTGCTACAAGTGCCGCGTTATTATGAGCTACAAGGTCAGACTATACAT[CG]CAGGTCCCCAAAGCCTATGGACCTTGGGAAATGTGGGGCCTCGAGTCACGTCATTGTACC	chr2:119611296-119611881		CDMR	NA	2:119325874-119326113
cg25750507	0.85452	0.8241	0.869784	0.850199	0.661435	0.873384	0.203436	0.127263	0.367735	0.344485	0.822237	0.26073	0.561507	1.63e-05	0.0135797						N_Shore	R	CCTAGCAGCTTGGATTTCAGCTCCGTCTTTGTGCCTGGGCTGCAGCCCAGATCCAGATCC[CG]CAGCTTGGTTTCCAGGCCTGAATGAGGACGCGGGTTTGTGAAACTGTGAGGTTTTTGTTT	chr17:46685244-46685449		RDMR	NA
cg21609584	0.804371	0.833927	0.846746	0.626897	0.41647	0.753539	0.164408	0.119563	0.153416	0.189944	0.713658	0.156833	0.556826	0.000185821	0.0496687			NPAS2	NM_002518	5UTR		R	TCAAAGGTTGCAAGAATAATATGTTGTGTTAGGATGGCCCTTCCATCCAGATATCATGGC[CG]TTTCTATCTTGAGAATTATTTGCTGACCAAACGATGTTACGGTACATTTACTTAATAACA				TRUE
cg15916646	0.814852	0.755244	0.673598	0.810198	0.646822	0.866661	0.228768	0.165555	0.176283	0.247164	0.761229	0.204443	0.556786	2.26e-06	0.00435866	rs17501125		HOXA11AS;HOXA11	NR_002795;NM_005523	Body;TSS1500	Island	F	CACCGAAAGCACGTAATCGCCGGTGTAACTCATGTTGGCTGGGGGGCCTCCCGGCGCGCG[CG]GAGAGGCTGGGGTGCGCCCCCATGCAGCATGCTTGTGCTCAATTGCAGGGTCCTCGTTCT	chr7:27225050-27225629			NA	7:27190555-27192145
cg16385330	0.913883	0.925691	0.914452	0.833302	0.918005	0.865782	0.409346	0.140054	0.334608	0.470907	0.895186	0.338729	0.556457	1.46e-05	0.0128551			LRBA;MAB21L2;MAB21L2	NM_006726;NM_006439;NM_006439	Body;1stExon;5UTR	N_Shore	F	TATCCTGAGTTTTTTCCCTCTCCTTCTCCTTCCTCACGCCCACCCCGCTTCTCTCGCACA[CG]GTCATCTTTACATATCAAGAGAAAGCAAAAAGGTTCCAAGAGGTACTTTTCTTTTTAGAA	chr4:151504011-151505085		RDMR	TRUE
cg03796943	0.709233	0.698142	0.714818	0.650052	0.677714	0.670155	0.1689	0.114544	0.11881	0.120884	0.686686	0.130785	0.555901	5.89e-10	9.6e-06							R	ACAAACCCCTTCAACATTTTACTGCATTAACAAGTAACATTTGCAGTCCCCATAGGATAA[CG]GCAGCTGCATAAGTCCAGCCTTTCTAGACACGCTCCTAAAATCATTTTGTCAATGAAGAG				TRUE
cg02703145	0.855005	0.886684	0.84402	0.890971	0.925398	0.807916	0.391487	0.0924602	0.403524	0.363789	0.868332	0.312815	0.555517	1.94e-05	0.0150421						Island	F	GCGCCCCTTGGTTCTCCTTCCTGGCCCCTGGCCCCCACTTTACATCCTGATTTGTAACCC[CG]CAGTGACTAACATAGCTCCCACCTCCTGGCCTGTTCACGGGGGTCCCCAGGGGTGCGCGG	chr9:93922196-93922679			NA	9:92961954-92962687
cg06352464	0.835783	0.80411	0.806105	0.763414	0.730244	0.723159	0.359784	0.0994477	0.206416	0.230569	0.777136	0.224054	0.553082	3.01e-06	0.00524653			CUGBP2;CUGBP2	NM_006561;NM_001025077	Body;Body		F	ACGGCACCGCTTGTCTAACAACACCGAACGCTGGGCCCATCCCCAGACGTTCCGATTCAG[CG]GGTCCAAGGTGGGGCTGGGAATTTGCATCTCTAACGAGTTCCCAGGTGATTGTGATGCCC				NA	10:11128131-11128286
cg02132714	0.842157	0.861077	0.8453	0.834661	0.74681	0.886026	0.300387	0.236807	0.299587	0.295597	0.836005	0.283094	0.552911	3.47e-08	0.000239554			HOXB4	NM_024015	TSS1500	S_Shore	F	TCCATAACCACCCGAGCAATACTAACCATGGGTCCGAGACGTTCTAATTGTCGCCGCCTC[CG]CGGCGAATAGAAATCTCACATCCCTTTGATACTGGGGATACAGCCATAGAGGTGACCCAC	chr17:46655215-46655604		RDMR	NA	17:44011663-44011695
cg01556275	0.794498	0.724219	0.72006	0.549098	0.586698	0.825629	0.15945	0.103392	0.17612	0.180341	0.700034	0.154826	0.545208	1.38e-05	0.0125071	rs78693025	rs4647024				N_Shore	R	CCCAAAATGCTTTATTGTCCCTCTGCTATTTCTACATATGGTCAAAATCATCTCACCTTC[CG]GGTTGCTGACATCGGCAAATTCAGTTTGGCAAACTGGGCTCTGCTCCCAGTAACCCTTTG	chr1:59247461-59250940			NA
cg18185980	0.59636	0.627814	0.63024	0.713781	0.396707	0.791236	0.0982555	0.0620102	0.0901887	0.0760727	0.626023	0.0816318	0.544391	4.43e-05	0.0236592			WIPF1;WIPF1	NM_001077269;NM_003387	3UTR;3UTR		R	GCTCAACCCTTACATAAGCATCAGATTTAGATTTTTAGAGTTTTGCCCACCAACTCAAAT[CG]GTTCCCTTCTTCTTCCATGTTTCTGATTTGATATATTTTCCTGACTTTTTTCCCCTCCTA				NA		2:175426005-175426068	Unclassified_Cell_type_specific
cg10993442	0.947675	0.943357	0.926061	0.945671	0.931391	0.867035	0.558067	0.191749	0.463888	0.321345	0.926865	0.383762	0.543103	3.35e-05	0.0205198			RUNX3;RUNX3	NM_004350;NM_001031680	TSS1500;Body	Island	R	CTGTGGCTCTTTGAAAAACACGACGAGGCCTGCAAAATGCGTTTTTCTTTTTTTCCTTTA[CG]CATGTAACCACGGTCCTGCATCGTGAAACGGTACGCGCGTCGGTGGCAAAAGAAAAACAG	chr1:25255527-25259005			NA	1:25127743-25131723
cg16342115	0.879874	0.904432	0.889253	0.837145	0.870545	0.938785	0.254562	0.131037	0.475544	0.520704	0.886672	0.345462	0.54121	9e-05	0.0340618			KLHL14	NM_020805	TSS200	S_Shore	F	AAACGGTCGTGCTTGGCCAGTAGAGAGAGACCATACAGGGGGATGGATGCTGGAGAGACT[CG]CAAAATTATGGCTCAAGGCTATTGTAAAAATTGTCGAGCGTAAATGACTGCGATTTCAAA	chr18:30349690-30352302			TRUE
cg11747081	0.639088	0.70656	0.696656	0.741292	0.667922	0.748334	0.276495	0.0832856	0.133545	0.147723	0.699975	0.160262	0.539713	7.13e-07	0.00200493							R	CACCCCAGTGCCGAGTCCTACAGGACACTGGCTGACGGATTAACAGGACATTTCAATGAT[CG]TTGCCTCGTAGGAGCAAATGTGGTCCGGTGCGATGCGAGGAAACTACGTCCTAATTTCTC				TRUE	13:75342799-75342873	13:76444159-76445321	Unclassified
cg08163855	0.683864	0.703321	0.686766	0.610147	0.608463	0.723329	0.142852	0.169255	0.107063	0.117765	0.669315	0.134234	0.535081	4.51e-08	0.000283498							F	GAGGAGTTGGCTGCCTGCCCTTCACAACTTGTTAAAGTGAACACTTAGACTCTAGGGGGG[CG]AGAGGGTTGATTCTCGCTCCGTGATCCTCCCCACTGATTGTTTTAGGTGCTGGGATGTCA				TRUE
cg16933229	0.871742	0.848548	0.882312	0.819523	0.87223	0.877918	0.216075	0.188638	0.387011	0.519497	0.862046	0.327805	0.53424	2.7e-05	0.0179162						S_Shore	F	CTAACCTTACGTATCTGTGAATTTCAAGGATGTTACATTTTTACATAAACAACTCCAGTG[CG]GATTCTCTGGAATGGGGGGAGTAATACCCCCATTCTAGAATATTAAAACATTTTCCCCCC	chr4:111560563-111560808		RDMR	NA
cg15171154	0.650909	0.73466	0.711058	0.708558	0.72241	0.63345	0.122596	0.150132	0.189902	0.180252	0.693507	0.16072	0.532787	1.94e-08	0.000159075			TGFBR2;TGFBR2	NM_001024847;NM_003242	Body;Body		F	GCCTGCAAGCACACTGACTTCCACATCCCTAGCATTTAGGCCTTTGAATAGAAGCTGACA[CG]TAGCAGCCAGCTGAACAAGTATTTAATGAGGAGCAACACAACTCCAAGAAGGGCTCCTTA				TRUE
cg05695106	0.916798	0.887065	0.916777	0.894117	0.80182	0.952571	0.351382	0.351838	0.411664	0.333851	0.894858	0.362184	0.532674	8.61e-08	0.000479151			RASA3	NM_007368	Body	Island	R	AGTGAGACACGTGTGAACAGCCACTCCCTGGAAATCTGTGCTGGGAGCTGTGGCAATTCA[CG]CGTGAAAATCACTACACAGGCACCACGTCGGCTCCCCGGCTCGGCCCCGACCTCGTTTAC	chr13:114780692-114781048			NA	13:113798741-113799150
cg03171924	0.875894	0.867298	0.883207	0.926481	0.922496	0.900138	0.453261	0.0846241	0.489564	0.427331	0.895919	0.363695	0.532224	0.000105164	0.0368757			RUNX3	NM_001031680	Body	Island	F	CTGGCCCCTACCCACCTCGGGACCTCACAGCACGCCCTCAGGCCGTGTCGAAAGGAAGGA[CG]GCAAAGGTCCCTTACTGAACCTTTTAAGAGAGCCTGCGCCTGGCAGTTGTCGATTGCGGA	chr1:25255527-25259005			NA	1:25127743-25131723
cg05036212	0.753713	0.727671	0.73406	0.814604	0.701728	0.504148	0.200334	0.0659768	0.179605	0.259234	0.705987	0.176287	0.5297	2.98e-05	0.0192383						N_Shore	R	GCCTCGAGTCACGTCATTGTACCTGACAGTCTTTTTCAATAGACTAATTCAATTAGTGCT[CG]CGGTTTCGGTCTTCATCTGGAGCCCATAATAATGTGGGGGTGGGTGGGTGCTGGGGATTC	chr2:119611296-119611881		CDMR	NA	2:119326161-119326310
cg06263178	0.582434	0.638131	0.655483	0.396925	0.59223	0.557932	0.0381539	0.0358495	0.0446903	0.0459534	0.570522	0.0411618	0.529361	3.58e-06	0.00583584	rs35857828		ZNF423	NM_015069	Body		F	CTTGTGAAGTCATCTCCGTGAGCTTCATGAAGCAACACCGCCAAGGGCCTGAGCAAAGGG[CG]CTCTGCTCCACTCGAGTGAAAGCAAAATGCTTTCGGGGTTGAATCACTGTTTTTCTTGAC				NA	16:48244024-48244170
cg17358883	0.843805	0.811596	0.792958	0.855145	0.813983	0.831536	0.232617	0.0856494	0.348995	0.519551	0.824837	0.296703	0.528134	9.36e-05	0.0346127			PITX2;PITX2	NM_153427;NM_153426	TSS1500;TSS1500	N_Shore	R	TGGGCACGGCCACGCACTGACCCAGTGTTCACGAAGGGTTTGCACTGGACAAGGCTCAGA[CG]CTCATAGAGTCTAGAATTTCCTCTGCTGTACCTACATTCAACAAGTTCACCCTGGGTCAC	chr4:111560563-111560808		CDMR	NA	4:111777178-111778584
cg07318128	0.83663	0.850454	0.877711	0.879409	0.649115	0.875349	0.202153	0.31908	0.351418	0.32829	0.828111	0.300235	0.527876	8.38e-06	0.00979405	rs9903182		HOXB6	NM_018952	TSS1500	N_Shore	F	AATAAAATATAGGAATAGCTCTTGGCGAAAATGTTTGCCGTGCGAGCAGGAAGCCGTGAG[CG]CCCTAGTTGGAGGCTGCTCTGCGCCGACTAAGAGGCCTCTACTCCCAGGCCTGGCCTCTA	chr17:46685244-46685449			NA	17:44038783-44038873
cg08038033	0.655124	0.671411	0.648208	0.603266	0.61367	0.672326	0.128846	0.127891	0.114872	0.095219	0.644001	0.116707	0.527294	8.47e-10	1.14e-05			FOXP1;FOXP1	NM_032682;NM_001012505	5UTR;5UTR		R	GCGGGGGAACAGCACACTCTTCTGTTGAAAAGAGTTACTCAAACAGAGGCAACAGTTAAC[CG]GTCATGAAAACTCCTTCTTTTAGAGCCTGGACATAATTCCCACACCCTGAAATATCTTCA				TRUE		3:71353876-71354156	Promoter_Associated_Cell_type_specific
cg04904318	0.941165	0.946347	0.938931	0.948399	0.936718	0.959525	0.360914	0.435816	0.438373	0.436959	0.945181	0.418015	0.527165	6.55e-10	9.6e-06	rs7207109		HOXB1	NM_002144	1stExon	Island	R	GTGTTTCCTTGTCCTCGGAGAGGAGATCAGCATAGGCCGGTGCAAAGCTCGCGGTCTGCT[CG]TTCCCATAAGGGGGATGCTGCGGAGGATATGGCCCCGGACCGGCTCCACCTGCTCCGTAG	chr17:46607804-46608390			NA	17:43962804-43963329
cg21853871	0.832063	0.787683	0.808519	0.919692	0.783757	0.903158	0.187478	0.166655	0.430306	0.470478	0.839145	0.313729	0.525416	6.62e-05	0.0290228			HOXB3	NM_002146	Body	N_Shore	F	CCCCGCCGCCCTCCCCTTCGGGTCCCCGCCGCCTCCTCACTCCCCCACCCCACCGCCCGT[CG]CATTAGCGGACACTCTATAATAGTGGCATTTATTAAGAGACCTGTTCTCCTTTCGCTGCC	chr17:46629553-46629816			TRUE	17:43983659-43983725
cg27211408	0.955985	0.941515	0.938251	0.663943	0.755545	0.960186	0.441858	0.2782	0.366885	0.30295	0.869238	0.347473	0.521765	8.04e-05	0.0320054		rs34496691	MAD1L1;MAD1L1;MAD1L1	NM_003550;NM_001013837;NM_001013836	Body;Body;Body	Island	F	TCAGAGGACGGAACGCCATGGGCACACGGCAGCTGTGAGACCGAGCCGCAGGGGGACGCC[CG]GCCCTGACATCATGGGAACAAGCTAGAGCAGAACACCATGAGGACCCCGCCTCTGTGAGA	chr7:2059907-2060131			NA	7:2026194-2026842
cg26218269	0.838105	0.842742	0.815719	0.85861	0.710438	0.73744	0.154866	0.144974	0.306969	0.514069	0.800509	0.280219	0.52029	0.000121119	0.0399523	rs4696537	rs71596227	LRBA;MAB21L2;MAB21L2	NM_006726;NM_006439;NM_006439	Body;1stExon;5UTR	N_Shore	F	GAGAGAAGCAGGGGGAGAGCGGGGCGAGAAAGAGGTCGGAGGGGAGAGGAGGGGGAGAGA[CG]ACTCAGAAAGTGGAATCTGTAAAAGCAAGCTAGAGGAGAAGAAGGAAAACCCTGAATCGT	chr4:151504011-151505085		RDMR	NA	4:151722385-151722678
cg00073794	0.812952	0.828246	0.853579	0.852898	0.850959	0.886708	0.372763	0.20634	0.341147	0.395867	0.847557	0.32903	0.518527	5.17e-07	0.00170559			ALK	NM_004304	Body		R	AGGCATAATGAAAACAAAAAGTGTTATGCAAAATGAGACGTTAGAGGAAGCCCGGCCCGG[CG]CGTGCCTTGCATACCCAACACGCTGGCTGGGAACAGCGCGCAGGTTTTCCACGCTGGCCC				NA	2:29894834-29894896
cg21901395	0.863069	0.808629	0.880556	0.901087	0.772241	0.9163	0.239052	0.155409	0.453404	0.509322	0.85698	0.339297	0.517684	9.95e-05	0.0357342						N_Shore	R	ACGTTGCCTCTCATATAATGGCACCAATTTCATTAGGAATCAAATGCTCAGCGTTTCTCA[CG]TACGCTTCTAGTCCTTTTGGCTGCCTCCCTCGAAAGACCAAGAATTAAATAGATCAGAGG	chr17:46604362-46604881		RDMR	NA
cg20945520	0.670093	0.695658	0.652639	0.80654	0.609986	0.642678	0.103265	0.0712921	0.283152	0.195015	0.679599	0.163181	0.516418	8.26e-06	0.00974102			C3orf21	NM_152531	Body		F	CAAGGGCTTTCAGATTTTACAGAAACGTTCCGGCTCTTGCCATCTCAGCCACATCAGGCC[CG]ACTTAGGACCCTCTGGGACCTTTACAACCCCAGAGGTCAGTGTCAGGCAGCCCCACCGAA				TRUE	3:196411354-196411705
cg06842954	0.906503	0.918789	0.912155	0.937615	0.881347	0.917811	0.347666	0.313425	0.447262	0.477179	0.91237	0.396383	0.515987	2.38e-07	0.000986017			PITX2;PITX2	NM_153427;NM_153426	TSS1500;TSS1500	N_Shore	R	TTAGCTGGGACACCGCGCCCGAGGTCAAGGCGGGTGGACCAGGCATGCTGAGAGTGTCGG[CG]CACAGGTGGGCACGGCCACGCACTGACCCAGTGTTCACGAAGGGTTTGCACTGGACAAGG	chr4:111560563-111560808		CDMR	NA	4:111777178-111778584
cg20806725	0.698136	0.701294	0.724886	0.742891	0.712521	0.777154	0.338946	0.140656	0.147076	0.22136	0.726147	0.21201	0.514137	1.15e-06	0.00279312							R	CTGGCTGACGGATTAACAGGACATTTCAATGATCGTTGCCTCGTAGGAGCAAATGTGGTC[CG]GTGCGATGCGAGGAAACTACGTCCTAATTTCTCTATCAGGGGCTTGCACAAGGCTGTTTT				NA	13:75342799-75342873	13:76444159-76445321	Unclassified
cg09003509	0.725434	0.729696	0.721145	0.726638	0.784094	0.598225	0.213357	0.117581	0.208768	0.263207	0.714205	0.200728	0.513477	1.16e-06	0.00279312							F	AAGAGGAAAAATCATACATGCCCGTAGGGGCAGGCAAGCAACGTAAACAGATGAAGGAAC[CG]GATGGTGGTTTCTGCACAGACACCCTCCGTCTGCGTATTAAACACGCAGGAATACTCTTC				NA	12:129067937-129068003
cg03274456	0.744873	0.704305	0.717823	0.855	0.782307	0.514542	0.271116	0.110177	0.218329	0.227743	0.719808	0.206841	0.512967	4.43e-05	0.0236592			AHNAK	NM_024060	Body		F	GTCACCCTTTGGCACTGTCCTTTCTCCCTGTGAGTCCTCTCCCTCTTTTTCTTTCCTTCC[CG]CTCCACGCCCTTCAACGCTCCCTGCCGCTCATTGCAAGCCGCCGCCCTTCCCTCCCCCTC				TRUE	11:62029534-62029737
cg10052782	0.481294	0.462945	0.461554	0.556172	0.631537	0.751173	0.0376862	0.0373308	0.0584283	0.0535186	0.557446	0.046741	0.510705	2.53e-05	0.0172835							F	AACACCCGATGTGACCTACTCTCTGTTGATCTCTCCCTTCAGAGGCTGCTGCCCTTCCCG[CG]GACTTTCAATTTGGCCAGAGAGAGAGAAAATGTGCAGTAATGACAGAATGTCCTGCCCGG				NA	16:26970928-26971007
cg20792376	0.701149	0.821865	0.650914	0.585705	0.450393	0.544198	0.121654	0.0823397	0.146598	0.127265	0.625704	0.119464	0.50624	6.51e-05	0.0287485			EMX2OS	NR_002791	Body	Island	R	CTGAGGGAGAAAGAAACTGCAAACCCCTTTGGTTCTGTTTCCTTGCTTTCAATAATGAAT[CG]AGACAGCGTGTGTGTGGTGAGGGAGTGACGAGTTTCAACGTGATGAAGGAGATAAAACCC	chr10:119293917-119297675		DMR	NA	10:119285694-119287327	10:119296178-119296325	Unclassified_Cell_type_specific
cg26386673	0.723312	0.788521	0.740779	0.666422	0.487636	0.647549	0.172417	0.0774035	0.209121	0.219734	0.675703	0.169669	0.506034	2.82e-05	0.0184674						Island	R	ACAATTTTTCTCTCTGCCTGTGATGTGACTCATTAGGCAGCCAAATGAAAGCCATGATGA[CG]GCCATGATGACAGCGGCCATCAAGCGCTGCTTGTTTATCTTCCTCCCCTCGGCCTGTCTC	chr2:237071794-237078762			NA	2:236736534-236738366
cg04676482	0.82816	0.861498	0.850877	0.897416	0.882932	0.875352	0.432877	0.133197	0.435409	0.44522	0.866039	0.361676	0.504363	3.67e-05	0.0214287						N_Shelf	F	ACAGGTGAGGGATGGAAGGGGGTGGCGGGGAGAAAGCCCCCAGACGGCGGATCGTCTGCG[CG]GGGTTCCTGCCCCAGGCCTGGCGAACCTCTGAGCGCTCAAGGAGCACGGCGGCAGTGCGC	chr4:111539228-111539483			NA	4:111755630-111755791
cg24164564	0.868133	0.879666	0.871305	0.808169	0.585504	0.851509	0.246358	0.430472	0.280859	0.269178	0.810714	0.306717	0.503998	6.5e-05	0.0287354						N_Shelf	R	GCGGTAATCCCCACTGATTGAGCCCGCGCGGGGAGGTAAGGACTCCGGCGTGGGTGCCAC[CG]CGGTTGCGAAAAATCGGGTTCTGAACCCGGTCAGCAGGAGTGGCAGCGCCCCAGCAGCAC	chr8:76319450-76320196			NA	8:76478819-76479922
cg17929238	0.87264	0.868527	0.868719	0.855977	0.902288	0.86271	0.478864	0.119155	0.421884	0.459055	0.87181	0.369739	0.502071	7.11e-05	0.0302689			PITX2;PITX2;PITX2	NM_000325;NM_153426;NM_153427	TSS1500;Body;Body	S_Shore	F	GTCCCCCAGCATAGGTCAGCTGGAGAGGACAAACTAATCTCCTCTGGGTTTCTGCATGGG[CG]ATTGTTTTACTATGGAGTTAGTGTTATCATCTCTGAATGTGTATTTGTTTGACATTACAG	chr4:111542062-111544464		RDMR	NA
cg18878432	0.780281	0.728184	0.698428	0.475008	0.568059	0.553207	0.108477	0.103435	0.167386	0.151518	0.633861	0.132704	0.501157	4.01e-05	0.0226824			LOC404266;HOXB6;LOC404266	NR_033204;NM_018952;NR_033201	Body;TSS1500;Body	N_Shore	R	TGGAAGCAAAAAATAAAATAAAAATTCAGCCCAGGTTTTTCAGGTCCCCTGAAATAACCC[CG]TATTTCAAGTTGACCTACCAATGCCCGAATTCTGGAAACGAAATAACCTCCCCCAACATT	chr17:46685244-46685449		RDMR	NA
cg21907579	0.637072	0.601591	0.585775	0.781428	0.514915	0.690515	0.158218	0.0986776	0.137056	0.142342	0.635216	0.134073	0.501143	6.23e-06	0.0082177	rs78462880		TBX5;TBX5;TBX5;TBX5	NM_080717;NM_000192;NM_000192;NM_080717	1stExon;1stExon;5UTR;5UTR	Island	F	AAATATTACTGTTTATTACCAGGCATACCCCAGTAAAATAAAGAGGCAACCAGGCGATAG[CG]ACTATCTCACCAGCCGCTGCACCTATAGGACTTGGAGACGTCACGAGTCACGCAACCGGC	chr12:114845861-114847650			TRUE	12:113330245-113330601
cg25901381	0.576456	0.765954	0.680991	0.731991	0.504449	0.82765	0.205047	0.157118	0.165872	0.194822	0.681249	0.180715	0.500534	4.33e-05	0.0236309			HOXA11AS;HOXA11	NR_002795;NM_005523	Body;TSS1500	Island	R	CCTTCGGGGCCAGAGTTTGAAGCCGTGGATGTGCCTGCCTGGTGGCTTGTCCGATTTGCA[CG]GTGACTTGATTACACTCTCTCATTCATGGTCACTTCCGAAGCGCTTTAGTGCCTTCCGTC	chr7:27225050-27225629		RDMR	NA	7:27190555-27192145
cg11871628	0.614954	0.668843	0.643746	0.577799	0.364713	0.804986	0.122587	0.0792287	0.135524	0.115225	0.612507	0.113141	0.499366	0.000147323	0.0441699			CITED1	NM_001144886	TSS1500	S_Shore	R	GTAGCCCCAAGTGCCCTGCATTTGCTCTTCTAACAAAGTTCTGTTTGTTGACGGACTGAC[CG]GCTTACCGACACAAAGATGGGAAGCAAATGGAGAGACGGATCAAGGCCCTTCCTCGGCAT	chrX:71524832-71527299			NA		X:71528235-71528419	Unclassified_Cell_type_specific
cg21324402	0.668009	0.689589	0.683269	0.771408	0.446949	0.523918	0.110968	0.109093	0.168089	0.162399	0.630524	0.137637	0.492887	4.99e-05	0.0248477						S_Shore	R	GCCCACTACAATCCTTAAAGCTCCCGGAGTGAGCCCTTTTAAAAATGAATTGTATCTGGC[CG]GGCGTGCTGGCTCATGCCTGTAATCCCAGCACTTTGGGAGGCTGAGGCAGGCGGATCACC	chr6:31782872-31785190			NA
cg13245593	0.449279	0.493711	0.47244	0.822153	0.630678	0.63615	0.100417	0.0765106	0.084964	0.103594	0.584068	0.0913714	0.492697	0.000138106	0.0427947			TBX15	NM_152380	5UTR	Island	R	AGCCGCCATCCCTCAGGGTTCCGGGTCCCGGGTTTCCAGGGTCCCGGGTTTCCAAGGCCC[CG]CGATAACCCCGGGCGCACGCGGCGCGATGCGGCGAGGCGAGGCGAGGCGGTGGGGCCAGC	chr1:119522385-119522638			NA	1:119323836-119324429
cg14698646	0.941614	0.957252	0.940256	0.940188	0.812856	0.95567	0.358339	0.330607	0.518736	0.521501	0.924639	0.432296	0.492344	8.48e-06	0.00979847			HOXB7	NM_004502	3UTR	N_Shore	R	CCAGGCGCTTGGGGAACACGCGAGTGGTAGGTTTTGGGGCTCCCTAAGGCCCCTTGGTGC[CG]CTGCTGGGAAGGCGGAGGCTCAGGAGGGCAGGCAACCACAGGGTTAGTCCAGACCCACAG	chr17:46685244-46685449		RDMR	NA
cg23401796	0.710273	0.739365	0.722218	0.4789	0.697892	0.545496	0.193384	0.0451049	0.199755	0.190851	0.649024	0.157274	0.49175	5.19e-05	0.0253113			TRAPPC9;TRAPPC9	NM_001160372;NM_031466	Body;Body		R	TGAGTCAGACTCCGGGGAGATGGCACGGGCTAAATATAACGCTGGGCAGGCTGTCCGACG[CG]TCATTAACCTTTTTCCTTCAGAACAAAGGCGGATAACCCACCGAACACAAAACAAAAGTA				TRUE	8:141317755-141317850
cg13832669	0.769232	0.810381	0.784394	0.795633	0.752219	0.692217	0.296673	0.166976	0.247011	0.391918	0.767346	0.275645	0.491701	3.06e-06	0.0052948						N_Shore	R	GGAGTAGGAGCATGTTGCATGCACAGGGTGGTAATCGCATTTCGAGTGTAGATCAGATGG[CG]GTGGGGCCTCGTGGTGCGGGACATGAATGAGTTGTCGCAACACAATAGCGTGCAGCCTTC	chr2:119611296-119611881		CDMR	NA	2:119325874-119326113
cg16836311	0.681055	0.690184	0.722696	0.593885	0.348318	0.50281	0.130681	0.0619318	0.0973722	0.10473	0.589825	0.0986789	0.491146	0.000158931	0.0460799	rs11247857		MAN1C1	NM_020379	1stExon	Island	F	ACGGCGGCCCGGGGCAATAGCATCCCGGCCTCCAGGCCCGGGGACGAGGGCGTCCCTTTC[CG]CTTTGACTTCAACGCATTCCGGAGCCGTCTCCGCCACCCGGTCCTGGGAACGAGGGCCGA	chr1:25944099-25944772			NA	1:25815101-25817340
cg03871354	0.800153	0.794545	0.789784	0.84676	0.713966	0.760811	0.307208	0.153653	0.44917	0.264805	0.784336	0.293709	0.490627	1.57e-05	0.0132959		rs62496822	SCARA5	NM_173833	TSS1500		F	TGCAGGATGAAGACTAGCTGGCTGTCCATAGCAATTCAGTATGGGAGGGGGACCCAGGCA[CG]AATAATCCTAAACCTGAGCATGATTGCTTACGTTTGAAAAAGGACATCTAGGCCGGGTGC				TRUE		8:27849179-27851151	Unclassified
cg21864868	0.766894	0.718028	0.814346	0.747592	0.539324	0.898254	0.206404	0.143466	0.386531	0.306923	0.747406	0.260831	0.486575	0.000181291	0.0490647			LOC404266;LOC404266;LOC404266;LOC404266;LOC404266	NR_033203;NR_033204;NR_033201;NR_033205;NR_033202	Body;Body;Body;TSS1500;Body	N_Shore	F	ACTGATCGCTCCAGCCTTTATCTCAGCTGTAACTTCCCAGTCGAACAGGGCTCGCTTCGG[CG]GGCCAGGGCTCTCGCCTTTGCTGAAGAATTCTGGCTCAGGAAAGATGGAGAGGCTGGGGG	chr17:46673532-46674181			NA	17:44027881-44028016
cg25340966	0.56863	0.584433	0.538229	0.664248	0.420751	0.510448	0.062592	0.0580544	0.0618316	0.0640825	0.54779	0.0616401	0.48615	2.55e-06	0.00469309			TBX15	NM_152380	TSS200	Island	R	CCCTGGTCGAGACGGTTCTATCCTTTTGCAAAGAAGCCGGAAAGAGCTGGGTCCCGGGGG[CG]GGGGACAGACTGAGAGGCCAAGCAGGCCAGTCGTGACGACAGCCAGGCCCTTAGAAGTCT	chr1:119531991-119532196			TRUE	1:119333515-119333932
cg12238593	0.67664	0.731366	0.702399	0.802098	0.530012	0.742995	0.115576	0.19227	0.281814	0.258473	0.697585	0.212033	0.485552	2.32e-05	0.0167445			BTN3A3;BTN3A3	NM_006994;NM_197974	TSS1500;TSS1500		R	TGGAGGTGCTTAAAAATGTGCATTGCGTCTGGCTTTCTTTCCATGTATACATTTATTTGA[CG]CTGTAGTAAAATCTCCTCCTTCAGGTACCCATATTCATGCAAGCAAATGTTAGCAAACTG				NA		6:26439978-26440356	Promoter_Associated_Cell_type_specific
cg25007705	0.579727	0.610114	0.602815	0.502434	0.475864	0.655382	0.123199	0.0560655	0.0910393	0.0728781	0.571056	0.0857954	0.485261	1.04e-06	0.00259955			ECE1;ECE1;ECE1;ECE1	NM_001113347;NM_001397;NM_001113349;NM_001113348	Body;Body;Body;Body		R	GAGACCATGGGCTACTGGGTTGCTAAGTGCTGGAAACACCTGCATGTCCCCCAGGCACCA[CG]GCAGCTCTGAGAAGAGGACTCTGTGAGGGGAGGGCGGAAATGGGGAAGCTGGGATACAGA				TRUE
cg25793931	0.8968	0.890685	0.919291	0.906833	0.816921	0.906268	0.29493	0.36902	0.45977	0.493361	0.889466	0.40427	0.485196	2.05e-06	0.00412563						N_Shore	R	CAAAAATACAAGCTTTGTTAACATCTTGCCTTGAAAAGTTAAGATTAGACATTCCGTGCA[CG]TGTGGGGACTATAGGGCACTATGGAAATTTTTTCTTTTTTTTCTCCTCTTCTCTAAAGCA	chr10:119311204-119312104		RDMR	NA
cg18689332	0.711323	0.710406	0.784182	0.867053	0.808365	0.651203	0.317454	0.224979	0.245109	0.29787	0.755422	0.271353	0.484069	3.91e-06	0.00619665			TBX5;TBX5;TBX5;TBX5	NM_000192;NM_181486;NM_080717;NM_080718	Body;Body;Body;Body	N_Shore	F	AGGGAGGAGAAAGGCGAAGGGAGGAGGTAACAGCAGGCGGGCAACTGTAGGTAACCTAAG[CG]GAAAACAAACCAGGACGCATGCGCCTCTAGAGAACGGGTTTTGAAGATGCTTCAAAGGGA	chr12:114838312-114838889		RDMR	TRUE	12:113321714-113322970
cg24356804	0.74664	0.8415	0.86081	0.59336	0.769124	0.587783	0.293284	0.17052	0.228609	0.306457	0.733203	0.249718	0.483485	7.64e-05	0.031228			COL18A1;COL18A1;COL18A1	NM_130444;NM_030582;NM_130445	Body;Body;Body	Island	R	GCACTACGGGCCTTGTGCTGCTGGGCGTGGGTGGCGTGCAGCAGGCCGTGTGCTGCTGGG[CG]TGGGTGGCGCGCTATGGGCCGTGTGCTGAGGGCTGTGTTGGTTGATCTCTGTGTCAGGTC	chr21:46890848-46891115			NA	21:45715335-45715533	21:46890713-46891501	Unclassified_Cell_type_specific
cg02119494	0.771423	0.78462	0.801781	0.635037	0.708238	0.843834	0.245858	0.0647877	0.429719	0.357499	0.757489	0.274466	0.483023	0.000173453	0.0480098							F	TTATTTTTTTCCTCCTCCTGAGCCCCTGAGAGCCTGGTAGAGAAACATGGAATATTTCAC[CG]TCTCTTGTGTCTGCCTGCTCCAGTAATCAGCGGACTCAATCACGCTTGCAGTGTTTTTAT				NA	15:67955998-67956170
cg02019574	0.732728	0.637164	0.694599	0.652058	0.509089	0.626053	0.137481	0.1372	0.198459	0.164055	0.641949	0.159299	0.48265	2.28e-06	0.00436782	rs4953168					Island	F	GCGCATTCACTTAGGTGCGGGAGCCCTGAGGTTCAGCCTGACTTTCCCGACTCCGCCGGG[CG]CTTGGTGGGCTCCTGGGCTTCTGGGCTCACCCTTACACCTGTGTACTAAAGGGCTGCTAC	chr2:45227644-45228783		DMR	NA	2:45081010-45082273
cg17481703	0.625062	0.545192	0.636196	0.6864	0.614064	0.712758	0.213396	0.112367	0.147274	0.148853	0.636612	0.155473	0.48114	6.49e-07	0.00191607							R	TGCCGAGTCCTACAGGACACTGGCTGACGGATTAACAGGACATTTCAATGATCGTTGCCT[CG]TAGGAGCAAATGTGGTCCGGTGCGATGCGAGGAAACTACGTCCTAATTTCTCTATCAGGG				TRUE	13:75342799-75342873	13:76444159-76445321	Unclassified
cg23858650	0.601236	0.597135	0.608793	0.571966	0.580928	0.482903	0.0669499	0.0629038	0.130535	0.112489	0.573827	0.0932195	0.480607	1.08e-07	0.000560909							R	GCTGCGGCCGAAGCACAAGGATGAACAGCTGCGGATACTCGGCTTTGGTGCCAGGAAGAC[CG]CGGGGCGTGGCGGGGACCGGGCCCTGCGAATGGAGCAGCTGAGACTCAGCTCCGCGGAAT				NA	12:129068152-129068265
cg19496772	0.494653	0.505986	0.566018	0.669041	0.511255	0.715674	0.112125	0.0619601	0.123311	0.0892617	0.577105	0.0966643	0.48044	9.89e-06	0.0105221							F	TCAGTCCATATTAGTAGTCTGGGGACACCCCAGTGCCGAGTCCTACAGGACACTGGCTGA[CG]GATTAACAGGACATTTCAATGATCGTTGCCTCGTAGGAGCAAATGTGGTCCGGTGCGATG				TRUE	13:75342799-75342873	13:76444159-76445321	Unclassified
cg14565725	0.57759	0.59417	0.554825	0.657125	0.489725	0.525559	0.075974	0.0744809	0.113907	0.0800846	0.566499	0.0861116	0.480387	2.63e-07	0.00102008			TBX15;TBX15	NM_152380;NM_152380	1stExon;5UTR	Island	R	CCAAGTTACGCCACCGGTCGAGGACGGCAGGAGACCCCCGAGTGCAGAGAAAGCTCAAAC[CG]GCAGCGAAGTCGGTCCTAGCCAAGCTGAAAAAACGTCTCGGATTTCGCGGACAGCGGCCT	chr1:119531991-119532196			TRUE	1:119333515-119333932
cg17036690	0.632154	0.588189	0.596757	0.640797	0.543481	0.79763	0.123926	0.062721	0.245676	0.184891	0.633168	0.154304	0.478864	2.22e-05	0.0163712							F	TCATCGCTACGCCGCCTGCAATGCCGTTCAGCCTTCCGCTGTGTAATCTCCAGCACACTC[CG]GGGAGACTGTGAATTTCAGACACTCTCCCAGGGACCCTGGCTCCACAAAGCATGAAATGA				NA	4:4430532-4430589
cg04373359	0.633931	0.769952	0.672182	0.618999	0.59514	0.783467	0.155086	0.164969	0.225723	0.255082	0.678945	0.200215	0.47873	5.31e-06	0.00743317			TMEM30B	NM_001017970	1stExon	Island	R	CCAGGAAGGGGTTCTTGCCACCCATCCACGAGATGCTGCTGAAGATGAGGAGCTTGTGGC[CG]CCGAACGCGCGCACCGGGTAGTTGTAGGTGATGTTGACGCGGTAGGCGCCCCGCGGCAGC	chr14:61746804-61748141			NA	14:60816558-60818144	14:61746764-61748448	Unclassified_Cell_type_specific
cg01796225	0.75222	0.723501	0.643928	0.701664	0.812366	0.755741	0.187848	0.165136	0.296064	0.368622	0.73157	0.254417	0.477153	8.23e-06	0.00974102			CHORDC1;CHORDC1	NM_001144073;NM_012124	Body;Body	N_Shore	R	AGGGGGAAAAAAAAATCATGAGACTATAAGTCAACGAGCACGGTAATTATGCCACAGCAC[CG]AGAAAAAAAGCATTTAGTGTAGATTAAGAAATATTTAAAGATGACAGATCCAACATCTGG	chr11:89955742-89956358		CDMR	NA
cg07216436	0.659743	0.658047	0.591767	0.585863	0.459164	0.783855	0.11087	0.126491	0.200554	0.147857	0.623073	0.146443	0.47663	3.15e-05	0.0199292							R	GTCCTGTTCTCTATTTAGGACTTTAATACATAAACTTCTCTCAAGCAACTGTTCCAAGCT[CG]TTCATGTCACCTTTTAGCTCTGGTCTTTCCAGATCTCATTTTTGGCCCATCTTCTGGGCA				TRUE
cg00690402	0.751119	0.74349	0.75828	0.809957	0.481984	0.613794	0.163606	0.191651	0.257073	0.257165	0.693104	0.217374	0.47573	8.33e-05	0.0325891			LOC404266;HOXB5;LOC404266;LOC404266;LOC404266	NR_033204;NM_002147;NR_033201;NR_033203;NR_033202	TSS200;3UTR;Body;TSS200;Body	Island	F	GGATTGGAGGGGCCAGGGCTGGGGGTGGCACGGGCTCTTGGGCCGCTGGGCTCCTCTGGG[CG]GGCTCAGGGCTGGAAGGCGCTGCCAGCTGTAGCCAGGCTCATACTTTTCAATTTGTTGTC	chr17:46669434-46669811			NA	17:44024474-44025163
cg20175390	0.794438	0.680005	0.832454	0.626314	0.598975	0.607555	0.261722	0.115329	0.222452	0.257873	0.689957	0.214344	0.475613	3.62e-05	0.0212538						Island	R	GCAGGTTGGAGTGAAAAGCAGTTTGTACAGGAGGAGGCCGCCACTGGGCTGGGCCTGGAC[CG]GTGCGGGGAGCTGCCCCGCAGCCCAGGCAGCGTTTCCGAAGCCAGGACTGTGGTTGTCGG	chr2:119599458-119600966			NA	2:119315907-119316219
cg09601912	0.674609	0.637359	0.653306	0.649867	0.642824	0.61577	0.157183	0.0611655	0.244378	0.217499	0.645623	0.170056	0.475566	6.05e-07	0.0018701						N_Shore	R	CTTTCCCCGACGGCGTCTCACAGCCAAGTGAGCTTGTGAACACGGAGACGGCCGAGGATC[CG]AGACAAGGAGCTCGCTCGCTCGGTTTTTCCCGGGCTGTGTTTGCCATTCGCGGGAATAAA	chr2:119592602-119593845		DMR	TRUE	2:119307496-119307665
cg16174681	0.808527	0.780923	0.780082	0.592595	0.681971	0.769865	0.340074	0.103742	0.329479	0.268643	0.735661	0.260484	0.475176	4.81e-05	0.0244968			FER	NM_005246	Body		R	TCCTTTTTAAATCTCCATATTTTTTCCCACGTACTATCTTTGCTTTCTGTTTTCTTAGTT[CG]AACTTGTTCCAAGAGTGATTATGCTCACTCATTTCCTCAATTCCCACTTAGTTTTCAAAG				TRUE
cg17173816	0.751276	0.760629	0.763096	0.712416	0.700466	0.644185	0.310835	0.066302	0.328471	0.284653	0.722011	0.247565	0.474446	2.13e-05	0.0159901							F	CGCAATCTATGGAAGCTTAATGAGCGCCGTGGGGAGCAGCTACCTCCGCCTCCAACCCTG[CG]ACGCTGTGCTCTAAATCATCGCTTCTGAGATCACCCACTTCCAGACCAGCCTGGACAGCT				NA	15:67955998-67956170
cg05310240	0.897599	0.890018	0.890713	0.862258	0.881814	0.921282	0.511581	0.317598	0.415523	0.428748	0.890614	0.418362	0.472251	5.47e-07	0.00177419						N_Shore	F	GTCCCAGGAGAGATCAAAGGCCAGGGCTGGTGAGTTCAGGGAAGAGGAATTGAGGATGGC[CG]GTCCCACCACTATGTAATGAGAAGGCTGAAATTTATGTGGAGACCTGGAGCATGGGTAGG	chr17:47979465-47979740			NA		17:47978774-47979640	Unclassified_Cell_type_specific
cg18515303	0.591033	0.679651	0.641158	0.575256	0.654648	0.51003	0.116658	0.101511	0.193881	0.135636	0.608629	0.136921	0.471708	9.95e-07	0.00253396		rs76069023	SORCS1;SORCS1	NM_052918;NM_001013031	Body;Body		R	CTCAGCATTCCTTGCTTTGGGTTATATTCAAGCAAATTCTCACCAAGTTTAATCCTCTTC[CG]CTGAATTTTACCTCCTCTGCTTTGCAGCCCTAGTTTGAAAGAAGTTCCTATTATCCACTA				TRUE
cg01165776	0.765111	0.712567	0.787418	0.641268	0.772117	0.808272	0.223294	0.426375	0.258092	0.197685	0.747792	0.276361	0.471431	1.59e-05	0.0134212			EN1	NM_001426	Body	N_Shore	R	TAGCTGAGCGGGGAGAAATAGCCCAAGAAATGCACACAGCCCCAAAAAGGCCCCACTGCC[CG]TTCTGCATCCGGGACATGTTGAAGTGTTGTTGTATGTGTGTGCAGAGGCACGGACTCTTG	chr2:119602616-119604486			NA
cg12447928	0.760412	0.754409	0.699641	0.657173	0.587946	0.725086	0.392033	0.0793514	0.242341	0.190336	0.697444	0.226016	0.471429	5.81e-05	0.026967							F	AAGACAGGTTAGCGTAAGAAACTTGGTATCAATGAGAATCATGTAGGCAAGCTAAGAGAA[CG]GGCCTTGGAGATTGGCAGGATCCAGGGTAGCTCTAAGGACTAGAAAGTGGGAGCCAAAGG				TRUE
cg04628369	0.893373	0.893373	0.851688	0.918215	0.854898	0.843047	0.405592	0.318674	0.448466	0.444794	0.875766	0.404381	0.471384	1.73e-07	0.000782373			PMEPA1;PMEPA1;PMEPA1;PMEPA1	NM_199171;NM_199170;NM_199169;NM_020182	5UTR;5UTR;Body;Body	Island	R	ATGTTTCTCTCAATTACTGATTTTCAAGAGCCTGGTGTTTCCTGACATGAGCCAGGATGG[CG]GGCGGCGCCCAGGGGAGGGGAAGTGAACCGGGGCTCCGTTTCCAAGGCTCTTGGACAAAA	chr20:56247249-56247651			NA	20:55680704-55681408
cg14156792	0.860849	0.831209	0.786388	0.814913	0.674257	0.703991	0.311103	0.117801	0.443488	0.358344	0.778601	0.307684	0.470917	0.0001019	0.036243			SAMD11	NM_152486	Body	Island	R	CCACATAGACCCTCCCTGGAGCAGCCGTGGGGTCCCAGGTCCCAGTGCCAGGTTCTGTGT[CG]CTTTGACTCGGGTGCTGCGTGGGTGTGCACACAGTGGCGTCACGGGCCACATGCCGAGGC	chr1:869332-871872			NA	1:859231-861716	1:870696-871225	Unclassified
cg11761728	0.890912	0.869941	0.91411	0.954206	0.928257	0.941893	0.586613	0.27777	0.459711	0.459075	0.916553	0.445792	0.470761	1.98e-05	0.0152098		rs60539996				N_Shelf	F	GGAGGTGCGGAAAGGGGCAGGCGGCCTGCGGGCTAGCGGGGATGAGAGTTGTGGGGAGAA[CG]GAGGAGAGAGTAAAATTATTCCTTTTGGAAGTCCAAGGGAAGGGAGCTGAGGTGAGAGAA	chr4:111539228-111539483		RDMR	NA	4:111755956-111756270
cg15543523	0.664218	0.72495	0.688838	0.805474	0.582694	0.716416	0.227596	0.120657	0.237449	0.319824	0.697098	0.226382	0.470717	1.25e-05	0.0119545			ESR1;ESR1;ESR1;ESR1	NM_000125;NM_001122741;NM_001122740;NM_001122742	TSS1500;5UTR;TSS1500;5UTR	N_Shore	F	CTTTTTTCTATTTGTTTTTCATCTGGATATTTGATTCTGCATATCCTAGCCCAAGTGAAC[CG]AGAAGATCGAGTTGTAGGACTAAAGGATAGACATGCAGAAATGCATTTTAAAAATCTGTT	chr6:152128822-152129771			NA
cg13904968	0.613248	0.625303	0.648019	0.647968	0.530845	0.588693	0.103762	0.0747106	0.18797	0.196684	0.609013	0.140782	0.468231	5.95e-07	0.00185813			PCK1	NM_002591	TSS200		R	GGGCTCGAAGTCTCCCAGCATTCATTAACAACTATCTGTTCAATGATTATCTCCCTGGGG[CG]TGTTGCAGTGAGTTGGCCCAAAGCATAACTGACCCTGGCCGTGATCCAGAGACCTGCCCC				NA
cg26267388	0.798661	0.767198	0.797537	0.872346	0.752959	0.777067	0.370356	0.317459	0.322456	0.304511	0.794295	0.328695	0.465599	5.72e-08	0.000333718						N_Shore	R	CCCGAGCCTCTCCAAGGCCACCCTGCAGGCAGCAGCGACTTCTTCCTGGGGCAAAAGTCG[CG]CACTACCTGCGGGAACGTCCGCTGCCAGGGCGCCGCCCGGGACCCCAGAGCATACCTGGT	chr2:119592602-119593845		RDMR	TRUE	2:119307837-119310415
cg25830548	0.600886	0.600105	0.570715	0.481847	0.567816	0.478285	0.110197	0.0704491	0.084196	0.0814031	0.549942	0.0865612	0.463381	2.56e-07	0.00102008							F	CATAACAATTTGAGTCGACAGCTGATTTGGAAGGTGTTTTTGAGATTTGTTGGTCCAATG[CG]AATATACTTGTGACCATAGTTAACTGAGGCTATTCCCATGGGAGTGTGCAAAAATTGAGG				TRUE
cg26413192	0.727861	0.686583	0.686311	0.686174	0.636782	0.707312	0.271849	0.0745621	0.265676	0.291216	0.688504	0.225826	0.462678	4.88e-06	0.00704361							R	CTCCTCAGCTCCTTATTAGTCCCAACTCAAGCTGGACATGATTCACAGGGATAATGAGCT[CG]TAAATAAATTCCTGCTGCATCAGCTCATGGAGCTGAAGGTTAGGCTAGGGATGTGGGCCA				TRUE
cg06195280	0.833567	0.855541	0.828581	0.832026	0.624928	0.870337	0.389659	0.193303	0.455756	0.344282	0.807497	0.34575	0.461747	9.09e-05	0.034164			XAF1;XAF1	NM_199139;NM_017523	TSS1500;TSS1500		F	CCTGGAGGCTGGAGCCCTGCCTGGACATTTCCCTTAATCTTGTTATCCTCCTCAGAGAGG[CG]GCACCCACCCCATTGGCAGACGCCACGGGAATTCTCTGGGCCTGCTTGTCATCACTCCAG				NA
cg07823492	0.631774	0.640326	0.681118	0.74797	0.591258	0.67119	0.166173	0.0431732	0.271342	0.320882	0.660606	0.200392	0.460214	3.48e-05	0.0208701			HOXB1	NM_002144	1stExon	Island	R	GAAGGGCACCCCCAGGGTCGAAGGCGGCTGCTGGGCGGGATAGCCGGAGTTCTGCTGAAA[CG]CAGGGCTGGACAGCCCCCCACCGTAGCGGCCCTCGCTTGCATAGCTGTCAACCGCCTGAG	chr17:46607804-46608390			NA	17:43962804-43963329
cg26411222	0.726024	0.702455	0.728668	0.734122	0.695573	0.704243	0.268188	0.403965	0.198723	0.160755	0.715181	0.257908	0.457273	5.47e-06	0.00754388	rs76122485					N_Shore	F	GGTACGTACACCTTCAGCTGAATTAGGAAAGGGAATTACAGTGGATCCTGGAGCCCACTT[CG]GTTTGAATCCTGGCTCCATAATTTCCCCCAGAGGATCTTGGGTAAGTGATTTAATGGTCT	chr12:115104848-115105548		CDMR	TRUE	12:113588657-113588736
cg14112754	0.718392	0.661406	0.687767	0.664157	0.963118	0.744914	0.343952	0.275016	0.246826	0.266563	0.739959	0.283089	0.45687	6.6e-05	0.0290169		rs73889857	GP5	NM_004488	Body	Island	R	CAGAGCGAGCTCCTGCAGGTTAACCAGTTTCTGAAACATGTTTTGGTCAATGCCCCTTAG[CG]CATTGTGGTCCAAAAACAACTGCTCCAGGAGCACCATCTTATCCAGCAGCGCACCTGGAA	chr3:194117601-194118988			NA	3:195598765-195600350
cg24766650	0.621632	0.609266	0.613377	0.77239	0.48973	0.464432	0.102012	0.0659416	0.194166	0.193165	0.595138	0.138821	0.456317	7.81e-05	0.0315254			HOXB7	NM_004502	TSS1500	N_Shore	R	AGCAAAACAAAGAGGGAGGTGGCGGGGGACACAGCCACCAGCCCAGCCGCAGGTCTCCAG[CG]TGGCCTGGGCGCCCTGGCCTCCCTGGCCGGGCAGCCTCGGAACGCGAGAGGAGGGGGTTT	chr17:46690390-46691055			NA	17:44044387-44044717
cg20670361	0.865969	0.849674	0.862579	0.860293	0.909846	0.85991	0.490392	0.185986	0.506819	0.46679	0.868045	0.412497	0.455549	7.15e-05	0.0303718			RUNX3	NM_001031680	Body	Island	F	GTTTCGGTTTGCACCGTGCCCTTTGCTTGTTCCTCCGCCTGATTTCTCCCTCTCCGCTTA[CG]ATGGGTTCACAGACAAGTTTCCAGAGAATGAGGGACTCTTGTGGGCCCTGGCACCTGGCG	chr1:25255527-25259005			NA	1:25127743-25131723	1:25258405-25259282	Unclassified
cg03628053	0.605573	0.57537	0.538155	0.594393	0.439932	0.694333	0.17329	0.10608	0.0930573	0.110148	0.574626	0.120644	0.453982	8.04e-06	0.00965449			FBN1	NM_000138	Body	N_Shelf	F	CTATGGGAAAGACTTTGATCCAGCAATTCTATTTTTACTAATTTATACCACATATAAACA[CG]TGTATGTAAACACAGGTATGCAGAAGAAAGTTGGTAATAGCAAAAGACTCAATGTAATCT	chr15:48936810-48938577			NA
cg14056644	0.579709	0.544398	0.569441	0.731528	0.518184	0.714155	0.164412	0.102473	0.183146	0.172834	0.609569	0.155716	0.453853	1.36e-05	0.0123883			PITX2;PITX2	NM_153427;NM_153426	TSS1500;TSS1500	N_Shore	F	CAGGCATGCTGAGAGTGTCGGCGCACAGGTGGGCACGGCCACGCACTGACCCAGTGTTCA[CG]AAGGGTTTGCACTGGACAAGGCTCAGACGCTCATAGAGTCTAGAATTTCCTCTGCTGTAC	chr4:111560563-111560808		CDMR	NA	4:111777178-111778584
cg26622699	0.634536	0.599573	0.597986	0.784873	0.506623	0.785477	0.140545	0.215915	0.223132	0.224113	0.651511	0.200926	0.450585	6.3e-05	0.0284212			HOXB3	NM_002146	Body	Island	R	TTGGCCTTCTGGTCCTTCTTGTACTTCATGCGCCGGTTCTGGAACCAGATCTTGATCTGC[CG]CTCGCTGAGGTTCAGCAGGTTGGCCATCTCTACACGGCGAGGCCGGCACAGGTAGCGGTT	chr17:46627787-46628444	high-CpG:43983218-43983544		NA	17:43982787-43983551	17:46627347-46628396	Unclassified_Cell_type_specific
cg03419151	0.871342	0.869	0.876914	0.840942	0.653329	0.878985	0.463974	0.206999	0.454137	0.4017	0.831752	0.381703	0.450049	0.000126663	0.0406991	rs79926030		XAF1;XAF1	NM_199139;NM_017523	TSS1500;TSS1500		F	GGACATTTCCCTTAATCTTGTTATCCTCCTCAGAGAGGCGGCACCCACCCCATTGGCAGA[CG]CCACGGGAATTCTCTGGGCCTGCTTGTCATCACTCCAGATGTTGTTTAGAGTTCTTCTGT				NA
cg01324550	0.622349	0.642028	0.577799	0.508072	0.538257	0.727532	0.140276	0.0787539	0.206883	0.185442	0.602673	0.152839	0.449834	1.03e-05	0.0107645			LOC404266;LOC404266;LOC404266;LOC404266;HOXB6;LOC404266	NR_033203;NR_033205;NR_033204;NR_033201;NM_018952;NR_033202	Body;Body;Body;Body;5UTR;Body	S_Shore	F	AAATGTCTCCGAATCGCCTTGAGAGAGAACTAAAGAAGGTTTGTTTCTAGGGTTTTGTGT[CG]GTAGAAGGTGAGAAGAGTTCTCCGCTAAGATAAGCAAAGAAGAAACACCCTCCTCCCCAG	chr17:46673532-46674181			NA		17:46676073-46676340	Unclassified_Cell_type_specific
cg02750065	0.736698	0.724449	0.71295	0.740731	0.459986	0.722206	0.31602	0.15794	0.260392	0.203582	0.682837	0.234484	0.448353	9.15e-05	0.0341958			C12orf49	NM_024738	3UTR		F	GGCTGAGTCATCCAAGAACTCCACCACCACCGTGAGCCCGGCCTCCGGTTTCATCTTTCC[CG]AATGGGACTGGCTGGAGGGGCCAAGCTGCTTTACAGAAGAGTTCCATCTGGTAAGCCCGG				NA	12:115639735-115640020
cg01040786	0.73358	0.728586	0.697295	0.681233	0.513338	0.696554	0.370792	0.157409	0.217501	0.164656	0.675098	0.227589	0.447508	5.16e-05	0.0252493							F	CTCTCATTTACTCCTTATGCAGTAGCTCTACACCACAATCTGTTCTCCTCTTCCAAGAGT[CG]TAGCTGGAACATGGCTGTCCAGCCTGGGACTGCATTCCTCGGTCACCCTGGAAGCCAGGT				TRUE
cg16038003	0.724272	0.68339	0.73229	0.732799	0.624029	0.885671	0.35157	0.349983	0.199906	0.230422	0.730409	0.28297	0.447438	3.51e-05	0.0209727			HOXA11AS;HOXA11	NR_002795;NM_005523	Body;TSS1500	N_Shore	F	CCTTTCCTACTGCTCATTCCACAGGAGGAATACAATACCAGAGAAAGGAGAGGTGCTTCC[CG]AACTCCCTGCACCTGGGGAAACAGGGATGTCTTTAAAAAGCTAGGTTTGTGCTAAGGATA	chr7:27227520-27229043			NA
cg18812904	0.854228	0.81357	0.836004	0.721578	0.805284	0.892043	0.342623	0.25081	0.431815	0.467511	0.820451	0.37319	0.447261	1.5e-05	0.0131079						Island	F	CCCGTGCGGACACAGGAGAGGCCTGGGCCCGCGTTCTCCCTCCCACGCAGGCCACTCGGC[CG]CTCTGCACGCCAGGCCCCGCCTCCACATCGAGCCCCTCTGCCAGCCCCACCCTGTCTTCA	chr18:77608383-77609118			NA	18:75709283-75711101
cg03730533	0.843089	0.863084	0.844282	0.793179	0.879095	0.706541	0.425685	0.277424	0.401053	0.394483	0.821545	0.374662	0.446884	4.94e-06	0.00706674			SKAP2	NM_003930	Body		F	TAACAAGAAAAGGTCAGCCTCCCTCGCTCGACCCTTAGCCCGGTTTTTAGAATTCTTCCT[CG]GAGGCAGGGGCTCAACTCACACTCTCACGCATACTGGCCACGGGAGAGAAGCGTGGGAGG				TRUE	7:26864137-26864264
cg03037030	0.625544	0.637396	0.633539	0.682497	0.492564	0.682124	0.217009	0.0657769	0.235541	0.197246	0.62561	0.178893	0.446717	1.21e-05	0.0117889	rs55978323		TNF	NM_000594	TSS200		F	TGGGTTTCTCCACCAAGGAAGTTTTCCGCTGGTTGAATGATTCTTTCCCCGCCCTCCTCT[CG]CCCCAGGGACATATAAAGGCAGTTGTTGGCACACCCAGCCAGCAGACGCTCCCTCAGCAA				NA		6:31543103-31543774	Promoter_Associated
cg22219450	0.574567	0.5586	0.553309	0.603951	0.270823	0.592992	0.0957348	0.0531865	0.101699	0.0722398	0.525707	0.080715	0.444992	0.00013277	0.0418705			ABTB2	NM_145804	Body		R	AGGACCGAGTGGAAACAGTGAATCAGCCTGTTTCAGCAGAACCTGTTTCCTCAGCCCTCC[CG]ACTGGAGCAGAGGTGGCAACGTCCCAAAGAGGCAGCCCCATCGGTCCTTCCAGGACAGCT				TRUE
cg22660933	0.957095	0.959973	0.954589	0.950437	0.956157	0.948125	0.444824	0.341471	0.597694	0.654859	0.954396	0.509712	0.444684	4.95e-05	0.0247771			HOXB1	NM_002144	TSS200	Island	F	TTTGGGGGAGACACCCTCTTGCCCTACAACCTTTCGGCAGTATGTCACAGCGCTGGGGCT[CG]AATCCATGGCCTGACCCGCTCGCCTGGGCAAGCGCTTCCCTAGGAAGGGGGTAGGGAGTG	chr17:46607804-46608390			TRUE
cg20706597	0.799433	0.807156	0.736601	0.794223	0.752247	0.905353	0.441094	0.511214	0.210934	0.257078	0.799169	0.35508	0.444089	0.000125108	0.0404461			HDAC4	NM_006037	Body	S_Shore	R	TGACCCTGGTTAATGAGACCAGGTTCCGCTCTGACTGAATGTGACTTCCAAAAGGGGCCA[CG]TCCAATCCAAAGATCCCTTCACCTCTGAAGGGGTCTGCTGCTATTTTGGGCACACACATC	chr2:240061326-240061602			NA	2:239726937-239727134
cg06264984	0.677248	0.638831	0.67565	0.52185	0.397979	0.656084	0.232072	0.073139	0.146891	0.150033	0.594607	0.150534	0.444073	0.000105029	0.0368753	rs74506965		CYP1B1	NM_000104	Body	N_Shore	F	TGCTTTCGTAAAAGTGACTGCTTCTTGTCTTCTACCCCGGCATTTCTCAAACTCCTAGCG[CG]GAGGTTTTATAAACCTAGCGCTGCCCGCTAGTTGTGGCCGCCTTCTGAAAGTTTCTGTGC	chr2:38301276-38304518			NA	2:38154211-38154560
cg18337963	0.5392	0.501511	0.534041	0.530186	0.589859	0.72001	0.0871576	0.148829	0.151852	0.125703	0.569135	0.128385	0.440749	6.06e-06	0.0080327			DGKZ;DGKZ;DGKZ;DGKZ;DGKZ	NM_001105540;NM_201533;NM_001105540;NM_003646;NM_201532	1stExon;Body;5UTR;Body;Body		F	AGCTCTCCAAACTAGGACTTGCTCAGCAGAGGCCGCCAGCCCGGAGCTGGATCCAGAGCC[CG]GCCTTGGGGACCCCAGCTCCCACCTGCGCCCTGCCTTCCAGATCAGGTCAAAAGGGGCCC				NA		11:46382382-46383406	Promoter_Associated
cg11971423	0.704203	0.705732	0.755335	0.735109	0.482522	0.587846	0.154963	0.123624	0.312738	0.295491	0.661791	0.221704	0.440087	0.000155449	0.0455618			HOXB4	NM_024015	3UTR	N_Shore	F	CGCCACCGAGGCCCGTCTTCTCCTCGGCAGAGGAAACAAGACAGATGGGCCTGGACCTGG[CG]TGATTAAAGATGAAACGTGGATCCATCTTCGCCAAAGCTGAAAACGAGGAGCTGCAGCCT	chr17:46654053-46654369			TRUE	17:44008599-44008728
cg10515232	0.519385	0.604249	0.580195	0.624553	0.555466	0.699845	0.203686	0.185603	0.131168	0.108758	0.597282	0.157304	0.439979	2.02e-06	0.00409045			HDAC4	NM_006037	Body	S_Shore	F	CAAAGAAAACACAATGTGACCCATTTGCCTCGAGAACTCTAGGCGTCTGCTGTTCAGCAA[CG]ACTCTGGGTGCTCAGAACCTCGCCCCAACCTATATGCGCAGCGCATACAGGTCAGAAGGA	chr2:240061326-240061602			NA	2:239727273-239727329
cg23022313	0.747158	0.756838	0.764811	0.901074	0.67824	0.87649	0.463322	0.228882	0.379553	0.319478	0.787435	0.347809	0.439626	6.62e-05	0.0290228			PC;PC;PC	NM_000920;NM_022172;NM_001040716	5UTR;5UTR;5UTR		R	CTAAAGGAAAGCCGGGCCTTTCTGTTCTGTAACTCCAGGGCATTTTGTGAAGGACTGAGC[CG]GCTGGGGAGCTGGAGCACAGCACACGAAGGGCCGGCTGGTGCTGAACTATGAGCAGGGCC				TRUE
cg14308375	0.780168	0.832128	0.806358	0.876451	0.864821	0.583136	0.413235	0.452227	0.242382	0.298334	0.79051	0.351544	0.438966	0.000181748	0.0491609			PITX2;PITX2;PITX2	NM_000325;NM_153426;NM_153427	TSS1500;Body;Body	S_Shore	R	TAACGTTGATTAAGACACATATCCTAGATCTTTCAAATTCCTTGTACACTGTATTAAGCT[CG]TCCTAACCCGAGAGAGCCACGCTTTAAATTCGACTCTCTTGTTTACTTTATTATCAATCA	chr4:111542062-111544464		RDMR	NA		4:111545007-111545129	Unclassified_Cell_type_specific
cg16516248	0.499864	0.47348	0.493244	0.549635	0.678341	0.723729	0.120838	0.118042	0.163909	0.120366	0.569716	0.130789	0.438927	4.25e-05	0.0233923			WWP2;WWP2	NM_199424;NM_007014	TSS1500;Body		F	CCTTCTGTCTTGCTGCCCCACCCCCAGCCCCAACACCCCCCACCCCCCCCACCCCCACCC[CG]AGACAAACACAGAACACTGAGCAACTTCAGGTTCAGGCAGGGGAGGAATAAAGGTGCTTT				TRUE
cg07904475	0.61166	0.613218	0.741078	0.5273	0.59904	0.457613	0.135675	0.0723113	0.179412	0.224307	0.591651	0.152926	0.438725	4.42e-05	0.0236592			LRBA	NM_006726	Body	Island	F	ACGCCCCACCCGAGAGAAGAGGAGAAGGCGCAGGACTTGCGGCGCGGCGGCGGAGCCATG[CG]AACCAACTCCGCCACCCCTGAGGCTGTTTGCAAACACTCACTCTCGGGAGCGTCGCGGGC	chr4:151500763-151501299		RDMR	TRUE	4:151720244-151720830
cg13476901	0.57318	0.600379	0.574298	0.710041	0.464308	0.759546	0.16654	0.127749	0.189445	0.219968	0.613626	0.175925	0.4377	5.34e-05	0.0257672			KLHL14	NM_020805	TSS200	S_Shore	R	GACAAATTATGCTACCAAGAAACAACACATCATTATCCTTGGGCCTGGGGCTCAGTGAGT[CG]TAACGAGAGTAATAGGAAATCCACGGTTGGGGAGAGAAACGGTCGTGCTTGGCCAGTAGA	chr18:30349690-30352302			TRUE
cg14690065	0.624603	0.652393	0.651067	0.609957	0.529752	0.634657	0.147765	0.0689493	0.294328	0.213071	0.617071	0.181028	0.436043	9.83e-06	0.0105055		rs61419735	APOL6	NM_030641	TSS200		R	AGTTTCAGAACAATCAGTGATGACAGCTACTGTGAATCCACTATTCAACAGGCGCCCCAT[CG]CTTGCTCATGGGCTCCTCACCATAGCTCTAAGCCACAGGAGCTATTTTCATACCCCATAT				NA		22:36044011-36045175	Promoter_Associated
cg03811829	0.851688	0.885564	0.926962	0.866286	0.740929	0.918797	0.439569	0.283869	0.541482	0.45294	0.865038	0.429465	0.435573	4.43e-05	0.0236592			ISG15	NM_005101	Body	Island	R	TGGCGGGCAACGAATTCCAGGTGTCCCTGAGCAGCTCCATGTCGGTGTCAGAGCTGAAGG[CG]CAGATCACCCAGAAGATCGGCGTGCACGCCTTCCAGCAGCGTCTGGCTGTCCACCCGAGC	chr1:949329-949851			TRUE	1:939240-939714
cg19193826	0.590537	0.597904	0.569432	0.492457	0.463258	0.699837	0.146673	0.0760151	0.19473	0.116281	0.568904	0.133425	0.435479	1.57e-05	0.0132959							R	ACAGTTCCCCAGGCACACCGAGGCAGGTCTGAACCCCAGGGATGGGCCCAGCTGAGGCTC[CG]TGTGGGATCCCTGCTATCATCATCAACAACAACCTTTGTTTTAAAATTAGGCCAAAAAAA				TRUE
cg13526264	0.701498	0.673388	0.679779	0.571348	0.684062	0.523194	0.256383	0.0867963	0.274857	0.196659	0.638878	0.203674	0.435204	2.43e-05	0.0171284							R	GAGTTGCCTCTCCTTGAGCCAGGGAGGACCCCGTCCGGTGCTGGCAGTTCTCTTCTTCCA[CG]CCTCCTGGGCCTGGCCCCTCATCCAGGGCCGAGCCGGGGCGTTTTGCTAGCAGATTTCTC				TRUE	6:113992968-113993039
cg25317460	0.574249	0.622828	0.633467	0.558935	0.700623	0.599493	0.167776	0.125368	0.189303	0.238015	0.614932	0.180115	0.434817	7.8e-07	0.00214633						S_Shore	R	GGGTGAGGGTTTCACAGGACTCTGAGTGAGCCCAGGATTGGGCGTGTGAGTGAGGAACTA[CG]GGCAGGGTGAGTTGTGTGTACAAGTATGTGAGTAAAGGGTTAGGGTGTGTGTAAAGGATT	chr2:119606038-119606313		CDMR	NA
cg19392379	0.68484	0.647908	0.653359	0.599039	0.503081	0.633629	0.191331	0.104237	0.237447	0.214221	0.620309	0.186809	0.433501	4.54e-06	0.00670346			TACC2;TACC2	NM_206862;NM_206861	Body;Body		R	GTTTCCATTGTTCTCTTGCCTCTGAGGCCCACTGGGTCCGGGGCAGACTGAGCATAACTA[CG]CTGAGCCACGTCACCGGCCGGTGAGACGCGCGGAGGCATTGATGGGTCCCCTGGTTCCCG				TRUE	10:123899289-123899505
cg21619325	0.790583	0.859772	0.758141	0.782856	0.758232	0.763949	0.446837	0.185678	0.413489	0.36244	0.785589	0.352111	0.433478	2.45e-05	0.0171856			OSR1	NM_145260	TSS1500	N_Shore	F	CTACTTACATATTTGTTTTAGGATGGATCAGAGTTTAGAGAGCCGCACTGGCAAGCTAGA[CG]AGCTGCAAAGTTGTCAGTTCCAGGGCCTCTGAGTCAAGGAGCTGGTTCAGGTGGAGTTTT	chr2:19560963-19561650		RDMR	NA
cg10607454	0.588748	0.614056	0.583248	0.638747	0.60824	0.59034	0.152516	0.151096	0.19183	0.186996	0.603896	0.17061	0.433287	1.09e-09	1.35e-05						Island	R	TCCTAACGAAATTGAAGTGCTTTGTGCTGCCAGTGGAAAGCCGGGTGACCCGCCTCGGCC[CG]CTGAGCAGCCGAACGCGCTGACGGATCCATTAGGCCGCTCCCGGCCCCGGCCCCCTCTCC	chr7:1315050-1315947			NA	7:1282232-1282525
cg26960322	0.684432	0.704158	0.672446	0.668664	0.426517	0.540484	0.204383	0.139871	0.189681	0.198783	0.616117	0.183179	0.432937	6.42e-05	0.0285892	rs78441342		CXCR7	NM_020311	5UTR	S_Shore	F	TGTTTACCTGTTTTGCTTCTAGTATATCAGTTTGGAAACAGATAAAATTGGCAGTAAATA[CG]TAATTCCAGAATGATGAACACTTTATTAAGAGGCATCCTTAAATGGAGCAGAAAACTGCT	chr2:237476311-237477263		RDMR	TRUE
cg14382719	0.76834	0.769802	0.753235	0.63517	0.650833	0.684121	0.266932	0.404752	0.259795	0.179749	0.71025	0.277807	0.432443	1.93e-05	0.0149555	rs7039305						F	GCTCCACCCCCAACACTCCCACCAAGGTCACCAATGCTGACCCAATGTGACAAAGCCATG[CG]TCCTGTGGCCTCAGCTGCCGGCATCTGTCCCAGATGTACACACAGATGCTGTTGGTGATT				TRUE
cg16326242	0.568222	0.507578	0.545588	0.755751	0.420367	0.615614	0.106027	0.135171	0.170503	0.148968	0.568853	0.140167	0.428686	8.14e-05	0.032135							R	AATAATCATGTAATTAAGTCTCAGCTTGGACCTAGATCCTGTTTCGATTTCTTCTCTCAT[CG]TGCCAGGGGCGATGAGGTTCAGTTGTGCTTCTGGAAGGATCCAGGGTTGAGGGTTCTCCA				NA	2:119282579-119282824
cg10703826	0.502057	0.525008	0.527501	0.642253	0.33637	0.35547	0.0518053	0.0533885	0.0503612	0.0567251	0.481443	0.05307	0.428373	8.9e-05	0.0338726	rs73011341		TBX15;TBX15	NM_152380;NM_152380	1stExon;5UTR	Island	F	CGGTCCTAGCCAAGCTGAAAAAACGTCTCGGATTTCGCGGACAGCGGCCTAGACACAGCC[CG]ATCTTCCAGTCCTAGTGCCCTGGTCGAGACGGTTCTATCCTTTTGCAAAGAAGCCGGAAA	chr1:119531991-119532196			TRUE	1:119333515-119333932
cg21211645	0.615159	0.597361	0.623861	0.658858	0.529313	0.608704	0.362803	0.120393	0.125508	0.100298	0.605543	0.17725	0.428292	4.48e-05	0.0237921			LARS2	NM_015340	3UTR		F	TCACCACAGAGGAGTGGAACTGAGGCCCCCCAGATGTTGCCTCCGGTGTCCAAGCCACAG[CG]GTCTGGCTGTTGGGAAGATGGCCAGGAATGGACTCATACCATTGGCACATTAGGCTAATC				NA
cg12962078	0.662937	0.726735	0.637209	0.68732	0.565334	0.783504	0.291425	0.168816	0.228098	0.311084	0.677173	0.249856	0.427317	1.48e-05	0.0129392						N_Shore	R	CCACTGTTGGAGGTTGTCACCTTCGTGGATTTCAGTATTTGGATTTATGTCCCCATCATC[CG]GTCTTCCCCCAGAGTTTTCTCCCTCTTATCTAAGGCAGTTCACAGCATGGACCGTTTTGT	chr2:119611296-119611881		RDMR	NA	2:119326583-119327012	2:119610098-119610607	Unclassified_Cell_type_specific
cg08302695	0.715726	0.783584	0.750542	0.719475	0.734583	0.689036	0.440293	0.325687	0.21086	0.247094	0.732158	0.305984	0.426174	9.78e-06	0.0105055			BMX	NM_203281	TSS1500		R	CATATTCTCTGTGCACTTTGCATTACCTAATGGTTTCCTGGCTCATGTGAGAGAAGTCAG[CG]TCAGCAGTCGGGTTTTGCCGAGATATTTTCTTGTCCTTTCCAGCATAGAGCTCTACAAAC				NA
cg23926436	0.670368	0.639622	0.628352	0.580572	0.422849	0.592912	0.183851	0.194649	0.117374	0.157994	0.589112	0.163467	0.425646	1.7e-05	0.013987							R	CAAATCTCCATATGAAACCAGAACAATTCAATCGCTTATTCACAGTCTAGATGTTTGCAC[CG]GGTAGACAAAATATTGAAATGTTTGGCAGAATTGCTCAATTGTCCTTTGGAAGTCTGGCA				TRUE
cg16608407	0.695888	0.664566	0.689523	0.638187	0.51654	0.780001	0.250534	0.362202	0.150865	0.202985	0.664118	0.241647	0.422471	7.32e-05	0.0307644			HOXA11AS;HOXA11	NR_002795;NM_005523	Body;TSS1500	N_Shore	R	AGGACTCGGGAAACCATGCAATTGAGGCAAGCCTTGGGCTGCTTTAGAGGCGCTGACATC[CG]AGGAGACTTCTCCTGGGTATGCTGCATCTTCGTGGGGGGCCCATCAGGCTGCTTACAGAG	chr7:27227520-27229043			NA
cg07732472	0.684064	0.670325	0.666777	0.701125	0.524506	0.608769	0.171881	0.108437	0.321623	0.282179	0.642594	0.22103	0.421564	3.6e-05	0.0211966			BRD4;BRD4	NM_058243;NM_014299	5UTR;5UTR		R	ATCGAGCACTTCATCTGTATTGGCTTAGTTATCCACACAACAACCCTAAAAAGCAGGCTG[CG]ACTTTATCATCTTCATCATCATCCCCATGGGGACAGAGGCAGAGTGGATGGTGGCCTGGT				NA		19:15390905-15391024	Promoter_Associated_Cell_type_specific
cg01901708	0.53777	0.570431	0.552384	0.652289	0.437425	0.604013	0.11605	0.0891794	0.180879	0.169464	0.559052	0.138893	0.420159	6.71e-06	0.00865795						N_Shelf	R	TTCTGCTATTCAGTTATTAGAGTAAAGGACACTTCTTTCACCGTAGCTTCATGGAGGACT[CG]CCGTATTGCCTTAGCCCTCACTCATGGCCGTAGGATCCTGAGAACCTTCTCATGGACCTG	chr16:88310706-88312553			NA	16:86865892-86866064
cg09432376	0.54684	0.5856	0.534393	0.508731	0.47305	0.549348	0.0998785	0.0663069	0.171638	0.115034	0.532994	0.113214	0.419779	2.33e-07	0.00097063			APOL6	NM_030641	TSS200		R	AGGAAAGCAGTTTCAGAACAATCAGTGATGACAGCTACTGTGAATCCACTATTCAACAGG[CG]CCCCATCGCTTGCTCATGGGCTCCTCACCATAGCTCTAAGCCACAGGAGCTATTTTCATA				NA		22:36044011-36045175	Promoter_Associated
cg23340218	0.549109	0.522321	0.532432	0.608495	0.455102	0.625912	0.118106	0.056395	0.193941	0.149207	0.548895	0.129412	0.419483	4.96e-06	0.00706674		rs74564189					R	CCCAGCAAAGGAGCTGGTGCTCAACAGGCCTTTAGAGTCCTCTCTCCAGCTGTGGCTGGC[CG]GCTGCCCGCTCTCCCTGCTCCTCTCAGCTCCAGAGAAAAATGGCTTTTAGATAAAGCTCC				TRUE
cg05146544	0.653806	0.631774	0.617754	0.663107	0.621498	0.478586	0.260839	0.0421105	0.24456	0.220239	0.611088	0.191937	0.419151	4.59e-05	0.0241467						Island	R	GCGGCGCTCACGGGCAGGGCCAGGCGTCCAGTGGTGTCCCAGGGGACGCGGGGTGGGAAG[CG]ACCCAAGGCTCTAAGGGGAATGGACAGGGGAGGGCGCCGACCTCACAGGGACGCCTGGGG	chr2:134785625-134785845			TRUE	2:134501967-134502285
cg09854515	0.939573	0.92861	0.939441	0.964327	0.800465	0.933474	0.640313	0.388303	0.441106	0.525395	0.917648	0.498779	0.418869	4.63e-05	0.0242104			PITX2;PITX2	NM_153427;NM_153426	5UTR;5UTR	N_Shore	R	CAGCCTAGCCTCGGGCCCAGGACATTTATTTATCAAGAGGGGATCTCCCTCCAGAGTTGC[CG]CAAAAGTGCCCAGAGGTTAGAGGACTATAAAGCCACAGTGTGCTGGGGAGGCTGTGGACC	chr4:111554965-111555504		RDMR	NA	4:111772194-111774162	4:111554330-111554508	Unclassified_Cell_type_specific
cg26990102	0.567767	0.562155	0.5572	0.686263	0.527829	0.378148	0.0912195	0.0357967	0.136061	0.249516	0.54656	0.128148	0.418412	0.000144702	0.0436844			EN1	NM_001426	TSS1500	Island	R	ACTTGTCTCCGGATTCGTTTTGGAGGACCAGTATCCGACTATGCTGAAGCCTGCGGTGGC[CG]AGAAAGGCGTCAGCAAACGAGGCCTTCGGGGGTGTCATCTTAGAGCTCCAGCGGACCTCC	chr2:119606569-119606826		CDMR	NA	2:119322924-119323296	2:119606744-119607260	Unclassified_Cell_type_specific
cg16387550	0.604443	0.614175	0.559309	0.638289	0.618701	0.481338	0.33941	0.0614256	0.123219	0.147322	0.586042	0.167844	0.418198	6.96e-05	0.0298891	rs12644187						F	AGTGTTAGTTATAGTGTGAAAATCTGGTGTGCTGTCAGAAAAGGGCAAGACATTAACTTG[CG]AATTTTGACTTCCAGTGTTCCATAGCTCAATGATGGCTGAAAAGCCTCTCTTATGAATTA			RDMR	NA
cg13409439	0.507937	0.53512	0.550155	0.692661	0.678386	0.646188	0.273595	0.123207	0.176821	0.162875	0.601741	0.184125	0.417617	2.38e-05	0.016945			NTNG2	NM_032536	5UTR	S_Shore	R	GCCCTGGCTGGGGGCTGCTCCGAGCCTGAGGTGCTCAGGGCGCTCAGGGCAGCAAGTGTC[CG]CCACTTCGGTTTGTCATTTTTGGCAGGAGCGTTTTTCTGTCTGGGTGGAGAATGGAGTTT	chr9:135036713-135038933			NA
cg07037852	0.682148	0.731356	0.629446	0.719687	0.806293	0.744519	0.410669	0.213914	0.278328	0.303019	0.718908	0.301482	0.417426	1.35e-05	0.0123824						Island	F	CCCACACAGACCGGTCAGCCCTGTCACCTCCAGAACCGGCCTGGCACCATGGAAAGGGCA[CG]GAAAGGGCTGCCAAAGCCGTCCTCGCGCCCACGCACGAAACCACCACCTCCGCAGCCGGG	chr13:41109489-41109748			NA	13:40007490-40007796
cg06844526	0.4569	0.500743	0.497713	0.573335	0.409346	0.625439	0.10614	0.115576	0.0808858	0.0734577	0.510579	0.0940148	0.416564	7.07e-06	0.00891083			MYO1B;MYO1B;MYO1B	NM_001130158;NM_001161819;NM_012223	Body;Body;Body		F	TAATTTCTAGACCCTCAATTAGAGTTTATATCCCTTCTCACCAAATGCACATCTCAGACT[CG]AAAGAGTTTATTGTAAAAATGCTGTTTGTGAAGCCAAGCCTATGTTCACACCGGCATACA				TRUE
cg14890343	0.58689	0.568644	0.572718	0.538379	0.513034	0.606341	0.140429	0.0988828	0.123058	0.231203	0.564334	0.148393	0.415941	4.87e-07	0.00164729			CARD14;CARD14	NM_052819;NM_024110	TSS1500;Body	N_Shelf	R	AATCTTGCTCAAGGCTGAGGGTTTGTAATCAAACACTGTGTTTGTGAGTCACTGTATCTT[CG]TTCTCTCTGTCCTTGTCTGTCTGTCTCTCTCTTCGTTGTGGTTATGGCGTCTGTTGGAAA	chr17:78165077-78165293			TRUE	17:75775620-75775774
cg20605413	0.509368	0.532107	0.503836	0.544529	0.630802	0.493529	0.1088	0.0610656	0.161792	0.150388	0.535695	0.120511	0.415184	1.01e-06	0.00256395			PCK1;PCK1	NM_002591;NM_002591	1stExon;5UTR		R	TGAGGGGCAGGGCTATTCTTTTCCACAGTATTTAAAGCTGGGAGGTTCTGCCACCAAGCA[CG]GCCTTCCCACTGGGAACACAAACTTGCTGGCGGGAAGAGCCCGGAAAGAAACCTGTGGAT		low-CpG:55569570-55569574		NA
cg00805619	0.649717	0.667537	0.635006	0.78998	0.699503	0.69286	0.341953	0.10232	0.351447	0.300964	0.689101	0.274171	0.41493	5.86e-05	0.0270926			INPP5A	NM_005539	Body		R	TCAGCCTCGTCCGCGGTGACCTCCCTCCTCTTGGGTTTGAATGGCTGTGCTGCCCTTGGC[CG]GAGCTGGCACAGAGCCCAGGAGCAGCCAGGTGGCCTGGGGCTCAGCGGAGCGGTCAGGGT				NA	10:134270489-134271324
cg06290096	0.580254	0.570662	0.578385	0.536689	0.428019	0.647641	0.234757	0.0554372	0.174468	0.105241	0.556942	0.142476	0.414466	2.66e-05	0.0178125			PHLDB1	NM_015157	TSS1500	N_Shelf	R	CAGCTGAAAAGAGAGCTTTGAACTTTTCCCCAAGTTGCTGCAGGGTCATTGCTACCACCA[CG]CCTACACCAATGATGCCTGACTTCAGGATCCAGAGGCCAGAAACGGACAGCTTTCTGGAA	chr11:118478235-118481896			NA
cg16339286	0.488873	0.502181	0.492473	0.513685	0.642176	0.484453	0.0965328	0.0824827	0.141818	0.104611	0.52064	0.106361	0.414279	1.33e-06	0.00303774			SDK1	NM_152744	Body		R	ATGTCGCCACCCGACTCCCTGGGGTTTCCCAGGGCTCAGAATCCAAATTTGGTTTAGGTA[CG]TGGGTGCCGAATGCAAAACAAAACAAGCAAAACAAAAACCAGCAAGTGAAAGACGACCTA				NA	7:3978898-3979114
cg26072749	0.596463	0.690963	0.683701	0.642118	0.601993	0.444907	0.159832	0.15178	0.249978	0.221577	0.610024	0.195792	0.414233	3.23e-05	0.0202016	rs72631828		MIR10A	NR_029608	Body	N_Shore	F	ATGTCAACTACATATTCCCCTAGATACGAATTTGTGACCACAAAATTCCTTACACAAATT[CG]GATCTACAGGGTATATACAGAAGACAGACAGATCTTCTTGGCCCAGAAATTTTCCAGTTC	chr17:46658948-46660003		RDMR	NA
cg19774782	0.66747	0.639323	0.648639	0.647038	0.51152	0.644377	0.266396	0.0576482	0.293803	0.231031	0.626395	0.21222	0.414175	3.97e-05	0.022577			TACC2;TACC2	NM_206862;NM_206861	Body;Body		R	CTCCGGGGATTAGACTCTGCGCTGACCAAACTGGGCTCTCGTGGCATCATTCCTTGGTTA[CG]CAGGTCAAGTTTCCATTGTTCTCTTGCCTCTGAGGCCCACTGGGTCCGGGGCAGACTGAG				TRUE	10:123899289-123899505
cg17466857	0.93243	0.936971	0.928393	0.921983	0.802412	0.943931	0.551169	0.605263	0.401761	0.429191	0.91102	0.496846	0.414174	2.23e-05	0.0163931	rs17427875		HOXA11AS;HOXA11	NR_002795;NM_005523	Body;TSS1500	Island	F	GGCTTGTCCGATTTGCACGGTGACTTGATTACACTCTCTCATTCATGGTCACTTCCGAAG[CG]CTTTAGTGCCTTCCGTCCCTAAACCGCCAACAGCCAGAACGGCTTCTCCCCGCGGTTTGT	chr7:27225050-27225629		RDMR	NA	7:27190555-27192145
cg07676709	0.664706	0.61822	0.762911	0.814934	0.590577	0.784258	0.236597	0.241482	0.367386	0.330607	0.705934	0.294018	0.411916	6.44e-05	0.0285892			LOC404266;LOC404266;LOC404266;LOC404266;HOXB6;LOC404266	NR_033203;NR_033205;NR_033204;NR_033201;NM_018952;NR_033202	Body;Body;Body;Body;3UTR;Body	N_Shore	F	CTGAGGGGACAGCGAATCTACCATTGAACCGTGCACGGGGGACATGGACAAAATGAGACG[CG]ACAGGGACAAGAGCATTTTGCTCTGCTTCCAGGAAACATCAAGTGAGTCCGCTCCTCAGT	chr17:46673532-46674181			NA	17:44028344-44029180
cg20353001	0.597887	0.562751	0.56107	0.560926	0.703958	0.666065	0.263855	0.121462	0.205543	0.198052	0.608776	0.197228	0.411548	5.81e-06	0.00781098						S_Shore	F	ACCTGCCGTTCTGTTCCGCGTTGCCACAGAAAAATACCATAGACTGTAGCTTATAAATGA[CG]GAAATTCAGTTCTCATTGTTCCGGATGCTGAGAAGTATGAGATCAAGGCACCGGCAGATG	chr6:1524153-1524543			NA		6:1523872-1524880	Unclassified
cg06252530	0.848429	0.812035	0.797611	0.833927	0.697628	0.803215	0.481847	0.227227	0.430008	0.409962	0.798807	0.387261	0.411547	4.43e-05	0.0236592		rs56169403	C12orf49	NM_024738	3UTR		R	CTTTACAGAAGAGTTCCATCTGGTAAGCCCGGGTGGTGAGCGAAGCCAAAGATGACAACA[CG]AGAAGGGGTCAAAGCCAAGGTTTCCTCACGCTGCCTTTGTCTTCTTCCTGCAGCCTGGCC				NA	12:115639735-115640020
cg04799232	0.53882	0.55949	0.59176	0.531258	0.3891	0.520147	0.0996426	0.202903	0.0752794	0.063286	0.521763	0.110278	0.411485	1.3e-05	0.0121349	rs34587686		NFKB1;NFKB1	NM_003998;NM_001165412	Body;Body		F	TAAACTGACACTGTGAAGTTAAGGCTGTGTTCCAGTGGGAATGACAGCATGTCTCTAGGA[CG]CTGATGGAGAAAGCCCTCCTCATGCAGCTGTCTTGCGGAGTCTCCCTGCTGGTGGTGAAT				TRUE
cg09603919	0.629645	0.64457	0.66095	0.597921	0.752292	0.629061	0.438698	0.202416	0.123459	0.20099	0.652406	0.241391	0.411016	0.000137735	0.0427521	rs73126196		MIR548A2	NR_030317	Body		F	ATGTTCTCAGACCTTCAAAATGTTTTATTTCCACCCTTGGGAAGGGAATGGGGGGTGAGT[CG]AAAGAAAACACGTGATGGCCATTTTCCATGGCACGAGCTGGCTAACCTTTCTGGACTGTG				TRUE
cg00465247	0.561339	0.62741	0.54972	0.653213	0.429198	0.645481	0.171501	0.092927	0.184529	0.220277	0.577727	0.167308	0.410418	2.76e-05	0.0182269						N_Shore	F	GCGTTCACAAATGATGCTTTGCCTGGGCTAGGTTCAGACTTCAGTACCTAAAACGTTATG[CG]TCTGGGCAGTCCCCAAGAGCTATCGAAAGGCCAGCCTTGCTCACCCCATTGGAACCAGCA	chr13:50703685-50705025		CDMR	NA	13:49601471-49601615	13:50702745-50703962	Unclassified_Cell_type_specific
cg09168222	0.571443	0.58424	0.614205	0.589025	0.589319	0.769191	0.248433	0.112597	0.268564	0.210124	0.619571	0.20993	0.409641	2.31e-05	0.0167077			HERC6;HERC6	NM_017912;NM_001165136	TSS200;TSS200	N_Shore	R	GATGCTTTATTAACCACTCTAGGTATTATTCTAACACTTTATGTGCCTATTAAATTATCC[CG]ACATATTAGATTTGCTGAATTGCAGTCCATATTTCGTAGATATGATAGCTGAAGCACGGA	chr4:89299990-89300429			NA
cg07674459	0.78318	0.714304	0.776862	0.596953	0.540096	0.544379	0.243954	0.327952	0.232591	0.19584	0.659296	0.250084	0.409211	0.000161894	0.0464738			FLJ42289	NR_028139	TSS1500	S_Shore	R	TAATTTGTCATGTGAGTGAGTCATTTTGGAAGCAGATCCTCTACCCTCAGTCAGGCCTTC[CG]ATGATTTCAGCCCCCAGCCTTTGAGTCTGCCCCAAACACCATGAGTAGAGACAAGCCCTT	chr15:100890242-100890494			NA
cg02844852	0.596513	0.563336	0.567723	0.509853	0.461436	0.558183	0.188995	0.089546	0.138151	0.120262	0.542841	0.134238	0.408602	7.76e-07	0.00214633							F	GCTATCCAATTTTGCATCTGGGAAGTGTTCATCGATTGCTAGAAAAATAATCAGGTCGAA[CG]CAGGCCATTTCCGGTAAAGAGGCTCTAGGGAAGCACCTTCAGGCCAGATGACTCAGGACT				TRUE	16:83397656-83398155
cg26089753	0.500119	0.571159	0.460933	0.758348	0.506214	0.455638	0.163145	0.0943129	0.117673	0.163032	0.542068	0.134541	0.407528	0.000132991	0.0418705			ESR1;ESR1;ESR1;ESR1	NM_000125;NM_001122741;NM_001122740;NM_001122742	TSS1500;5UTR;TSS1500;5UTR	N_Shore	F	ATTTGTTTTTCATCTGGATATTTGATTCTGCATATCCTAGCCCAAGTGAACCGAGAAGAT[CG]AGTTGTAGGACTAAAGGATAGACATGCAGAAATGCATTTTAAAAATCTGTTAGCTGGACC	chr6:152128822-152129771			NA
cg15908709	0.743234	0.769141	0.767441	0.767034	0.555714	0.70137	0.314419	0.32337	0.30594	0.29694	0.717322	0.310167	0.407155	1.22e-05	0.0118412			LOC404266;LOC404266;LOC404266;LOC404266;HOXB6;LOC404266	NR_033203;NR_033205;NR_033204;NR_033201;NM_018952;NR_033202	Body;Body;Body;Body;5UTR;Body	S_Shore	R	CCCCAGGTTTTGAACATCGTTTTTCCTGTTTATCAGATCTGCTCTGTCTCCTCCAAGCCT[CG]GCTTATTGTTCCTGCTTCTCCACAACCCTTCTGGTCTGAGGGGGCAGGCCAGATCCCACT	chr17:46675044-46675589			NA		17:46676073-46676340	Unclassified_Cell_type_specific
cg20756245	0.676977	0.655433	0.636624	0.579609	0.702564	0.578508	0.291958	0.174077	0.237905	0.221979	0.638286	0.23148	0.406806	1.48e-06	0.00325612			LOC100130872;LOC100130872-SPON2	NR_024569;NR_033182	Body;Body	N_Shore	R	CAAGTCTCATGTCCTGCCTATCAGGGATGTTTTCGGACCCTACATGGGAAGCCCTTGGCC[CG]TTTGAAGGTCGGGTCAGGGGGCGGCTGAGGCTGTCCAGGGCAGTGGTCAAGGGCTTGGGG	chr4:1202956-1203200			NA	4:1191315-1191654
cg14097568	0.813657	0.857164	0.841902	0.799706	0.668021	0.824052	0.460869	0.368195	0.407406	0.341539	0.80075	0.394502	0.406248	8.08e-06	0.00965449							F	TCAGTGGTGAGCGGGAGACAGGCCCAAAGAGCTGAGGAAGTGTAAACTCCAGTGATAAGG[CG]ATAACTTGAGGAAATTAAAACCCCGTAGTGTGGGAAAGAACAATTAGCCAAGACAGAGGG				TRUE
cg17199018	0.469344	0.432018	0.423815	0.565353	0.499912	0.604625	0.0927164	0.076126	0.106549	0.0971581	0.499178	0.0931373	0.406041	4.72e-06	0.00683238			ZNF395	NM_018660	Body		F	TAGAACCTGCAGCACAGCTCAGTCCAGAAAGCGCTGGCAGGCCTTCTTCCACCGGCAGGC[CG]TGCACCACTGGTCCCGGTGCTCGATGCCATACACCTTGCGGCACTTCTTAGCCTCCCCTC				NA		8:28204759-28206556	Promoter_Associated
cg03277898	0.723806	0.732641	0.705924	0.930959	0.784134	0.810132	0.435852	0.242264	0.413434	0.41526	0.781266	0.376702	0.404564	8.4e-05	0.0327806							F	CGAGGCAGTGCCCAGCATGGAGCTGGAACTCAGGGATGTGGGGGAAAAAATCCTGCCCAT[CG]CATAACAACCACCACCGTCTACTGAGAGCTCACGCCGGACCAGGCGGCAGGCTGAGTTGT				NA	7:2485167-2485388
cg24902842	0.669374	0.638496	0.616141	0.657425	0.63133	0.626678	0.278359	0.114702	0.307707	0.242667	0.639907	0.235859	0.404049	2.96e-06	0.00518116			UBA7	NM_003335	Body		F	CCAGTTGCTGGCTGTAATATGGTAGGCTGGGCAGGCAGTCTTACTCACCCCACGAGGCCC[CG]GGTGTCAGCCGCCAGAAAGCAAACTCCATGCTTATGACACAAGGTGCCCACCTTCAGCTG				TRUE		3:49850409-49850687	Promoter_Associated_Cell_type_specific
cg02506248	0.516765	0.543199	0.542438	0.568576	0.591511	0.327196	0.113151	0.0632054	0.131395	0.137073	0.514947	0.111206	0.403741	4.38e-05	0.0236592							R	GCACAAGGATGAACAGCTGCGGATACTCGGCTTTGGTGCCAGGAAGACCGCGGGGCGTGG[CG]GGGACCGGGCCCTGCGAATGGAGCAGCTGAGACTCAGCTCCGCGGAATGACACAAGCCTG				NA	12:129068152-129068265
cg26857670	0.801889	0.798296	0.81189	0.791059	0.762564	0.867095	0.425903	0.344709	0.389955	0.447498	0.805466	0.402016	0.403449	2.2e-07	0.000932942	rs61744408		HOXA11AS;HOXA11	NR_002795;NM_005523	Body;TSS1500	Island	F	CTGGGAAGCGCCTCTGCCTCCGACCCTAGCCGGAACCCCTTCGGGGCCAGAGTTTGAAGC[CG]TGGATGTGCCTGCCTGGTGGCTTGTCCGATTTGCACGGTGACTTGATTACACTCTCTCAT	chr7:27225050-27225629		RDMR	NA	7:27190555-27192145
cg08321483	0.650554	0.642922	0.642862	0.637919	0.635325	0.653863	0.266885	0.148933	0.251287	0.294817	0.643907	0.24048	0.403427	2.48e-07	0.00100132						N_Shore	F	ACCGGGCCTCTGCTAGGGCAGGGAGGCCAAGGGAGTTTGGGCCGGAGGGGACACCCTGAG[CG]CCCCACCTGCCTCCCGACTGTTGCCGGCCTGTGATTGATGCAGTTTTTTTTTGTTTGTTT	chr4:1505254-1505560			NA	4:1474127-1474414
cg26842034	0.538569	0.571084	0.589201	0.480053	0.608054	0.397909	0.174704	0.100666	0.111727	0.124812	0.530812	0.127977	0.402835	1.24e-05	0.0119545			SCGBL	NM_001025591	TSS200		R	GTGGTCAGGGCAGGTCTGCAGAGAGACCCTCGGCCCTGGGCCATGCTGTTGGGGTGGCAG[CG]TATCGGGAACTGGACTCAGCATGCAGTGGGAGGGGTTGGGTGTTGTGACATTCTCTCTGT				NA
cg22690188	0.344159	0.411646	0.42395	0.5902	0.492425	0.439209	0.0588275	0.0346864	0.0430292	0.0540117	0.450265	0.0476387	0.402626	1.35e-05	0.0123824						Island	F	ACCGCGCCCCCGCCTCCCCGCCCGGGCGACTGAGGCCGGGGGGTTGGAGCACTGCCCCCG[CG]CACAGTCCCCGAACGCCCGACGTCTCCGCGCAGGTTATTGAAGCAGCTGGGCCTGGGGCG	chrX:64626743-64628045		DMR	NA	X:64543779-64544801
cg14403090	0.565796	0.548817	0.583157	0.41886	0.477212	0.553708	0.244915	0.0714814	0.0915796	0.0798918	0.524592	0.121967	0.402625	2.22e-05	0.0163712	rs10238527						F	TTCTGGCCCAGGCTGGATGCATCACACTGTGAATTCCTGGATGAGGAAGAACAAATCTTG[CG]GAGTGTTCTGGAATTACAGAGGAGAGCCATAATGGGAAAATGTGACAAAGCAATTCCCTT				TRUE
cg04904609	0.891871	0.901488	0.896893	0.900346	0.875966	0.882178	0.316533	0.444584	0.636067	0.558335	0.891457	0.48888	0.402577	8.54e-05	0.0330877			EBF3	NM_001005463	Body	N_Shelf	F	TTTTCCCATTTTAGGGGAGGGCGCCGGCAGCCAGCCGTTAATTAGCATACTTCCCATGCT[CG]TCATGAAGTCACGGGCTAATCTGGCACACACGGTTCGGAACAGGCTCCTGCCTGAATCAA	chr10:131694674-131694933			NA	10:131581104-131581245
cg26187724	0.824301	0.84839	0.835916	0.733124	0.884079	0.738803	0.497091	0.230276	0.460277	0.446606	0.810769	0.408563	0.402206	0.00010757	0.0372989							R	GAAATATGAACTGAGCCTTTCAGGTGTTAATTTCTTTTAGAGAGCCTGAATTCCTCCCCT[CG]GAGCCTCTCCTCTTTCCCTTCTCTGGTCTAGTGATGCTCAGTAGGGACTAGGGCTTGTCT				TRUE
cg03383508	0.570632	0.545584	0.563178	0.605686	0.531467	0.56099	0.153217	0.0268084	0.225137	0.243217	0.562923	0.162095	0.400828	9.87e-06	0.0105171						N_Shore	F	GCACTAGCGAACGCGCAATTCCCTTCCCCAGGGAAGCCACGCAGGGGCTTTCCCCGACGG[CG]TCTCACAGCCAAGTGAGCTTGTGAACACGGAGACGGCCGAGGATCCGAGACAAGGAGCTC	chr2:119592602-119593845			TRUE	2:119307496-119307665
cg10822665	0.860757	0.86642	0.890351	0.829032	0.876571	0.873568	0.609539	0.415352	0.39702	0.439697	0.866117	0.465402	0.400715	8.43e-06	0.00979847			ABR;ABR	NM_021962;NM_001159746	Body;Body	N_Shore	F	GAGGGAAGCCCGAGCCTGAGAGGGGTCCAGGGCCAGGACGAGATGACGAGGCACCAAGAA[CG]GCCAGGTCCAAACGTCTCCAGTCCCAATCTCTCGAGACCAACCCAAGCAGGGCCTGGCCC	chr17:1028544-1028972			NA	17:975122-975722	17:1028230-1028632	Unclassified_Cell_type_specific
cg26272623	0.478007	0.461268	0.509136	0.564493	0.280152	0.377804	0.0400014	0.0373077	0.0454582	0.0577314	0.445143	0.0451247	0.400019	5.69e-05	0.0267133			TBX15	NM_152380	TSS200	S_Shore	F	AACCTGAAAGTTTAGGTTAGGGGGCCCACAGCCTGTTAAGATTTCTTGTTGTTGTTTTCG[CG]AGGCCCGGGAGAATCAGCTCTCCCACCTTGCGGCAAGAAAAGATGACTTGTCAGGCCTCT	chr1:119529819-119530712			TRUE	1:119333515-119333932
cg24526103	0.745999	0.792361	0.737473	0.521809	0.62282	0.701792	0.331559	0.327643	0.224616	0.265059	0.687042	0.287219	0.399823	7.97e-05	0.0318191			IRS2	NM_003749	Body	N_Shore	F	TATGCTCAAGTTGAACACCACTGCATTAGGCTGTGTGCAGCCTTACCGTTTCACCCCTTC[CG]AGAAAAACAATGCCTCTGATGGAAAAGCTCCCACAGTTTGTGTGTAAAACGGAAATGGTT	chr13:110434466-110440180		CDMR	NA
cg19497082	0.46653	0.470476	0.504051	0.535826	0.714848	0.541684	0.18346	0.0705604	0.13823	0.169771	0.538903	0.140505	0.398397	5.1e-05	0.0250599							R	AGTAACATTGGCAAGACTCCAAAAGCCAGACCTTTTGAGGAATTTGACCCAGGACAACAT[CG]TCTGTGCTTTCAATTAAGTAAAATTAAAAAGTGGAAAAAAAAAAAGGAAAAAATCAGAAC				TRUE
cg20705938	0.551124	0.603541	0.529173	0.67688	0.631572	0.562732	0.167246	0.0727849	0.256513	0.280584	0.592504	0.194282	0.398222	2.83e-05	0.0184876			PITX2;PITX2	NM_153427;NM_153426	TSS1500;TSS1500	N_Shore	R	GAGAGGGTGGGAGGGCCACAGCCGGGAGCGAACGAGCTAGGCTTGTCAGCTGGGGAAGGC[CG]GGACGCTGGGCCCAGCTTAGCTGGGACACCGCGCCCGAGGTCAAGGCGGGTGGACCAGGC	chr4:111560563-111560808		RDMR	NA	4:111777178-111778584
cg05972185	0.594142	0.556625	0.556453	0.700201	0.491707	0.500715	0.135483	0.0543227	0.265199	0.221633	0.56664	0.16916	0.397481	7.46e-05	0.0310278			ZFHX3;ZFHX3	NM_001164766;NM_006885	Body;Body		F	CTCAGAGACATGAATTAGGGCGGCAAGACCCTGGAGGTGAAGAGAGCCGAGTATGGATTC[CG]AGTTGGACACAAAGAGACGGGACAGAGGTCAGAGCTCTTGTCCCTGGAGGAGTTGTTTGG				TRUE		16:72972483-72974244	Unclassified_Cell_type_specific
cg25399352	0.722937	0.743692	0.745346	0.761004	0.722616	0.665069	0.454827	0.123007	0.379645	0.360112	0.726777	0.329398	0.397379	0.000151926	0.0449351			TBX5;TBX5;TBX5;TBX5	NM_000192;NM_181486;NM_080717;NM_080718	Body;Body;Body;Body	N_Shore	F	TAAGGGAAAAAGCAATTCCTGGAGAAACGTGGAAGCGGAAACTAGCCCCGTTCCGCTCTC[CG]CAAGATCCATCCCGGGTTTCCCTTGAAGTTATAGGGAGGAGAAAGGCGAAGGGAGGAGGT	chr12:114838312-114838889		RDMR	TRUE	12:113321714-113322970
cg08993172	0.87203	0.866099	0.825891	0.858353	0.835451	0.866099	0.627539	0.318103	0.439034	0.452315	0.853987	0.459248	0.394739	5.75e-05	0.0268058			ALX4	NM_021926	Body	Island	R	AATACCCTCTGGTATTTAACCACTGAGTCTAATTCGAAAAATCGGGACTGGGCCCCTAGG[CG]GCACCCCAGGGGCTCCAACCTGGCCCGCGCCTCCCCAGACCTTGGCGCTGAGAGCGCTGC	chr11:44327240-44327932		RDMR	NA	11:44283817-44284666	11:44326437-44328397	Unclassified_Cell_type_specific
cg17265120	0.49133	0.536231	0.516966	0.377578	0.419996	0.492137	0.0751854	0.0365747	0.106357	0.0939029	0.472373	0.078005	0.394368	2.39e-06	0.00449176			GFAP;GFAP	NM_002055;NM_001131019	Body;3UTR	N_Shore	R	TAATGTACAGTTACTCTGTACCACGTCCTGGGCTGGGCACTGCAGTTCCTGGGAAAATGA[CG]CAGTCCAGGCCCTTTAGGGGAAGCCTGGGAAGAGGGAACTCAGGGGGATTGGGAGGATGG	chr17:42988741-42989148			NA
cg15584084	0.694941	0.686382	0.667797	0.620136	0.716972	0.584255	0.187122	0.448928	0.224575	0.211325	0.661747	0.267988	0.393759	8.95e-05	0.0339606							R	ACTTTTGTCACCCAAAGTGCATATGCACAGCAGCCATGGTGACATTTTATAAACCTAAAT[CG]GGTCATGTCACTCCTCTGCTCAAAACTCTCCAGTTCCATCATACTCAGATTAAAATTCAA				TRUE
cg20048045	0.853255	0.822873	0.831899	0.859333	0.641869	0.864112	0.49983	0.269592	0.45784	0.44664	0.812224	0.418475	0.393748	0.000160245	0.0462117			CHST3	NM_004273	3UTR	S_Shelf	R	CCAGCTCTGAAAACATGACCGTGGGGCCAGGATGTTTCTGGCAGGCCCAGAAGTGCTGGC[CG]TTCTTCCCCAGCCTCCCCACTGCTCCCTCCTCTGTTCCCCATGTGGAGGTCGGAGGGGCT	chr10:73767156-73768379		RDMR	NA
cg16625994	0.679449	0.633191	0.688518	0.531077	0.599706	0.606323	0.198853	0.124513	0.327739	0.266831	0.623044	0.229484	0.39356	2.5e-05	0.0172568	rs35621842	rs57730495				N_Shore	F	GAGCTAGTGGGGGCGTGCCTGCACCTTCCTGGTTGTGGCTTGCTGGGGGCAGGCCTTGCA[CG]GCGTTCCAGAAGTCTCTGGAATACCAAGTTCCAAAACACTTTGGTGACATAGTGATGAGG	chr17:46607804-46608390			NA		17:46605763-46606202	Unclassified_Cell_type_specific
cg04638150	0.573735	0.598109	0.607305	0.771409	0.668041	0.465303	0.268652	0.132299	0.237372	0.246844	0.613984	0.221292	0.392692	0.000128854	0.0410487			AHNAK	NM_024060	Body		F	AATGAAGAGCAAGCGGTCCGGGCCGGGTGCGGTGGCTCATGTCTGTAATCCCGGCACTTC[CG]CAGGCCAAGGCAGGAGGATCGCTGGAGCCCAGCCTGGGCAAAATAGCAAGACCCCCTGTC				TRUE
cg25672327	0.889454	0.890963	0.884839	0.831315	0.742106	0.794161	0.575472	0.3569	0.412925	0.440187	0.838806	0.446371	0.392435	3.86e-05	0.0221604		rs73712077	KHDRBS3	NM_006558	Body		R	TGACTGTTACTGCAGCTGTGATTTCAACACAGAGCCAGTGCTCTTTCTGTCACATGGTAG[CG]TTGCCTTCAAATAACTGACGGTCATATCCGCCAGTGTTGTAATTTGGCTGGAATGCAGTA				TRUE
cg25347526	0.850354	0.881155	0.839798	0.873351	0.820459	0.771686	0.55425	0.297093	0.423235	0.513994	0.839467	0.447143	0.392324	4.65e-05	0.0242105			LOC285419;LOC285419	NR_027106;NR_027105	Body;Body		F	GTATTTTCCCACTTAGAGAAGCTTTTGTACACTGAGCATGTGGCTGTTTAAATGCCCCAG[CG]GGACATCCAGAGGCTGCAAAAACGGGAAAAATTATTTGGAACAATTTGCTTTCGTTCAAG				TRUE
cg04807106	0.827595	0.802758	0.862241	0.873328	0.90277	0.915322	0.586375	0.272594	0.488463	0.539507	0.864002	0.471735	0.392267	0.00016221	0.0464738			KALRN;KALRN	NM_001024660;NM_003947	Body;Body		F	CTGGTGCCCGCCTGCAGGCTGCTCGCTTGCTGAGAGGCGGCGTGCCAGCTCCGCGCACCG[CG]CCTCAGTGCCAGATCAGGGAGCTGTCAGCTCAGCGCCCACGCCCCTCCGCTTCAGCTCCG				NA	3:125586241-125586399
cg06825661	0.626364	0.641307	0.647342	0.600593	0.503937	0.710002	0.235062	0.0859634	0.34123	0.257343	0.621591	0.2299	0.391691	9.39e-05	0.0346506			C18orf1;C18orf1	NM_181482;NM_181481	5UTR;5UTR	N_Shore	R	TGGCCTTTTGGCGGCCCTGTCAGGGTCTGGAAATCTGGCTTTGTCTCAGAAATCTGGCTG[CG]GAAGATTTTCCTTTGTGTACTGTCATAAATGCCTTAAATGTATTAGGGTGCTTTGCAAAT	chr18:13262329-13263271			NA		18:13260396-13260638	Unclassified_Cell_type_specific
cg21011649	0.649256	0.621907	0.615074	0.640493	0.674386	0.728463	0.24891	0.199971	0.350417	0.254575	0.65493	0.263468	0.391461	2.21e-06	0.00430623			FBN1	NM_000138	Body		R	TTGGGAAAGGAGACATTTGAGCCAGGCCTCCTGGGAGTATTACAATGGCCAGGCTGACAC[CG]TTAAAACTGGGAAAGGCTTACAACCCCCAATAAGAACATTTATTCTACAGGCTAAGTACT				TRUE
cg03371778	0.954633	0.94923	0.956463	0.911972	0.93496	0.946384	0.565245	0.57475	0.534772	0.538769	0.942274	0.553384	0.38889	6.48e-10	9.6e-06						Island	R	TGAGACGGCGCAATGGCGGAAAGCAAAGCAGAAATGGCGTGACAGCCACATGTGCGGGGC[CG]GGGAAGTGGAGGCTGGCTGCTCCTCACGGGCACTCGGGTGAGGCTCTCTCCACCTCGCGC	chr10:132365685-132365981			NA	10:132255635-132255969
cg05499012	0.623206	0.614307	0.644999	0.586637	0.493545	0.526305	0.313317	0.0502816	0.194315	0.212613	0.5815	0.192632	0.388868	7.55e-05	0.0311207							R	CCAAGCCACTGTCAGTTTGGAGCTGCCTGACTCATGAATCACTGTCTGCCTAAATAAACT[CG]AAAATTGTAATGTGCCAAAGTTTATCTTTTAACATAATCCTAATAGCTAAAATGTGTTAA				TRUE
cg08423857	0.694023	0.67914	0.682509	0.544706	0.56611	0.627844	0.22926	0.229185	0.267819	0.25083	0.632389	0.244274	0.388115	2.85e-06	0.00505463							R	CTCTGCAGGGAAACAGTTGGCTGCCTGAGGGCTCATTCATGGCTGTTTCCCCTGGAAGGG[CG]GCGCAGGAGCCCGGTTCTGCAGCCCTGCCGACGCCGTGTCACAGACACAGCTCTTCATGG				TRUE	16:83397656-83398155
cg13752649	0.852028	0.867823	0.889361	0.914449	0.91081	0.904695	0.608694	0.374501	0.513511	0.511828	0.889861	0.502134	0.387727	1.11e-05	0.0112654			HOXB1	NM_002144	TSS1500	S_Shore	R	CCCCCCAAGCATTAGCATGACAAAGACACTTCAATCACCCGCAGCCCATCCATCTGAGAG[CG]ACATGGAAGCGTCAAAAACATCTTTCTTCAAAGACTTTTGGAAAGAAGGGACCAGAGGGA	chr17:46607804-46608390			TRUE
cg17086139	0.567083	0.603794	0.559111	0.433969	0.517525	0.547331	0.242277	0.134569	0.0994477	0.126846	0.538135	0.150785	0.38735	8.47e-06	0.00979847							F	ACTTTGAGATTTTTACTGATCCAGATGGGAAAAATGTAGTCCCTGTATCCTCAATCATTC[CG]GTGAGCTGATGTCATCTGAACCAAGAAAAGCTCAAGAGGTTGCTACATAACAGTTTGCAT				TRUE
cg05942459	0.425097	0.455205	0.434205	0.567851	0.599592	0.431982	0.124038	0.0359295	0.126473	0.107904	0.485655	0.0985863	0.387069	1.81e-05	0.014543			GRIK2;GRIK2;GRIK2	NM_021956;NM_001166247;NM_175768	TSS200;TSS200;TSS200	Island	R	GGCAAAACCTTTGCTAGCAAAGCGCCTTTTGTGCCGGGCTGTGGCTCGCTATCGACATCT[CG]TCCGTTACCAAGGCTGGGTTTCCTACTGATTTCCCTCCTCCTCTGCTTTCACAGGCTCGC	chr6:101846766-101847135			NA	6:101953488-101953918
cg02138953	0.646244	0.628837	0.677225	0.454346	0.556276	0.592479	0.354528	0.182834	0.14822	0.137247	0.592568	0.205707	0.386861	0.000140183	0.042961							F	CGAACTCCTGACCTCAAGTGATCCAGCCGCCTCAGCATCCCAAAGTGCTGGGATTACAGG[CG]TGAGCCACCACACCTGGCAAACTACTTTAAAGCAGTAAGTTCCTGACTTAGGTAATAACT				TRUE
cg19787532	0.722476	0.648006	0.682401	0.619833	0.547166	0.501688	0.293264	0.291384	0.167983	0.185288	0.620262	0.23448	0.385782	5.67e-05	0.0266892			TBX5;TBX5;TBX5;TBX5	NM_000192;NM_181486;NM_080718;NM_080717	5UTR;5UTR;TSS200;5UTR	N_Shore	F	AGTGACAGGAGGGAGCAGTTTGGCCCCCAGTTTCCAGCTACCAGCACCTCCGTTCCCAGC[CG]AAGGTGACTGCAGAAGGCCCTAGAATTATTACTGTTACTAGTATTCCTAGTAGTATTACT	chr12:114843022-114843610			NA	12:113325874-113326264	12:114840555-114842091	Unclassified_Cell_type_specific
cg15377758	0.498698	0.487031	0.505067	0.598905	0.622514	0.421124	0.137093	0.105702	0.15373	0.150273	0.522223	0.136699	0.385524	9.83e-06	0.0105055		rs79067760				S_Shelf	R	CGGACTGTGCCTGGCATACACAGGTACTCAATGAGCATCTGGAGCACGAGCTTCCTCCCC[CG]CCTCTCCCAAGCCTTGGCTCCTGCTACCCTGAGAACTGCCGGAAGGGCAAAAGCGCGTCC	chr4:1049652-1049923			NA	4:1042514-1042762
cg26130488	0.706515	0.699243	0.711951	0.588525	0.606419	0.74101	0.338504	0.133005	0.403515	0.285864	0.67561	0.290222	0.385388	0.000120869	0.039897						Island	R	GGGGTGAGTCACGCGACCCGGGGAAGAACTTCAGGGGCGGTCAAAGTTGCAGGAAGGCGG[CG]CGAAGTGCCTTGGGTCGGGCCGCCGCCTCGGCCCGACACCCAGTAGTTGGGGCACGAGCC	chr17:59528979-59530266		RDMR	TRUE	17:56883762-56885102	17:59530000-59530684	Unclassified_Cell_type_specific
cg26712743	0.580541	0.564648	0.588799	0.383084	0.4347	0.39343	0.0924449	0.0486536	0.186122	0.106085	0.490867	0.108326	0.382541	0.000111759	0.0381952			PYROXD2	NM_032709	Body		F	ACCTGAGAATGCCATAAAAACGACCGTTTCTGGGCCCCACCACTGCCACAGAATCAGACT[CG]TGAGCAAGAACCCCTGGGGTTTCCCCAGCAGTTTCCCCAGCAGTTTCCCAGGTCATACTT				TRUE		10:100164573-100164766	Unclassified_Cell_type_specific
cg24884142	0.458413	0.491846	0.510387	0.613848	0.297335	0.394936	0.0779881	0.0685001	0.0789757	0.0905484	0.461127	0.079003	0.382124	0.000119225	0.039574	rs75870087		TBX15;TBX15	NM_152380;NM_152380	1stExon;5UTR	Island	F	ACCGGTCGAGGACGGCAGGAGACCCCCGAGTGCAGAGAAAGCTCAAACCGGCAGCGAAGT[CG]GTCCTAGCCAAGCTGAAAAAACGTCTCGGATTTCGCGGACAGCGGCCTAGACACAGCCCG	chr1:119531991-119532196			TRUE	1:119333515-119333932
cg17125990	0.543085	0.54326	0.533499	0.769247	0.666479	0.563657	0.250598	0.105017	0.289843	0.240161	0.603204	0.221405	0.381799	0.00017292	0.0480098						N_Shore	F	CTGAGAGAGCTCGTGGGGGACTCAGGCCCTTTCAGAGTCACCCGTGTGGCTCGGCCACTG[CG]CCAGGTCTTGGAACATCTAAGGCAGAAACAGGACCAACACCCGCAAGCCTCCAACAGCCC	chr15:75470911-75471212			NA	15:73257701-73258272	15:75470750-75471042	Unclassified_Cell_type_specific
cg13080565	0.489206	0.479315	0.46734	0.64616	0.612606	0.508356	0.1601	0.0634595	0.210358	0.181059	0.53383	0.153744	0.380087	3.57e-05	0.0211244			GRIK2;GRIK2;GRIK2	NM_021956;NM_001166247;NM_175768	TSS200;TSS200;TSS200	Island	R	TAGGGCCTGGCAAAACCTTTGCTAGCAAAGCGCCTTTTGTGCCGGGCTGTGGCTCGCTAT[CG]ACATCTCGTCCGTTACCAAGGCTGGGTTTCCTACTGATTTCCCTCCTCCTCTGCTTTCAC	chr6:101846766-101847135			NA	6:101953488-101953918
cg18004235	0.556143	0.585902	0.589312	0.318958	0.487829	0.564093	0.118623	0.193152	0.146985	0.0905613	0.51704	0.13733	0.37971	0.000135267	0.0421591							F	TGACTGGGAAAGAGAAGAAAGGGTCCTGCCATGCCTCTCCTGTGAGCCAACAGTCTGATG[CG]CACTTCAGGGTCACTGTTTCCAGTGTGCAAGTCCTTGGCTGTTGGAATGAAATGTCTGCC				TRUE
cg10959651	0.54442	0.513176	0.514835	0.390652	0.543273	0.588201	0.0780236	0.0687278	0.231736	0.17002	0.51576	0.137127	0.378633	3.58e-05	0.0211244			RSAD2	NM_080657	1stExon		R	CTGGGAAGCTCTTGAGTGTGTTCAGGCAACCTCTGAGCTCTCTGTGGAGGAGCCTGGTCC[CG]CTGTTCTGCTGGCTGAGGGCAACCTTCTGGCTGCTAGCTACCAAGAGGAGAAAGCAGCAG				NA		2:7017313-7018189	Unclassified_Cell_type_specific
cg17598378	0.660293	0.571224	0.554909	0.626489	0.661931	0.544311	0.154184	0.121853	0.334861	0.290448	0.603193	0.225337	0.377856	5.68e-05	0.0266892			ULK2;ULK2	NM_014683;NM_001142610	TSS1500;TSS1500	Island	F	CAGCCTTCGGACGCCTCTCGGGGTTTACTCGCTTAGGATCCCTAGAGGGACGGTGACAGG[CG]GGATTCTGCACCTTTTGGGGGTCCCTTGACTGCGAGAAGCTGGTGACAGCTCAGGGCCCT	chr17:19771609-19771814			NA	17:19710693-19712455	17:19771681-19771899	Unclassified_Cell_type_specific
cg03508786	0.397866	0.395926	0.399348	0.570415	0.490963	0.536267	0.0905976	0.0506199	0.105315	0.108814	0.465131	0.0888365	0.376294	1.66e-05	0.0138106						N_Shore	F	CACAGCCTCTTGGCCAAGCACGGAAAAGGTTACAGGGGCTGGTGTAAGGTTGGATGGGAA[CG]TGAATGAGATCCAGGATATGGTACATGGGGCTCCTGGCTCTCCCTGTGTAATGTGCCCCA	chr2:119592602-119593845		RDMR	NA
cg13193239	0.464044	0.552449	0.480819	0.653826	0.536705	0.401965	0.147804	0.1147	0.149828	0.151502	0.514968	0.140958	0.37401	3.23e-05	0.0202016			PITX2;PITX2;PITX2	NM_000325;NM_153426;NM_153427	Body;Body;Body	Island	F	AACATACGGAGGAGTCGGCGGCGCGTAAGGACAGGCAGGCGTCGGCACCGCGGAATTCAG[CG]ACGGGCTACTCAGGTTGTTCAAGTTATTCAGGCTGTTGAGACTGGAGCCCGGGACGCCTG	chr4:111539228-111539483		RDMR	NA	4:111758693-111760255
cg24362661	0.892425	0.861232	0.847775	0.68462	0.71251	0.682333	0.375295	0.483389	0.396789	0.372015	0.780149	0.406872	0.373277	0.000116976	0.0391895			SAMD11	NM_152486	Body	Island	F	CTGGGGTGGGCTTGGAGTAGCCGGGGCCCTGCCACCCCCTTTCCACAGGGCAGACGTAGG[CG]TGGCCTCAGAGGTTCAGAAACGCACACCCTGGAGGAACGCACGCACTCCCGCAGCGCACG	chr1:869332-871872			NA	1:859231-861716
cg04609841	0.587869	0.575836	0.604841	0.52082	0.54992	0.456029	0.202162	0.169219	0.182736	0.151056	0.549219	0.176293	0.372926	1.27e-06	0.00293745			SDK1	NM_152744	Body		R	TCTCACCCCGAGCAGAGGGGACAGCTGTGGGTGCACAGTCAGCAGCGGGACGCGGAGACT[CG]GCTGTTCTCTCGCGCTTCTTGAGCGGGTGTTTGGCCAATTGTAAATTTCCATGTCGCCAC				NA	7:3978898-3979114
cg17651451	0.479059	0.499304	0.554112	0.499115	0.560817	0.377502	0.0825673	0.133869	0.157963	0.114786	0.494985	0.122296	0.372689	6.63e-06	0.00862229			ADAMTS2;ADAMTS2	NM_021599;NM_014244	Body;Body		F	AGGTGTGTCACCTTCCCCGGCAGAACATAAATAGCAGGGTGCTTCACACCCACTTCCAGA[CG]TTGCTTTTGGGGAGGCAGGAAGAAACTGCCAGCCAGCACCTCCTGCCAGCTTCTGCCAGG				TRUE
cg10238725	0.568439	0.547887	0.553416	0.591056	0.620674	0.645906	0.177648	0.043476	0.284661	0.355078	0.587896	0.215216	0.372681	0.000185974	0.0496687			ATP4B	NM_000705	Body		R	TCTGACGACTCGGATGCCTGTTCCTCTGTCCTTGCACCCTGCTGATGTGTAGGTGACCAG[CG]GGCTCTTTTCTGCTGGTCTCCCGGGTGTGCTCCTTGGAAACTGTTTCCTGTGCGTCCTTG				NA	13:113356611-113356751
cg02473327	0.86325	0.853158	0.846628	0.885433	0.867604	0.879902	0.676134	0.390248	0.40689	0.504152	0.865996	0.494356	0.37164	0.000102976	0.0363656							F	AGAAAAGCATTAGCCCAGCTTATCTGAGTCTTAGTTTTTATATGTGGGGAAAAAAGAAAG[CG]AGTCTCTCAGCTACAAGGCAATGTAGAAACCAGGCCTCCTGGGCAGAACAGAATGTGGTT				TRUE
cg02333187	0.737411	0.763267	0.720054	0.689483	0.795951	0.708554	0.495909	0.243674	0.34508	0.37198	0.735787	0.364161	0.371626	3.78e-05	0.0219404	rs3777746		TULP1	NM_003322	Body	S_Shelf	F	GTATTATCTTTCATTGTAAATGAGTAAAATGACATCAGTCTCCTGTGAGGATGGGGCATG[CG]AGTCACCCAGAGTCTCTTAAATCCTGGACTCACTGGACCTGCAGTGCTAAAGAGCAGAGC	chr6:35464056-35466269			NA
cg23571857	0.623348	0.631642	0.616293	0.691898	0.494703	0.621924	0.148968	0.154978	0.367828	0.295691	0.613302	0.241866	0.371436	0.000125067	0.0404461			XAF1;XAF1	NM_199139;NM_017523	TSS1500;TSS1500		F	GGATACACACCAGATTGGGTCTGGGCTCACACCACCCTGCATCCCCAGAGCCTCCCTGGA[CG]CTGTTTGCAAGGTCCTCACCGCCTGGAAGTCCAGGAGCCATTTTTAGGGAACAGCATTCA				NA
cg26977256	0.591599	0.608448	0.60236	0.466	0.663034	0.618285	0.296699	0.124449	0.193257	0.267151	0.591621	0.220389	0.371232	3.86e-05	0.0221604			TNXB	NM_019105	Body		F	CCTTCCCAATCCTGGCTTGGCTCCTGGGCTCCACATGCTCATCCTTCTTTGCTTACTTTC[CG]GTTTTCTGCTTGTGCCCACAATTGTGAGCCCCATGAAAACATGAACTTGTGTGTGTCACT				NA
cg01917069	0.385155	0.330395	0.434597	0.489688	0.56422	0.520461	0.0765971	0.0677502	0.105701	0.0827325	0.454086	0.0831951	0.370891	3.57e-05	0.0211244							R	AGTTCAGGGTCAGTCCCATCATTCCACAGGGCTGAGAATTAGTGAGCTTGCAGCCCCAGC[CG]CTCCTGCAGCCAAGCCTGAACGTGAAATACGCTGAACTCCGTCACACGCCTATTTCGCTA				TRUE	8:6645638-6646016	8:6657880-6659029	Unclassified
cg00383793	0.59597	0.636972	0.631994	0.662893	0.384428	0.59933	0.235349	0.238127	0.248866	0.135894	0.585265	0.214559	0.370706	0.000162854	0.0466032		rs79309466	CACNA2D2;CACNA2D2	NM_001005505;NM_006030	Body;Body		R	AGTGAAAGAGGCTGTTGGAACACTGAGGCTGATGATCGTTTGTAAAAGGCAGGCCTGCTG[CG]CGCATGCCTGACTCAGAGCCTTCCCTTCCCATCGGCAGGCCTCCCCTCCCTGCCCACAGT				NA	3:50463142-50463249	3:50487465-50488502	Unclassified_Cell_type_specific
cg17266233	0.431909	0.453455	0.448864	0.599741	0.599978	0.472205	0.113933	0.148918	0.142195	0.119371	0.501025	0.131104	0.369921	1.57e-05	0.0132959	rs34431485		DGKZ;DGKZ;DGKZ;DGKZ	NM_201533;NM_001105540;NM_003646;NM_201532	Body;TSS1500;Body;Body		F	ACTTTGTAAGTTGTGAAACACTCCACAGATACTTATTTTTGTGATTGTTTTGTCTGGAGC[CG]GTGTGATTAGCTTCCCCAGACCTCAGAAAACCTGTCCAGTGGGCGTGAGAAGGCATTAGG				NA		11:46382382-46383406	Promoter_Associated
cg00310139	0.641506	0.610283	0.678644	0.645356	0.482483	0.630402	0.24463	0.183146	0.268714	0.28316	0.614779	0.244913	0.369866	1.28e-05	0.0121067			C6orf124	NR_027906	Body	N_Shore	F	GTTCAACACCCCAGGCTCCTCTGCTGAGAAGCCTCCTTATGTAGCTGTACTGGACAAGTG[CG]GTAGAAAAGACAGAACCCAGTGGGGATGACAGAATTCTTTAATTGTCTGCAAAAGAGGAA	chr6:168226063-168228559			NA
cg13078671	0.600641	0.578495	0.534061	0.508734	0.511021	0.654699	0.176192	0.0907288	0.248186	0.268536	0.564608	0.195911	0.368698	2.78e-05	0.0182917		rs7135333	IFFO1;IFFO1	NM_080730;NM_001039670	Body;Body	N_Shelf	F	TGAAGAGAGAAAGCAGGGACCATTCCTATGTTGGGAAAATGGGGGCTCAAAAAAAGGTCA[CG]CACAAGGCAGGGGAGCTGAAAATAGAACGCAGGAGGCCTTTAGCTACCTCCCAGTGTAGC	chr12:6664425-6665336		RDMR	NA
cg02644072	0.491443	0.441106	0.463216	0.468988	0.359537	0.602715	0.129608	0.0645999	0.108595	0.108445	0.471167	0.102812	0.368355	2.13e-05	0.0159901						N_Shore	R	TGGAAATGATAAAAATCTCACCAAAGCTCACCTTGGTGCTAATCAAGACTGCTCGATGCA[CG]TTATAAATCTGATACAATATTTATTGCTTATCTGTATTCGAGGGGTTAGTCTCCATCCTA	chr5:50265085-50265737		CDMR	NA
cg17322774	0.445166	0.438166	0.439482	0.463059	0.363636	0.505424	0.084291	0.0512154	0.0862011	0.0778338	0.442489	0.0748853	0.367603	3.71e-07	0.00131182			PTPRN2;PTPRN2;PTPRN2	NM_002847;NM_130842;NM_130843	Body;Body;Body		R	AATCACTGCAGCCAGGACCACGGAACATTCTGGCTGACTCACGGGATGCCTTGTCCAGGG[CG]GGGAGGACTCAGAGTTCTCGCTGGACCTTTAATGACGTGTGAGGGAGAAGAGAAACACGA			DMR	NA
cg05332887	0.51024	0.404525	0.448494	0.201764	0.389821	0.484969	0.0410258	0.0375562	0.0349726	0.0426953	0.406636	0.0390625	0.367573	0.000183099	0.0492784			LOC404266;LOC404266;LOC404266;LOC404266;HOXB6;LOC404266	NR_033203;NR_033205;NR_033204;NR_033201;NM_018952;NR_033202	Body;Body;Body;Body;Body;Body	Island	F	TTGGGGCAGGGGGCGCTCACTAGTTCTGTGTCCCGGGGTGGGCGCCCAGGGGAGCCGGGG[CG]ACGGCGACGGGAAGTCTCACTCACTGTTGCACGAATTCATCCGCTGCATCCACGGGTAGA	chr17:46675044-46675589			NA	17:44029937-44030954
cg07107756	0.570991	0.56582	0.550967	0.607164	0.487589	0.6209	0.277573	0.0587239	0.268913	0.19369	0.567238	0.199725	0.367513	4.91e-05	0.0247239	rs60676134		CARD14;CARD14	NM_052819;NM_024110	TSS1500;Body	N_Shelf	F	CACTGTATCTTCGTTCTCTCTGTCCTTGTCTGTCTGTCTCTCTCTTCGTTGTGGTTATGG[CG]TCTGTTGGAAATAGAATTCGGTTCATTTGTTCTGGTTCACTTTCAGTCTCATGTTTTCCG	chr17:78165077-78165293			TRUE
cg12410980	0.454341	0.459436	0.480826	0.410751	0.461155	0.631785	0.134265	0.0699935	0.147709	0.112726	0.483049	0.116173	0.366876	2.02e-05	0.0154598			PCSK6;PCSK6;PCSK6;PCSK6;PCSK6;PCSK6;PCSK6	NM_138324;NM_002570;NM_138323;NM_138325;NM_138320;NM_138319;NM_138321	Body;Body;Body;Body;Body;Body;Body		R	GCCCAGCAGCACATTAATAACTCCCCACCACACGACCGGTGCTTGGCTTATTACGGGGAG[CG]CTTTTCCCATTATGCCTGGACTCTCCTCCCGGGAGGCATGAGGCGTTCTGCTCAGAGCCT				TRUE
cg27401724	0.488279	0.480113	0.475696	0.520124	0.404919	0.606863	0.154339	0.0957198	0.148478	0.123187	0.495999	0.130431	0.365568	6.66e-06	0.00863922			ACBD4;ACBD4;ACBD4;ACBD4;ACBD4	NM_001135705;NM_001135706;NM_001135704;NM_001135707;NM_024722	Body;Body;Body;Body;Body	S_Shelf	R	GTGAGCGTCATCCAGAACCTGCCCAAGAACGGTGAGGCTGCGGGGACTCGCATTTGGACT[CG]CATTCAGGACGCCTGGGGTCTGACTCTGAAGAAAGAATGGTCCTGATCACTGCAGTTTTT	chr17:43209347-43210746			NA		17:43212563-43213772	Promoter_Associated
cg01883843	0.535019	0.537792	0.516319	0.561781	0.502406	0.482335	0.0921111	0.133137	0.235114	0.168322	0.522609	0.157171	0.365438	1.11e-06	0.00273187							F	TTCAGCATCTACTATGTACCAGACATGTGTCCAGAGCCAAGGAATCAAAGATGAGTGCTT[CG]ATTGCTTCCTTGGAGGAGATCATAGACTTGCAAGGGATTCAAGGTCAGTTTGTTTTGGAA				TRUE
cg07145921	0.641468	0.661963	0.665693	0.515274	0.602569	0.429461	0.183288	0.217619	0.177171	0.305942	0.586071	0.221005	0.365066	0.000139649	0.0428514						N_Shelf	F	CAGGGAATGCACTTAGTGCAACAGTGGTGCTCGGTCAATGTTTGGCGATTCTAGAGTGCT[CG]GCTCATGTTAAGCAGTTGTTTTCCTGGCAGAAGAAACAGTCCACAATGAGTCAACAATCC	chr12:120031494-120033212			NA
cg18233746	0.644413	0.657645	0.625229	0.69436	0.706666	0.611275	0.322143	0.151551	0.3893	0.305695	0.656598	0.292172	0.364426	3.48e-05	0.0208701			MGST1;MGST1;MGST1	NM_145791;NM_020300;NM_145792	TSS1500;TSS200;5UTR		R	ACTGTCCCCCTTCCCACTGATTAGGGGAGTTGGCATTTCAGGAACCAGAGTTTCTAAGGG[CG]CCAAATAGAAGGGCTCAAAGGGAATCAGCAGGCGATGGTTACTGTGGGCGGGTAAATCAG				NA
cg11404945	0.637616	0.671664	0.590899	0.660968	0.506296	0.766158	0.256438	0.205142	0.318888	0.317788	0.638934	0.274564	0.364369	7.66e-05	0.0312405						Island	R	GGGAGCTAAGGCCACACTGGACTCCACCATGGGTGCCAGATCCCGGGGTGACAAGATTCC[CG]TCCCCTTCGAATCCCTCGAGAAAAGTCCAGTCCACTTAACACCCCAGCCCCGCAGAAACG	chr1:6520584-6521955			NA	1:6443110-6443786	1:6519580-6521231	Promoter_Associated_Cell_type_specific
cg21785832	0.92762	0.938368	0.931635	0.934307	0.94557	0.926358	0.70592	0.404438	0.531505	0.637531	0.933977	0.569848	0.364128	0.000114402	0.0387132			ASAP2;ASAP2	NM_001135191;NM_003887	Body;Body	Island	F	CCCCCACGCCGCCCCCACCCGTTGCCAAGACGCCCAGCGTAATGGAAGCCTTGAGCCAGC[CG]AGCAAGCCTGCCCCGCCTGGGATCTCACAGATCAGGCCCCCACCTCTGCCCCCACAGCCG	chr2:9533572-9533807			TRUE
cg20591728	0.911935	0.906401	0.915852	0.910062	0.728464	0.943733	0.576611	0.446229	0.53605	0.531818	0.886074	0.522677	0.363397	4.41e-05	0.0236592	rs1064739		LOC404266;HOXB6;LOC404266	NR_033204;NM_018952;NR_033201	Body;TSS1500;Body	N_Shore	F	CGGAGGAAGCCCCGGGCGTGGCGTGGTCAGGCTCCGAGAGCGGCCGGGATGCGGCCACAC[CG]GCCTGGTAAACTCGCACCTCTTAGGATCTTGCTCCCGGACTCATTCCCTTCCCCACCCCC	chr17:46685244-46685449			NA	17:44038448-44038620	17:46683494-46683702	Unclassified_Cell_type_specific
cg08832018	0.516133	0.601895	0.600681	0.759643	0.474044	0.579853	0.264242	0.159127	0.24968	0.228446	0.588708	0.225374	0.363334	0.000135348	0.0421591			LEKR1	NM_001004316	TSS1500	N_Shore	R	TACTTTTTGAACTAAGCCCTTAATCTTCACTACTTTGGACTAGAATGGAAATGTCACCAA[CG]CCTTCCCAATTAATTTGTCCTGGCTGTAATGACTGAAACCAGAACTTCCCTTTACACCCA	chr3:156543891-156544405		CDMR	NA		3:156543091-156545015	Promoter_Associated
cg16234557	0.960232	0.959555	0.961341	0.960752	0.957847	0.959268	0.518579	0.468468	0.669041	0.731856	0.959833	0.596986	0.362847	7.56e-05	0.0311207			EMX2OS	NR_002791	Body	N_Shore	R	CTTTTTTCCCCCCACCTCCCTAAACTAAATCACTTGCGCGGTTCTTGCCTTTTAACGGAG[CG]ATAACGTGAGGACATCTGAAATTCCGACTTTATTTTCCTCCAGCACACCTGGCCCCTGCC	chr10:119293917-119297675		CDMR	NA	10:119282030-119282131
cg02958634	0.407904	0.426676	0.424847	0.570407	0.516686	0.533435	0.128639	0.0611612	0.163867	0.115372	0.479993	0.11726	0.362733	1.4e-05	0.0126017						S_Shore	R	AATGGTTGCTGTCAGGGCCCGATTGCTGCTGTCAGGGCCCAAGCCCACTCTTGCAGTAGT[CG]TGGTTGAATCAGAAATTCTCCTGGGTCCCTTCTGTCTTTGGACTCTCATCTCTCTCACAG	chr2:119592602-119593845		RDMR	NA
cg15525848	0.483307	0.473614	0.499226	0.559299	0.523552	0.512092	0.119982	0.0600199	0.214855	0.192754	0.508515	0.146903	0.361612	3.44e-06	0.00570582			FAM134B;FAM134B	NM_001034850;NM_019000	Body;TSS200		R	TCCTGTGAGAAGGTGTCCCCGCTCAGCCAGTAACCTTCATTGGATGACTTCACCTAGGCC[CG]CCTGCCCTTTTTCTTCCCCCGGCTTTTTTTTTTTTTTTTCTGGCATGACTAGGCACCCAC				TRUE
cg18516365	0.928059	0.934116	0.926724	0.932419	0.941681	0.955563	0.673654	0.591387	0.524183	0.510772	0.936427	0.574999	0.361428	2.08e-06	0.00416357	rs7098407						F	GTGTCTTTCCCTCTGCTCTGTGCCATAAGTGGGCTCCTTTTAGACTTTTGCAAAAGCTAG[CG]GCTAGCCTGCCCTGAGCGGTAATCTGCCTGGATTTTGTTCCCTGCACCTGGAAAGTTCTT				TRUE
cg10057879	0.895886	0.82886	0.843612	0.883656	0.858897	0.872596	0.537935	0.442996	0.508315	0.521544	0.863918	0.502697	0.36122	1.26e-07	0.000626107			RHBDL3	NM_138328	TSS1500	N_Shore	F	AAGTGAATTCCCTTCTCGGTGTTTAAGGGGAGCAGTCATTGCTGGGTGATGGTCGCAGTT[CG]GATCCTGGGCACGGGGTTATGTCTTTGCTTTCTGAAGATGACTGCATTAGTTGCAGCTCT	chr17:30593198-30594033		RDMR	NA
cg24725789	0.95797	0.953264	0.957162	0.955146	0.943427	0.955357	0.485787	0.700484	0.574825	0.610895	0.953721	0.592998	0.360723	7.12e-06	0.00891083						N_Shore	R	CACAGACTCTTCTTGGAAGGTGTGTGTGCCGTGAGGGGATACACCGCCGCCGGGAGTTGC[CG]GGGGAGGAGGGAGACGGGGTGGCCTCAGGAGACCCGGGCTTGCGTCTCACAGGGACAGGT	chr10:119311204-119312104		RDMR	NA	10:119300262-119300445
cg16767880	0.908333	0.892937	0.891426	0.828804	0.88608	0.867283	0.413032	0.438895	0.525743	0.696371	0.879144	0.51851	0.360634	0.000129709	0.0412667			RPH3AL	NM_006987	Body	N_Shore	R	TACATCAAGAAAGGCACGGCAGGATCCAGCACGTGGACGAACAGGCAGCAGCGGGTGACG[CG]GTGGCAAGGAGCCGCCGGGCGACTGCCGTTCCCCAACGTTAGCTCTTCCGAACAATTTGA	chr17:113664-113881			NA	17:113233-113291
cg02865822	0.426776	0.391742	0.41473	0.570511	0.453364	0.537339	0.0822132	0.108487	0.113352	0.11728	0.465744	0.105333	0.360411	1.08e-05	0.0110693	rs12099115		DGKZ;DGKZ;DGKZ;DGKZ	NM_201533;NM_001105540;NM_003646;NM_201532	Body;TSS200;Body;Body		F	ACGGCTGTCTCAGGCTGCAGGGAGGAGGGTGACAAGGGGGAGGGGGCAGAGGAGCAGCCA[CG]GCTGCTAGCTCTCCAAACTAGGACTTGCTCAGCAGAGGCCGCCAGCCCGGAGCTGGATCC				NA		11:46382382-46383406	Promoter_Associated
cg04730794	0.435705	0.465554	0.421978	0.46443	0.574708	0.662011	0.229336	0.151377	0.0757409	0.118696	0.504064	0.143787	0.360277	0.000167629	0.0473109			DOCK2	NM_004946	Body		R	TCTTCCTCAGATTTACATAATAGGACTCATTGCAGACCGGAAATTTCAGCATTTCAACAC[CG]TTCTGGAGGCTTACATCCAACAGCATTTCAGTGCGACCTTGGCTTACAAGTAAGTAATTG				TRUE
cg02634222	0.575435	0.578612	0.609278	0.643862	0.53281	0.564192	0.259391	0.0614777	0.30022	0.274054	0.584031	0.223785	0.360246	6.4e-05	0.0285892			EDN2	NM_001956	3UTR		F	TGTTCGTGGCTGCACGGTTGCTCCTGGTTTGTAGCCCAGCAGACAGGACACTCCTCAGGA[CG]CAGCCTCCAGATGAATGTACTCCCCATGCAGTTCTTCCAGCAGAGCTGTGGGCCAGCAGC				NA
cg00901161	0.542514	0.502834	0.476142	0.539569	0.572535	0.582942	0.187734	0.059048	0.26901	0.18815	0.536089	0.175985	0.360104	1.89e-05	0.0148547			PEBP4	NM_144962	TSS1500		R	AGCCCTGGGAAGCTGGTGACCCCAGGCTCAGGGCTAGGAGTTGGGCTGTGCCCCTCAGAC[CG]GCTCTGACTCTCCTGGCCCCCATTCTTCCACCACCTGTCTCCACAGCCTGTGAGCTTCCC				NA
cg05311410	0.950062	0.958908	0.951353	0.947087	0.893768	0.953978	0.679672	0.656762	0.449675	0.545383	0.942526	0.582873	0.359653	3.64e-05	0.0213268	rs17427875		HOXA11AS;HOXA11	NR_002795;NM_005523	Body;TSS1500	Island	F	CTGGTGGCTTGTCCGATTTGCACGGTGACTTGATTACACTCTCTCATTCATGGTCACTTC[CG]AAGCGCTTTAGTGCCTTCCGTCCCTAAACCGCCAACAGCCAGAACGGCTTCTCCCCGCGG	chr7:27225050-27225629		RDMR	NA	7:27190555-27192145
cg14093103	0.573365	0.541732	0.55894	0.593144	0.453752	0.682203	0.209025	0.128728	0.296163	0.19682	0.567189	0.207684	0.359505	5.67e-05	0.0266892			NFIA;NFIA	NM_001145511;NM_001145512	Body;TSS1500	N_Shelf	F	CTGTGCCTCAGTTACATGTTGGGACCGTCAGCCAGAAACTTCTATCGAGGAAACTTGGAG[CG]CATTGAAGTTATAGATCCCAGCAAAGGTTCTCGTGGCCAGGGATGTTGTCTCTGTAACAC	chr1:61548753-61549564			NA
cg08489674	0.465867	0.470298	0.495058	0.680378	0.504519	0.570167	0.182113	0.0800806	0.19253	0.231797	0.531048	0.17163	0.359418	8.25e-05	0.0323599						N_Shore	F	GGACTGGATGACCAGCGGTTTTGTTGGGAGTGAATGCGAGGAGATTTCTGCTACAAGTGC[CG]CGTTATTATGAGCTACAAGGTCAGACTATACATCGCAGGTCCCCAAAGCCTATGGACCTT	chr2:119611296-119611881		CDMR	NA	2:119325874-119326113
cg16419009	0.486347	0.480024	0.471363	0.402156	0.334793	0.592438	0.107828	0.0672522	0.113115	0.119232	0.461187	0.101857	0.35933	4.66e-05	0.0242105		rs72955069	EN1	NM_001426	Body	Island	R	GTCTTTGTCCTGGACCGTGGTGGTGGAGTGGTTGTACAGTCCCTGGGCCATGAGGTGCAG[CG]CCAGGCCGTTCTTGATGCCTGTGGCTTTCTTGATCTTGGCGCGCTTGTTCTGGAACCAGA	chr2:119599458-119600966		DMR	NA	2:119316864-119317425	2:119600254-119600595	Unclassified_Cell_type_specific
cg02204618	0.650036	0.644999	0.63263	0.509884	0.605583	0.567263	0.302559	0.079077	0.329285	0.260028	0.601732	0.242737	0.358995	0.000132872	0.0418705							R	GCTATAGCGTCATTACCATAACATGTGACATATGTGCCAGCATCATGACTCATGCATCTG[CG]CCACTCGGACCCCGCCCCTACATGCGATGATGCACTCTCTCCCCTCTCCATCGCCCCATA				TRUE
cg17254386	0.580595	0.626211	0.564058	0.530307	0.598263	0.613178	0.284011	0.0873848	0.253299	0.28366	0.585435	0.227088	0.358347	2.43e-05	0.0171284		rs78719370	MCCC2	NM_022132	Body		F	GTTTTATATGACCTAGGGAATAAAATTGATGCTCAAAGAAGAGTCCTGTTTGTCTTGTGG[CG]AGCCCTGCTGGCCACATATCCTAGTATGAGAAGCTCAACACTACCCTGTGCTGGGTGTTC				TRUE		5:70896915-70897904	Promoter_Associated_Cell_type_specific
cg27484582	0.540576	0.52149	0.507785	0.720477	0.544064	0.571937	0.294934	0.0861108	0.233143	0.23207	0.567722	0.211564	0.356157	0.0001498	0.0444992							F	GTTTTGACCTTCACGGGCTCCCGTCTGCACCCGGCTGAGCGAGGAACTTCACCAGGAGAG[CG]CCTGGACTCCGAAGCCCGTTCTGTCCTGAGCCTCTATCGCGAGGCAGTGCCCAGCATGGA				NA	7:2485167-2485388
cg17452384	0.867285	0.843743	0.883517	0.906967	0.946159	0.932973	0.600135	0.46805	0.550439	0.548382	0.896774	0.541751	0.355022	2.08e-06	0.00416357			MAPK10;MAPK10	NM_002753;NM_002753	5UTR;1stExon		F	CCTTACCTGGAGCTGAGTCAATTTAGAGAGCTGCGTGAAATACAGGGGTAGAGGAAGCAG[CG]GCAAAATCCCTCTGGGCTCGCTGGGTCCCCTGCCACGCCATTTCTGCCTGGCCTCACAGG				NA
cg19047868	0.92381	0.929359	0.912744	0.929277	0.798872	0.931934	0.439934	0.462541	0.633716	0.663898	0.904333	0.550022	0.354311	0.000149137	0.0444658			LOC404266;HOXB5;LOC404266;LOC404266;LOC404266	NR_033204;NM_002147;NR_033201;NR_033203;NR_033202	TSS200;3UTR;Body;TSS200;Body	Island	R	TAAGACCAAACGAAATATCGTAACACAAGGCGAGGCAGGCTTGTGGGAACCGGTCCCCAG[CG]GGCGGCGGCAGAGCGGGGAGGATTGGAGGGGCCAGGGCTGGGGGTGGCACGGGCTCTTGG	chr17:46669434-46669811			NA	17:44024474-44025163
cg05215481	0.543419	0.475444	0.481823	0.515451	0.371484	0.328338	0.0781381	0.0854311	0.113187	0.121484	0.45266	0.0995601	0.3531	4.17e-05	0.0231228	rs72774998					Island	F	CGCTCTAATTAACGGCCCTCATTAATCAGGGCTCAAACCGGGCAGAACTCAGATCCGGCC[CG]GAGGGGAGATGAGTGCTGGCCGCCCCAACAAAGGCCAGTTTCTGTCTCCGCCAAGCATCC	chr2:2773400-2773618			NA
cg24842086	0.416742	0.409403	0.422469	0.519062	0.300922	0.403703	0.062115	0.049429	0.0679976	0.0575176	0.41205	0.0592648	0.352785	8.89e-06	0.0100725	rs12568216		TBX15	NM_152380	5UTR	N_Shore	R	AGAGAAGGAGCTTTTTCAAAATTCCCTGCAAATCCCGTTACCTCAAGACCATGGCTTTCC[CG]GCCAGCTGATCTCCCCCCTGGCCGCCCCCTGCCTTTTGCGATCTCTAAGGACTGCATTCA	chr1:119531991-119532196			TRUE	1:119333355-119333421
cg12505343	0.522813	0.540569	0.581037	0.523924	0.454224	0.460669	0.157352	0.173598	0.151805	0.163071	0.513873	0.161457	0.352416	6.34e-07	0.0019096	rs76951777	rs616674					F	ATAGAAAATAGTTGATGGTGTGTTATTTTAGAGGGAGAAAAACTATTAAAATGTTTCTGA[CG]GTAGCAACAATAAAATACTAATGAGCCAGAGGAACAGATGGAAATTGAAAAGCATGTGCA			CDMR	NA
cg25291404	0.622865	0.603586	0.602138	0.519358	0.571247	0.638555	0.261786	0.0760583	0.351607	0.272973	0.592958	0.240606	0.352352	0.000123533	0.0402819			BCL2L1;BCL2L1	NM_001191;NM_138578	3UTR;3UTR		R	AATAGTATATCATCTTCACAAGGAATAAAAACTAGTCTCAAATATGTACAGCAGAGAGCC[CG]GGGTGGCTGGGACCCCTGGGGATGAGACAGGCCAAGGGTGGAGCAGAAGAGAGAGGGAGG				NA
cg25233672	0.661282	0.619516	0.653335	0.47032	0.606257	0.728224	0.216469	0.215908	0.362446	0.289316	0.623156	0.271035	0.352121	0.000140484	0.0429675			NEURL1B	NM_001142651	Body		F	TCAGCTCGAGGGGGCGGGGACAGTGTGTGACTTGTCAGTGCATGTACCCGGCAGCCAGCG[CG]GGCCCTGGCCCAGAGCAGATGCTCTGTAAATGTCAGATGAAGGAGGAAGTGATGTACTCG				TRUE
cg14287311	0.61359	0.631178	0.658875	0.644513	0.570963	0.511602	0.312907	0.377465	0.135123	0.188978	0.60512	0.253618	0.351502	0.000146135	0.0439049							F	CCTGTTAACTTCTGAGCTATTTTTGTGACATGAAATGCTGCATTTTGGCACTTTTTGTTT[CG]TGAAGGCCCTTGGGTAGATTTTTTATGAATGTCATTATTCGCCAAAGTGAATTTAGTAGA				TRUE
cg13352750	0.792416	0.771456	0.819488	0.647273	0.719854	0.746245	0.392858	0.390752	0.381188	0.427984	0.749455	0.398195	0.35126	4.35e-06	0.00659522		rs71757806	HOXA11AS;HOXA11	NR_002795;NM_005523	Body;TSS1500	Island	R	TTCTCACCGAAAGCACGTAATCGCCGGTGTAACTCATGTTGGCTGGGGGGCCTCCCGGCG[CG]CGCGGAGAGGCTGGGGTGCGCCCCCATGCAGCATGCTTGTGCTCAATTGCAGGGTCCTCG	chr7:27225050-27225629			NA	7:27190555-27192145
cg05614657	0.586103	0.630098	0.624938	0.670451	0.558695	0.665297	0.387922	0.123455	0.282163	0.298049	0.622597	0.272897	0.3497	9.67e-05	0.0351578	rs35312394		ZMAT4;ZMAT4	NM_001135731;NM_024645	5UTR;5UTR	N_Shelf	F	TCTGTTCCGAATGGGGAAATACAAGAAAGAGGATTGAGGAGGAGGCAGAGGGAAGGAAAG[CG]AGCGCTCCAGCGTGTCCCACTTGTACTTTCCAAGGCCCCCTCCGCCCCCTCCCCCCACAC	chr8:40755164-40755404			TRUE
cg01041239	0.521073	0.528817	0.516107	0.504798	0.366496	0.535741	0.148371	0.0426094	0.214046	0.181466	0.495505	0.146623	0.348882	4.63e-05	0.0242104	rs34107757		C18orf1;C18orf1	NM_181482;NM_181481	5UTR;5UTR	S_Shelf	F	TACCGCTGTCTGCAACACGCTTGCACTGCAAACGCACTCTGCAGCCGGCGGCCGGCTGGG[CG]CCGCTCATGGGCCTGGTGTGCATGCAGCTGCGCAGAGGGCCTCTGCCTGCCGCCTAGAAT	chr18:13217073-13219044			NA		18:13222474-13222665	Unclassified_Cell_type_specific
cg04741728	0.894512	0.870967	0.889194	0.683979	0.700978	0.80627	0.390019	0.437104	0.484872	0.525036	0.80765	0.459258	0.348392	0.000187965	0.049785		rs72036516				S_Shelf	R	CAGGCGGTGGCCAGGGGGTGACGAACGGGGCGGGGCCTGGGGCGGGTGGCCGGGGGGTGA[CG]AACGGAGCAGGGCCTGGGGCGGGTGGCCGGTGGGGGGGTGATGAACGGGGCGGGGCCTGG	chr12:133000027-133000246			NA	12:131513941-131514010
cg01491071	0.541791	0.519459	0.551263	0.540803	0.661	0.53507	0.263271	0.0687103	0.289298	0.219011	0.558231	0.210073	0.348159	7.55e-05	0.0311207	rs72945179					N_Shore	F	ACCCAGGAAACACCCACGTTTAAGAAAAAGTAGAAAGGGAAAAAAAATCCACAAAGGAGA[CG]TTTTAAAAGCCTGAGAAAGAGAATAAAAACCAGGAGAGACTGATGGCATGAAAACAAAGG	chr2:206790632-206790834			NA
cg16179521	0.511326	0.50722	0.538543	0.496093	0.428001	0.520046	0.164007	0.0759494	0.219617	0.149234	0.500205	0.152202	0.348003	3.09e-06	0.00531761			PCSK6;PCSK6;PCSK6;PCSK6;PCSK6;PCSK6;PCSK6;PCSK6	NM_002570;NM_138320;NM_138319;NM_138324;NM_138323;NM_138325;NM_138322;NM_138321	Body;Body;Body;Body;Body;Body;Body;Body		F	GTCCACACGCTGCTGAATGGAGCGGCTAGAGCCGGGTGCCTCGCTGGGAGCCGGTGAGGA[CG]GTGTGCAGGCTGGAAATGTCCCAGCTGCTGAATCATGGCTCAGCAGTTTGTCTCCTAGTT				NA	15:99827311-99827418
cg08478016	0.552002	0.533802	0.531831	0.515027	0.628661	0.768763	0.218194	0.263934	0.231048	0.251468	0.588348	0.241161	0.347187	0.000121746	0.0400499						N_Shore	R	TCACTTCCCATCTTGCTGGGAGACAGGGCTTTTGCCAAGAACGGGCCCCTGGGGATTCAT[CG]GGCGACATTTTCATGCCACTGGCATAAATAAAGACTTGTACCAAAGGCTGCCATTCTGGG	chr1:9258565-9258956			NA		1:9257979-9258192	Unclassified
cg05469885	0.69638	0.751599	0.728929	0.671602	0.739042	0.666975	0.332618	0.299513	0.420129	0.395588	0.709088	0.361962	0.347126	1.97e-06	0.00403902			KALRN;KALRN	NM_001024660;NM_003947	Body;Body		F	CAGCGCCCACGCCCCTCCGCTTCAGCTCCGGGGAGCCCCAGGGTGGGCTGCTGGAAGGCG[CG]ACTGCAACTTGACTTTGCCTCACTGTTGTTGCTGGCAGAATACGTACACCAATGCGGACA				NA	3:125586241-125586399
cg07598561	0.741685	0.705662	0.698303	0.726686	0.676613	0.546384	0.448363	0.221119	0.372796	0.308081	0.682555	0.33759	0.344966	0.000172712	0.0480098						Island	R	GTGGTCTTTCGGACTCTGGGTCTATCTGTGCACCCTTTCCATGCTGTTGTGGAGGGTCTG[CG]TCAGGGGCGGGGGCAGCCGACTTCGATGGGGGTCCAGCCCCACGGTGATCGGTGGCCTCC	chr15:41217789-41223180		RDMR	TRUE	15:39005092-39006535
cg04415798	0.787217	0.754926	0.784019	0.754423	0.592004	0.817185	0.366527	0.427379	0.379033	0.444824	0.748296	0.404441	0.343855	4.74e-05	0.0243399			PAX9	NM_006194	5UTR	S_Shore	F	CTCTTTCTCTGCCTCAGATCCGTCGTCTCTCGGTCGGTCTCAGCGGGTCGCTGACTACCT[CG]CCCTAGCACTCGGTCCGCGCCCCGGGAAGGCTTCAGCATCACCCTCTTCTGCTGGGATCC	chr14:37126786-37128274		RDMR	NA	14:36198176-36198571
cg15014975	0.955653	0.958476	0.96004	0.963636	0.960096	0.961144	0.703715	0.443086	0.678709	0.639209	0.959841	0.616179	0.343661	8.08e-05	0.0320947			RUNX3;RUNX3	NM_004350;NM_001031680	TSS1500;Body	Island	R	ATCTTGCAGGCCTCGCGGCGTCGTTCTTCGTTGTGGCGGCCTGTGGCTCTTTGAAAAACA[CG]ACGAGGCCTGCAAAATGCGTTTTTCTTTTTTTCCTTTACGCATGTAACCACGGTCCTGCA	chr1:25255527-25259005			NA	1:25127743-25131723
cg07121644	0.432359	0.420908	0.432121	0.564805	0.479529	0.598625	0.129117	0.160148	0.153388	0.137171	0.488058	0.144956	0.343102	2.28e-05	0.0166224			DGKZ;DGKZ;DGKZ;DGKZ	NM_201533;NM_001105540;NM_003646;NM_201532	Body;TSS200;Body;Body		F	GGCACGCTCGTGCGCTGTGTGCCCGTCCGCCCACCCGTCGCCTGCTGCAGGGCCTGGAGC[CG]CTGCTGGGAGAGGAAGTGCGTTCAGTTACCAATCGGGTTATTTTCATAACGGCTGTCTCA				NA		11:46382382-46383406	Promoter_Associated
cg04678141	0.690889	0.690824	0.67074	0.543827	0.703295	0.650036	0.350927	0.341608	0.289118	0.284328	0.658268	0.316495	0.341773	6.72e-06	0.00865795			SVIL;SVIL	NM_021738;NM_003174	TSS200;5UTR		F	CTGAGGACACTTCAGCCTGGGGAGGACGCAGTCAGAGCAGTGAAGCAACTTCACATGGGA[CG]GGCCTTTTATGGCCTGAACTCGAGAGCCTTGATACCAGCTCATCTACCAGAAATAGCCCT				TRUE
cg05797224	0.946623	0.94585	0.94779	0.959318	0.831885	0.966227	0.644154	0.684606	0.490764	0.547643	0.932949	0.591792	0.341157	4.92e-05	0.0247415							R	GCTCGGAAACTGACATTCGCTACAAATCAGGGCTCTCCTGACTCCCAGCCTGTTGGTAAA[CG]TTTCCCAGCACATCATTGTCTCCATCTGCCCACTTGCTGCTTAGGAGACTTTTGAAGATG				TRUE
cg07578611	0.869894	0.883112	0.879875	0.753153	0.801057	0.859923	0.461376	0.381838	0.586346	0.570505	0.841169	0.500016	0.341153	8.21e-05	0.0323071			KCNG2	NM_012283	Body	S_Shelf	R	GTCTGGGGAAGGAGTGAGCTCAGCGTGTGTCGTGTCTTGGGGGGGGGACCGTGAGCCCGG[CG]TTGTGTCGTGTCTGGGGGGGGGATCGTGAGCCCGGCGTGTGTCGTGTCTGGGGGGGGACC	chr18:77623265-77624280			NA	18:75728453-75729113
cg09433114	0.384591	0.331619	0.393346	0.515649	0.470545	0.602431	0.0786215	0.13344	0.127075	0.097972	0.449697	0.109277	0.34042	0.000173502	0.0480098							R	CAGGCGTGCTTCCTGCATGTCACTGGGGAGGCCATGCTCTCTCTCGTGTATCTGGACTCA[CG]ACGTCCACCCGGCTCGTCTGTATTCCGTCTGGGTGGACGTGACACTGGGCTGCTCCACTG				TRUE	17:76614694-76615406
cg24765360	0.394094	0.418161	0.411901	0.608876	0.399728	0.472285	0.142136	0.0557178	0.117812	0.13692	0.450841	0.113146	0.337695	6.71e-05	0.0292811						N_Shore	R	CCACCCCTCCGCTCAGTCCGTGGTCTCCAGGAGGTCTGAACCCGACTTCAAAGCTGGGAA[CG]GAAAACGCCAGAAAAGAAGAAAAAACACAACATCCAAGTCCTTTGTGCAGGAACGCCCCC	chr2:119611296-119611881		RDMR	TRUE	2:119327330-119328446	2:119610844-119611128	Unclassified_Cell_type_specific
cg13455623	0.910168	0.885236	0.900037	0.862708	0.838951	0.915814	0.503044	0.615423	0.538778	0.534214	0.885486	0.547865	0.337621	6.8e-07	0.00195398	rs73793933		DOK7;DOK7	NM_173660;NM_001164673	Body;Body		R	TGTTCTCAACGCAGCACTGAGTGCAGGCCGTCTGGCTGGAGGGACGGGGAGTCTGCGGCA[CG]TGTGGGCAGCCTGGGGCCTCCTGCGGGAGGGAGCCGGCAACTCGGGTGGTCCAGGGGCAG				NA	4:3450380-3450455
cg08832695	0.689983	0.643462	0.639597	0.663142	0.489424	0.688723	0.250566	0.349707	0.314029	0.278466	0.635722	0.298192	0.33753	4.08e-05	0.0228652			LOC404266;LOC404266;LOC404266;LOC404266;HOXB6;LOC404266	NR_033203;NR_033205;NR_033204;NR_033201;NM_018952;NR_033202	Body;Body;Body;Body;5UTR;Body	S_Shore	F	ACTGAGCCCAAGCTTCCCCTTCTGACTCTGTGGCTAGACTAGGAGCTTCTTGGAAGGCGG[CG]ACGAGGGTGGCTGCCCAAAACATTCTGCCTGGTTCTAGTATGCAGCTGCTCACCCTTGGC	chr17:46675044-46675589			NA
cg11671598	0.91924	0.931278	0.922025	0.826517	0.955717	0.954668	0.604731	0.518531	0.598406	0.601187	0.918241	0.580714	0.337527	2.94e-06	0.00517389						S_Shelf	R	TTAATTATTCAGAAACTCCCTTACCTCTCAGTGGCTTCCCTTCTGCAGCAGTTTTCTATT[CG]AACCTTTTCCCCGCCTTTCCGTGGTAGGGCCTGTATATTGATCCCTCTGACCTTTGGCAC	chr4:111560563-111560808		RDMR	NA
cg04611493	0.448555	0.463551	0.45123	0.525253	0.509098	0.38683	0.136906	0.128039	0.128028	0.120649	0.464086	0.128405	0.335681	9.89e-07	0.00253281	rs78508477						F	TCACTCCATCCTGAGCTTCCCAGCTGCTGCCTCTGCTCCGAACTCCCACGGGGAAAGCAG[CG]TCTCTAGGACCAGGGGCTCCGAGCATGGCACAGCGCCAACTCTCGTCTCTTGCCGCCTCC				NA	2:100229769-100229847
cg05940231	0.510517	0.500759	0.487813	0.561295	0.394861	0.474173	0.166959	0.118552	0.162491	0.16611	0.488236	0.153528	0.334708	3.17e-06	0.00541261			TBX15	NM_152380	TSS200	Island	R	CTAGTGCCCTGGTCGAGACGGTTCTATCCTTTTGCAAAGAAGCCGGAAAGAGCTGGGTCC[CG]GGGGCGGGGGACAGACTGAGAGGCCAAGCAGGCCAGTCGTGACGACAGCCAGGCCCTTAG	chr1:119531991-119532196			TRUE	1:119333515-119333932
cg07990390	0.793269	0.794162	0.739478	0.847971	0.791238	0.818125	0.426483	0.597341	0.400184	0.427767	0.797374	0.462944	0.33443	3.27e-05	0.020296			CACNA1H;CACNA1H	NM_021098;NM_001005407	Body;Body	Island	R	CCCTTTGGGGCGTCTCCCATCGGGAAATGGCAGCCCCTGACCTGCCCCGTGGGGATGAAA[CG]GGCTCTTTGCGGGGGGCCTGTGGGGTATGGGCCTCCTGTCAGCAGCCCGTCCCGGTGGGT	chr16:1217128-1217336			NA	16:1156500-1157426
cg01947583	0.459194	0.45669	0.431637	0.40283	0.216775	0.496885	0.0840126	0.0772073	0.072623	0.073521	0.410668	0.076841	0.333827	0.000181062	0.0490575	rs77397396					S_Shelf	F	TGTCGTAGTGGGAGGTTGAGACCTCTGTCCTCTCAGCCCCCGAGACCTGACTGTTCCCTC[CG]GGCAGAGCCGCCTCCCTGGCTGCCCTTCCAGCTGCACTCCGTAAAAAAACAACCTTTGCA	chr4:8307724-8308064			TRUE		4:8310825-8311547	Unclassified_Cell_type_specific
cg05750542	0.459205	0.455355	0.442719	0.433023	0.323262	0.388593	0.0919109	0.0411694	0.114063	0.0860291	0.417026	0.083293	0.333733	3.25e-06	0.0055166							F	GGGTGGCTGGGCCAGCCCTGGCCTGCCTCCACTCACTAGCTGTGCGTTCTTGGCAAGTCA[CG]GGAGCAATTGCAACCTTGCTGGTGTCACACTTATGGTAGAGAGGAGAACGGCGCCACCTC				TRUE
cg02415779	0.80171	0.832639	0.830932	0.807688	0.804988	0.734985	0.412631	0.598504	0.488787	0.3745	0.802157	0.468606	0.333552	5.49e-05	0.0262049						N_Shelf	F	CTGCCAGGAACTCCCATCCCCAGCAGGGATACAGAGAAATAACAGCAAGACGCCATTCGC[CG]ACGCTCTCCTCATCAGGCCAACTCTCTAACTTGGAGATGAGGCCCTCCCGACTTTCTTTC	chr22:18531215-18531504			TRUE
cg23418965	0.462559	0.450961	0.477582	0.483016	0.454956	0.645194	0.209335	0.0480088	0.206578	0.18491	0.495711	0.162208	0.333503	0.000129323	0.0411711		rs1426156	PKNOX2	NM_022062	5UTR		F	GGATGGACAAATGAATACACTTCTGGCCTAGGTGTCAGGAGAGGAGGTCTTAAGCTCTAG[CG]AGATTGCAGTGTGTGGCCCTGGGCAAGTCTTGTGCTCTATCCTCGTCCCCTCCTCCAGGA				TRUE
cg17017591	0.568048	0.594013	0.608324	0.454324	0.619432	0.648882	0.202769	0.16603	0.296047	0.331849	0.582171	0.249174	0.332997	9.43e-05	0.0347415	rs75831139					S_Shelf	F	CTTGATGAGACAATTCACCCTCATCTGCTTTCTCTAGTCCCCTGTACTTCTTAGTCTCTC[CG]CTCACCCCGACTGCAACGTCTGGAAATCCCTCCAAAGCCAGCAGCCCCGGAGGGCTCGGG	chr6:28554863-28555124			NA	6:28665649-28666050
cg06183244	0.489964	0.511732	0.475559	0.546019	0.583958	0.551182	0.321545	0.082137	0.206248	0.166087	0.526402	0.194004	0.332398	7.22e-05	0.0304473							F	ACATCTCCTCCCAGTTCAGCAGTCACCATTCCTCTTTGGGATTACAAAAAGGTGATAGCA[CG]CCTGGGCCTCATTATAACAAGACTCCAGGGGGTGTGGAAAGAGCTTTTCTCCAGTCTAAA				TRUE
cg05026346	0.826767	0.848915	0.8249	0.881829	0.822781	0.851188	0.604263	0.350969	0.516457	0.57178	0.84273	0.510867	0.331863	9.13e-05	0.0341721						S_Shelf	R	ATAATTTCCAACAATAACAGTCTGCAGTTAAGTTTTACACATAGCCGTTTATATTTTAAT[CG]CAAAGCACCAGAAAAAATGCCTAAGAGAACATTCTGTTTCAAAAGGAAAATGCTTTTAAC	chr7:23052971-23054002			NA
cg26776806	0.475436	0.465307	0.480709	0.470179	0.400548	0.506276	0.148914	0.0624633	0.197147	0.140844	0.466409	0.137342	0.329067	2.85e-06	0.00505463			CBFA2T3;CBFA2T3	NM_175931;NM_005187	5UTR;Body	N_Shelf	F	AGCCCAAGGGGGAAGCAGTGGAGAGAGAGGGACCCGCCCGGAATCACACAGCAACGGCCT[CG]TCCTGGACACCGAGCTCGCTGACCCTGGGGCAGCAGGCCATGTCCGCAGTGGGCAGAGGG	chr16:88994137-88994442			TRUE	16:87518573-87519083
cg14258623	0.469125	0.463106	0.480655	0.519592	0.603957	0.551351	0.207645	0.0510979	0.233289	0.251118	0.514631	0.185787	0.328844	9.51e-05	0.0348664						Island	F	CCATCTTTCTCCCCAGCCTGGGAAGGCGGGCGGGAGGAGGGGATCCGAGGCCGGGGGCCG[CG]GAGCAAAAGGCACGCGGACCCCTAAACGACCCCCGAGCGTTGCCACAGCCGGGAGGGCGG	chr6:1381743-1385211		DMR	NA	6:1329087-1330873
cg21890239	0.451546	0.450602	0.427263	0.573506	0.585538	0.463106	0.192421	0.0588364	0.214736	0.186457	0.491927	0.163113	0.328814	8.21e-05	0.0323071	rs7888848					Island	F	AGGCGGCTCTCCCCTGAGTCCCGGCGCCCAGGTCCCAGTTGAGGCCAGGGGAGAGGGCTG[CG]GTAGCTAGCACTACGCCACTCCGCGTGCGGGCCAGGGTCTCCAAGGTTCGGGTCCCGAGC	chrX:136509276-136509813			NA	X:136336943-136337818	X:136509578-136509777	Unclassified_Cell_type_specific
cg13651137	0.47799	0.459	0.473508	0.573276	0.475515	0.385759	0.151036	0.0814773	0.204085	0.147777	0.474174	0.146094	0.328081	1.84e-05	0.0145924		rs60347996	DBH	NM_000787	Body		F	GAGAGAGGAGAGAGAGAGGAGAGAGAGAGAGAGAGAGAGGGAGAGAGAGAGAACCAATAA[CG]AGGCAAGGAAGGGAGGGCAGGCACCCTCTCTGGTGACACCTCCACACTGTACCGAATGCC				NA
cg08326515	0.875972	0.911693	0.914011	0.94155	0.916711	0.89734	0.706942	0.469098	0.560871	0.589727	0.909546	0.58166	0.327887	3.89e-05	0.0222362						S_Shelf	F	TTCTGGAGGAATAGATTGAGAGCAATTAGGGAGGGAGGGGACATTGGAAATTGGCAGCTA[CG]TCAGCTGAAACAAGCCTGGGTTCAGTAAGGTGACTGATGTTGTGGTTGATTCCCTACCCC	chr4:111560563-111560808			TRUE
cg01445163	0.900863	0.880023	0.887417	0.899346	0.786041	0.915582	0.682576	0.415635	0.551519	0.552515	0.878212	0.550561	0.327651	0.000160419	0.0462345			ARL4D	NM_001661	Body	Island	R	TCCAGAGTGTCCCCACCAAAGGCTTCAACACCGAGAAGATCCGGGTGCCCCTCGGGGGAT[CG]CGTGGCATCACCTTCCAAGTGTGGGACGTCGGGGGGCAGGAGAAGCTGCGACCACTGTGG	chr17:41477270-41477482			NA	17:38832807-38833008
cg12368188	0.39708	0.399426	0.406561	0.465889	0.410417	0.521608	0.113241	0.050566	0.0860439	0.174156	0.433497	0.106002	0.327495	8.7e-06	0.0099725						Island	F	CGCGAAGGACGCGCACATTGCAGGGCGCAAGCGTGCCCGGGACGCTGCTGGAGGCGCCGT[CG]CTCCGCGGCGGAGGCGACCCAGTTTCCCAGCTCTCGTCCTCGCCACTTCCTCTGCATGGG	chr15:67325986-67326256		DMR	NA	15:65112846-65113352	15:67325283-67326523	Unclassified_Cell_type_specific
cg19896908	0.449906	0.438621	0.422874	0.589321	0.56091	0.394172	0.199711	0.0373903	0.167143	0.189765	0.475967	0.148502	0.327465	0.000187245	0.049703							F	CAGCAGCTTCCACATAAGATCTCAGGAGTTGGGCAAGTGGGCTTGAGTATGTGCTCTAAC[CG]GCAAAATATCAGATGTATGACCTTCCTTTGGGGGTGTTAGACTGGTAAAATAAAATCGCC				TRUE
cg08184159	0.820845	0.809011	0.744935	0.617924	0.718246	0.726674	0.327555	0.508199	0.432881	0.380855	0.739606	0.412372	0.327234	0.000140015	0.0429367			TBX5;TBX5;TBX5;TBX5	NM_000192;NM_181486;NM_080717;NM_080718	Body;Body;Body;Body	N_Shore	F	AAAAATCCACAACCTGTGGGTGCAGCAATAGACACAGGCACCTCACTTCCTCTGAGCCTC[CG]CTTTCTCATCTGGAAAACCGGAGCTAATTGTTGTAGTTTCTTTGTCTGAGAATGGTTAGT	chr12:114838312-114838889		RDMR	TRUE
cg15448366	0.436214	0.41561	0.402569	0.543948	0.348309	0.516835	0.0919741	0.0699013	0.172612	0.132366	0.443914	0.116713	0.327201	4.92e-05	0.0247415			TLR5	NM_003268	5UTR		R	GGCAGCTCACTCGTGCAAACGTGAGTGCAAAATGCACTCCACGGCCAGGAACAGGCAGTC[CG]TTCATGCGGGCAAAATGGAAAGCGAGCTCCTACCCAGGTTTCTCCTCAGAGCCATCACAC				NA	1:221369187-221369697	1:223302306-223303711	Unclassified
cg10595547	0.956212	0.945107	0.951593	0.947649	0.914364	0.955733	0.628587	0.604036	0.598014	0.64346	0.94511	0.618524	0.326585	2.74e-09	3e-05	rs71475030					N_Shore	F	GCTAATGAGGTTAATGCCCTTTGTATCTCAGGCCTCCACATCTTCATTACGCGCTATCTC[CG]GCTGCACGGAGCGGCTCAGAGAGCCGCAATCCACTCCAACGCCCCCCTTCCCGGCCCAAA	chr10:119311204-119312104			NA	10:119300890-119300955
cg06766960	0.658136	0.668126	0.666069	0.797255	0.741153	0.736653	0.428422	0.292954	0.3932	0.427358	0.711232	0.385483	0.325749	2.7e-05	0.0179162						Island	F	GGGGAAGGGGTGGGGACCCCGAGCCGCCCGGTGCCCCGCTCCGGTTCCGGCTGGTTGCGG[CG]AAGTTTCCCAACTCGCCGAGAGCAGCTGCTGCCTTCTCTTGCGTTTGTTTTTCCCCTCTC	chr11:133703052-133703708			NA	11:133207567-133208911
cg16551732	0.813477	0.79166	0.815932	0.685239	0.813618	0.896563	0.43134	0.504854	0.484262	0.490714	0.802748	0.477792	0.324956	2.2e-05	0.0163712	rs74357067		PALLD;PALLD;PALLD;PALLD	NM_016081;NM_001166110;NM_001166109;NM_001166108	Body;Body;Body;Body	Island	F	CGCGTCCCCGGAGCCCATGAGCGCGCTGGCCTCCCGCTCCGCCCCCGCCATGCAGTCCTC[CG]GCTCCTTCAACTACGCGCGCCCCAAGCAGTTCATCGCCGCGCAGAACCTCGGGCCCGCGT	chr4:169799086-169799625			NA	4:170035269-170036226	4:169798971-169799415	Unclassified_Cell_type_specific
cg10421739	0.836921	0.818353	0.819234	0.710458	0.773115	0.80882	0.540367	0.332522	0.470728	0.542841	0.794484	0.471615	0.322869	0.000103343	0.0364493							R	GGAAAAGGAGTGAGTGATCACTCACTCACTAAAGGAATTTAATTTGGCCAAACAAATTAA[CG]CTCTGTGCATTAGGTCATATGAGAGCTGATGTCAGAAAAAAAAATTAAGTAAACATTCCA				TRUE
cg25324047	0.917879	0.918709	0.909148	0.874258	0.938633	0.901392	0.601111	0.440351	0.720031	0.587635	0.910003	0.587282	0.322721	0.000121576	0.0400485						Island	R	CTTTGACCGCTGGCGTAATTAGGAGAAACGCAGAAGGCGGACGCTCCCCAATTTCCCCAT[CG]AGCCTTCTCCTCCCGAGTCTGCGAAGCCCCTGGCTCAGGAGACACCGGCTCCGCGCCTGG	chr10:22764708-22767050		RDMR	TRUE	10:22804715-22807056
cg19287917	0.393024	0.353809	0.3738	0.396171	0.365782	0.475273	0.0915044	0.0590707	0.0667445	0.0700804	0.392976	0.07185	0.321126	6.33e-07	0.0019096	rs34598813		PNPLA1;PNPLA1;PNPLA1	NM_173676;NM_001145717;NM_001145716	Body;Body;Body		R	TTCCCCCGGGTGGAAGTGTACTGCCAGATAGAACTCGCCCTTGGCAATGAGTGCCCTGAA[CG]CAGTCAACCAAGCCTTCGAGCACGGCAGGCCAGTCTGGAAGGAGCCACACAACCTCACAA				TRUE		6:36269505-36270663	Unclassified
cg06889971	0.564806	0.535419	0.571293	0.458956	0.650199	0.564295	0.226387	0.121037	0.311014	0.290125	0.557495	0.237141	0.320354	0.000119924	0.0397244			LOC728723;ZBED3	NR_024398;NM_032367	Body;TSS1500	S_Shore	F	CTTATGGGAGGTGGAGCATGCAGACGGACGGGTGCAGGAGCCAGGGTGCAAAAGCTGGGG[CG]CTGGGCTTCCAGCCCCACGGCAGTGTCCAGGGGCAGGATCCCGTGATTCCCGGAGCCCAA	chr5:76382727-76383167			NA
cg02588283	0.754419	0.747623	0.752893	0.721923	0.72129	0.880706	0.552301	0.338704	0.419098	0.466319	0.763143	0.444106	0.319037	0.000130769	0.0414407							R	CTGGAAACACCAAGAGTGGTGACATATGATTTCAATTAGTTTCACAGTTCCACAAAAATA[CG]CTCTCTACAAAATGGAAAAAGAACTAGAATAAGTACCAATGTCATTAAAGATCCTTTGGT				TRUE
cg09413529	0.900943	0.882886	0.893311	0.892922	0.866622	0.870092	0.544714	0.631068	0.5381	0.549402	0.884462	0.565821	0.318641	1.41e-07	0.000661783			TBX3;TBX3	NM_005996;NM_016569	Body;Body	Island	R	AAACTGGCTGGGGTGCAGGAAGAGCGGGTGCCCGTTGAAGAACTGTTGGCCCGCCAGGCC[CG]GGGCGAAGCCGAGGCCAGGCAGGGGGCCCTGGGCCAGGTGCGCGGCGGCCGCGTCCGTCT	chr12:115112014-115112627			NA	12:113596398-113597083
cg21463349	0.415635	0.410225	0.411172	0.51977	0.268715	0.431815	0.0944771	0.0416338	0.115314	0.11259	0.409555	0.0910039	0.318551	7.96e-05	0.0318191			EN1	NM_001426	Body	Island	R	GGGGGGAGAGGGCAAAGGAAGCCGTGAGAATAGCATTGCCGAGCTGGGCCGCGAGCCCCG[CG]CTTCCGGGGCGATCTCGGAGGCCCTGCTGAACCCCTGGCTCCCTCCCGCCAGCCAATCCC	chr2:119599458-119600966		DMR	TRUE	2:119316864-119317425	2:119600784-119601051	Unclassified_Cell_type_specific
cg21770622	0.41333	0.394891	0.393754	0.557486	0.510529	0.450421	0.163895	0.0968131	0.137073	0.14527	0.453402	0.135763	0.317639	2.21e-05	0.0163712			DGKZ;DGKZ;DGKZ;DGKZ	NM_201533;NM_001105540;NM_003646;NM_201532	Body;TSS200;Body;Body		F	CGTCGCCTGCTGCAGGGCCTGGAGCCGCTGCTGGGAGAGGAAGTGCGTTCAGTTACCAAT[CG]GGTTATTTTCATAACGGCTGTCTCAGGCTGCAGGGAGGAGGGTGACAAGGGGGAGGGGGC				NA		11:46382382-46383406	Promoter_Associated
cg01514831	0.924284	0.92457	0.893819	0.914223	0.915644	0.89018	0.737442	0.58666	0.52367	0.532527	0.910453	0.595075	0.315379	4.71e-05	0.0242638			NFATC1;NFATC1;NFATC1;NFATC1	NM_006162;NM_172388;NM_172389;NM_172387	Body;Body;Body;Body	Island	R	CACCGTGGCTCTGTGGCTCCAGCCGGAATGGCAAAGCCTGGCTCCACAGCTGCCTGGGAG[CG]TGAGTCACGCGCCCCACAGAACACGGCGGGCAGCGCGGGCGAGGATTGGCGAAAGCCGAC	chr18:77233326-77236398			NA	18:75333920-75337925	18:77235851-77236588	Unclassified_Cell_type_specific
cg20754348	0.849181	0.819447	0.854648	0.819471	0.682162	0.769283	0.515362	0.366847	0.56738	0.489267	0.799032	0.484714	0.314318	0.000157961	0.0459915			NR2F2;NR2F2	NM_001145155;NM_001145155	5UTR;1stExon	S_Shelf	F	AGAGACAAGGATCACTCCAGACATCTCCTACCTACGGTTTGGGGTTTTTTTTCTTAAAGG[CG]AGGCTTGCATTCCTCAGCAGCTATGTACAAAGCTCCCTGAAACCTTGTCTCTCTAAAGTT	chr15:96864881-96866787			TRUE
cg02847220	0.753509	0.723838	0.756763	0.813053	0.706911	0.619488	0.473776	0.297804	0.426986	0.462335	0.728927	0.415225	0.313702	0.000133835	0.0419689			PLD1;PLD1	NM_001130081;NM_002662	5UTR;5UTR		F	AACGGGGGAAGCAATCCAGGATTCTGGAGCCCTAGGAAGCAAGACCTGCCATGACCCAGT[CG]GCCATAATGTGGGCCCTTATTTAGCAGATTAGCTCTAGTATGGTCATAACAATTATTAAA				TRUE
cg25593194	0.299917	0.359551	0.301517	0.468882	0.29063	0.38578	0.0402759	0.0487578	0.0303621	0.0339944	0.351046	0.0383476	0.312699	2.13e-05	0.0159901		rs12133334	PADI2	NM_007365	3UTR		F	TCGGTTCTTCAAAATGGGATTATAATTCATTTATTCTTCTGGCCCTAAAGGAACTTTTAA[CG]ATTGAAACTGAGTCTTTTCAGTTGGAGCCAGGGAATGAATCTGGGTATGTCCAAATGAGA				NA
cg14960373	0.55236	0.56872	0.546015	0.576933	0.353167	0.586119	0.226635	0.166238	0.244974	0.233584	0.530552	0.217858	0.312695	0.000162749	0.0466005	rs3840959		COL6A2;COL6A2;COL6A2	NM_001849;NM_058174;NM_058175	5UTR;5UTR;5UTR	N_Shore	F	CTGCCCAGCTGCCCGGCTGCTGCCAGCCCCACTCTGCGGAGCCAGCAGCACAGTGAGGCC[CG]TCCTGATGGCCTCCTGGAGCTGGAGCTTAGGCCAAGCCACAGGGCATCAGGGAGGATGGA	chr21:47531899-47532821			NA		21:47530657-47530757	Unclassified_Cell_type_specific
cg19629631	0.954267	0.95586	0.9577	0.954214	0.864255	0.95861	0.739393	0.526491	0.620935	0.627233	0.940818	0.628513	0.312304	4.67e-05	0.0242105			MAD1L1;MAD1L1;MAD1L1	NM_003550;NM_001013837;NM_001013836	Body;Body;Body	Island	R	GTTCCCAGCAGCCTTCAGAGGACGGAACGCCATGGGCACACGGCAGCTGTGAGACCGAGC[CG]CAGGGGGACGCCCGGCCCTGACATCATGGGAACAAGCTAGAGCAGAACACCATGAGGACC	chr7:2059907-2060131			NA	7:2026194-2026842
cg18514949	0.57992	0.604922	0.617583	0.579602	0.458492	0.603772	0.281031	0.198166	0.268673	0.299135	0.574048	0.261751	0.312297	1.82e-05	0.0145924			PPP2CA	NM_002715	TSS1500	S_Shore	F	AGGCACTGGAGGCCCCATCAGCCAATAGCAGGACTGAAAATCCTCCTTTATCCAAGACAA[CG]TGTTTGGCAAGGCCGACTGGCTTGGCCTCCCTAGGCTGGAAATTGCAATTCTGCTTTCCC	chr5:133561140-133562544			NA
cg20522409	0.61883	0.626151	0.625758	0.642717	0.522214	0.503849	0.282179	0.352145	0.232589	0.244557	0.58992	0.277868	0.312052	3.24e-05	0.0202016			AMMECR1;RGAG1	NM_001171689;NM_020769	5UTR;TSS1500		F	AACCCATGAGCAAACACACTCGAGTCTCTCACTGTGTAAATTCTACTGTGCTGAGAGCTG[CG]GTGAATACAAAAGAAAACAACTCAATTCCTCAAGTGTGTGCCGATGGCCCCCGTGTGGTT				TRUE		X:109661337-109662286	Unclassified_Cell_type_specific
cg02563349	0.530335	0.530335	0.502424	0.566264	0.510409	0.423578	0.161777	0.144616	0.245199	0.245098	0.510557	0.199173	0.311385	1.13e-05	0.0113311							R	ACAGATGAAGGAACCGGATGGTGGTTTCTGCACAGACACCCTCCGTCTGCGTATTAAACA[CG]CAGGAATACTCTTCCCTTCCACAGAGAAAGAACTTTGCTGTCTCGCATTTTTCTGGTAAC				NA	12:129067937-129068003	12:130502018-130502217	Unclassified_Cell_type_specific
cg02567750	0.805614	0.807932	0.813336	0.881655	0.854429	0.866145	0.524062	0.524304	0.543864	0.520426	0.838185	0.528164	0.310021	1.05e-07	0.000552639							R	CGTCACATCATGAGAGCACTGTGTCACTTCATGGAGCACCGTGCCACATCATTAGAGCAC[CG]CGTTACGTCATGAGAATGCCACACCACATCATGAGTGTGTCGCATCATGTCATGAGAGCA				NA	1:245635916-245636504
cg19299265	0.411954	0.392791	0.34924	0.267436	0.300822	0.445938	0.0637906	0.0295522	0.0613853	0.0510583	0.361363	0.0514466	0.309917	2.27e-05	0.0165822							R	TTTATTGCCGCTTCGAGGCGCGTGTGGTCGGGGGTTTACATATTCATTAAGCAGCCAGCT[CG]GAGCCGCACTTCAACAGGTCATGAGCGCCCACGGAGATGAATCAGCTACTGGCACCAACC				NA	10:1965533-1965665
cg03096107	0.532416	0.510117	0.535566	0.43802	0.51329	0.426237	0.152305	0.258779	0.172881	0.151339	0.492608	0.183826	0.308782	1.04e-05	0.0108698			ZG16B	NM_145252	TSS200		R	TCACTGTTCTCAGCTTCGTTTATGTAGGCTGCAGAGCCAAGACAGCAAATACTGCACATC[CG]GGAGCCTCCCCAAGGCCGGCCCTGGGCCTTCCCCCAGGAAGAGCCCCACGGCCAGCTCCT				NA		16:2880114-2880181	Unclassified_Cell_type_specific
cg22504140	0.916472	0.883921	0.893561	0.864911	0.91401	0.889187	0.693714	0.559047	0.512757	0.574101	0.893677	0.584905	0.308772	1.12e-05	0.0112654	rs11809140	rs3123621					F	CAGGTTCGGAGCCCTGCCCCGCGGGAAGGCAGCTAAGGCCCGGCGAGAAATCGAGCGCAG[CG]CCTGTTGGCTGGCACTGCTGGGGGAGGAACCCAGTACACCCTCCGCAGCCGCTGGCCCGG				NA	1:174584938-174585405
cg05634376	0.681839	0.64177	0.705459	0.50239	0.57619	0.630543	0.289651	0.294404	0.348899	0.325949	0.623032	0.314726	0.308306	5.08e-05	0.025051			PC;PC;PC	NM_000920;NM_022172;NM_001040716	5UTR;5UTR;5UTR		F	CCTACTGACATCCAAGCTACTCGTTTGCCACAGCTGCTCCAAGGATGGCAATAATGAGTG[CG]AGCTGCATCAGAGATGAGAGATTGAACTTTAAGAAAAATGTCGCCGGGCGCGGTGGCTCA				TRUE
cg26539455	0.45662	0.442228	0.417026	0.601272	0.329793	0.475257	0.122821	0.161387	0.15577	0.143114	0.453699	0.145773	0.307926	0.000145072	0.0437389						S_Shore	F	AGCATCCTAGAAGTAATTCCCTCCTCCTTGGAAAACGCCCACTACAATCCTTAAAGCTCC[CG]GAGTGAGCCCTTTTAAAAATGAATTGTATCTGGCCGGGCGTGCTGGCTCATGCCTGTAAT	chr6:31782872-31785190			NA
cg04102894	0.428727	0.429535	0.45451	0.4486	0.395354	0.544242	0.11486	0.136796	0.16114	0.158229	0.450162	0.142756	0.307406	3.33e-06	0.00558212	rs73044463						F	TGGCGGGTGCGGTCACACGCAGGACGTGCCGTTCACGTGAGCCCTGTGCATGCAAGTTCT[CG]TTCTGAAGGCCGTTTCTCTCGTGTTTAAATAAGAATCCAGCAGCTCTTCCTGCTTGGCTG				NA	7:966520-966876
cg27313674	0.781432	0.78752	0.833715	0.926256	0.863518	0.873003	0.551546	0.571254	0.507937	0.519967	0.844241	0.537676	0.306565	7.93e-06	0.00958793			LRRN4	NM_152611	TSS1500	S_Shore	R	GCAGGCTCAAACCAGACCCAAGAGGCCCCGAGGACAGTTTGTTTGGTGGCTCTGGGCCCC[CG]CTCAGTGACAGTGTGGACGTTTGTCTCTCGTAAGGAGTGAGAATAAACAGAGGACAGAAA	chr20:6032675-6033517			NA
cg20918682	0.491704	0.479763	0.491092	0.547338	0.331009	0.558666	0.196445	0.116761	0.208074	0.185907	0.483262	0.176797	0.306465	0.000127911	0.0409082			LRRN4	NM_152611	TSS200	S_Shore	R	TCCACTGAGAGGGACTGAGATACTCCAGTCTTTCCCATTGCTCCTCCTTTCCCATCAAGA[CG]CTGTTGTCTTTAGCCAACACCCTCATTGCTCAGCTCCCTCCTCTCCCGCTAGGGCCTGCC	chr20:6032675-6033517	low-CpG:5982617-5982695		NA
cg02230593	0.889519	0.901947	0.920572	0.888959	0.785603	0.915816	0.521377	0.549426	0.626948	0.612042	0.883736	0.577448	0.306288	1.25e-05	0.0119545			EMX2OS	NR_002791	Body	N_Shore	F	CTCTGAAATAGCCCAGGTACCGATCTGCTCCTTGTCGCCGAGCACCAGCTCAGTACAAGG[CG]CTGGAGGGGAAGGAGGGAAGCACATCAGCGTCTCCTCATAGTGATGCAGCCACCCCAGCC	chr10:119293917-119297675		CDMR	NA	10:119283033-119283339
cg15903185	0.314279	0.358493	0.308809	0.291844	0.511395	0.397781	0.0567472	0.0324908	0.0754717	0.0656609	0.363767	0.0575927	0.306174	9.17e-05	0.0342239						N_Shelf	R	CAAGCCCTCTAGTCTGTGACCTCTTGGTCAAACTGTCTGTTACCCAGGACACAAATAGAT[CG]AGGGTGTCAGATAACATGGTAATTTGGTGGGGGAGAAGAGGGTTTGAGTGAACACTGCAA	chr4:111532647-111533391			NA		4:111530456-111530578	Unclassified_Cell_type_specific
cg06456154	0.789178	0.802806	0.824933	0.765504	0.764394	0.801503	0.409129	0.498726	0.506747	0.526803	0.791386	0.485351	0.306035	1.29e-06	0.00295095						N_Shore	R	GAGGGAGACGGGGTGGCCTCAGGAGACCCGGGCTTGCGTCTCACAGGGACAGGTGCGCCT[CG]GGGTATCCTGGAAACCCTCGTGGGGCTTCCAGGCGCTTTGACAGCACGACCCTCAGTGAC	chr10:119311204-119312104		RDMR	NA	10:119300262-119300445
cg03706720	0.514027	0.504821	0.529753	0.57136	0.462845	0.589523	0.23397	0.270321	0.220277	0.169857	0.528722	0.223606	0.305115	5.39e-06	0.00749188						N_Shore	F	AGCAGACATCACTATAACAAAGTGATCTCAAAATATTGTTTATTAAAAGAGACAATGAGA[CG]AAGCTCCTGGCAAGGAATAAGTGACTAAACCATGGCTGTTCTGTGGTCTTTGCAGTAATA	chr3:184231301-184231924			TRUE
cg15771416	0.468378	0.411352	0.449258	0.327632	0.317674	0.485641	0.078274	0.158137	0.0878023	0.0955977	0.409989	0.104953	0.305037	5.59e-05	0.0264657							F	CCTGGGGTGACTGGAAGGACCTGGCCTGTTTTCCCATACACCTCACGGGCCAAGCAGTCA[CG]TTATAAGGGAGGGAGGCCCAGTAAAACATGGTAAGTGGCAACTGACTTTGTATCTCAGTT				TRUE
cg17433772	0.881757	0.901516	0.898221	0.885218	0.891905	0.920454	0.536605	0.562733	0.633302	0.635474	0.896512	0.592028	0.304483	5.06e-07	0.00169757			MAB21L2;LRBA	NM_006439;NM_006726	TSS1500;Body	S_Shore	R	ACTACCAGGTTTCTAAAACGAAGTCTTCACCCAAATGGACGCATAGATTTTTATTTTTAT[CG]CATAACCCAGGGCTGGAATATAACCTCCCAAATCAAACTAAAAATAATCACATCTACCTG	chr4:151500763-151501299		RDMR	NA
cg05139515	0.879346	0.866246	0.868782	0.903506	0.885843	0.902045	0.665548	0.462278	0.608166	0.58543	0.884295	0.580355	0.303939	2.32e-05	0.0167445							F	GAGGAACTCCTCAGAGCTGAGCTGTCCCAGCCTCAGCGCGTCTTTCCCGGGTGGACCTGG[CG]GTGTCCGGCGAGCCCCACTCAGCCCTTCGCAGGCAGACTTGGCAGGCACCCTGGGCCTGG				NA	1:2886423-2886477
cg18860280	0.955523	0.947551	0.950575	0.939201	0.925489	0.938509	0.522214	0.769544	0.603394	0.66615	0.942808	0.640326	0.302482	8.65e-05	0.033278			MBL1P	NR_002724	TSS200		R	CGTGCCTAACTGCTAAGACTTGTGCTAACAGGAGCTCTGGGACCTCAGGGAGAATGGGCT[CG]CGTTCATCTTGCACCTGCCTTTGTTTTAGCACTGATCTAACTCTCACATTTTTTACCCAC				NA
cg17278401	0.515953	0.521721	0.509108	0.526011	0.543838	0.547601	0.236675	0.213929	0.219504	0.230755	0.527372	0.225216	0.302156	5.86e-10	9.6e-06		rs56206043	MAST4;MAST4	NM_015183;NM_001164664	Body;Body	S_Shelf	F	AGTCACACCACCCCGACCCAAACACCATGGGCGGGGCCAGCCACCGGGACAGGGCTCTCT[CG]GTGACTGCCACCGTAGGGGAAACCAAAGGGAAGGACCCTGCCCCAGCCCAGCCTCCCCCA	chr5:66459035-66459595			TRUE	5:66497845-66498637	5:66461684-66462712	Promoter_Associated
cg10559803	0.469911	0.52505	0.421004	0.555456	0.447003	0.602609	0.230422	0.176268	0.208153	0.192632	0.503505	0.201869	0.301637	3.52e-05	0.0209727			RALGPS2	NM_152663	TSS1500	N_Shore	F	TGACTCTCCACATTGGGAGCCCCCTCATTTGTCCTCAGTGACTTCTAAAAACACCGCTGG[CG]TGGGCTGGATATTTGATCTTGGGGCCAAGTGCTTCCAGACTTTGTTCTCTGGCCTTAAAG	chr1:178693968-178695075		RDMR	NA	1:176960514-176962132
cg20793071	0.804986	0.764825	0.772351	0.853039	0.624498	0.830298	0.419111	0.525904	0.455418	0.495257	0.775	0.473923	0.301077	0.000160193	0.0462117			C1orf83;TMEM59	NM_153035;NM_004872	Body;TSS1500	S_Shore	R	ACACCCTTGTAATTACTCCGGTTTACACCATGTGTGCTAGCTCGTAGGACAAGTCCCCTT[CG]TTGTTATTCTTTTGCAAAATGTAGTCTGTTAGGAATGTTAAAGTACCAAATATGATTCTA	chr1:54518601-54519299			NA
cg15134714	0.616338	0.63178	0.567566	0.628715	0.571652	0.578831	0.358049	0.24409	0.252866	0.338199	0.599147	0.298301	0.300846	4.38e-06	0.00661705						Island	R	GGTGCTGTTTACTGACGTGTTGGCCAGGGAGCCTGCCCCCTGTACCATAGACAGGCCCTG[CG]CGAGTGTCCAAGGCGGGAGGAGAGAAGGGACAGCTCTGGGAGGCCCAGCCACGTCCAGCC	chr8:37557927-37558887			NA	8:37677015-37678045
cg15888290	0.3612	0.429	0.394345	0.448224	0.305281	0.474758	0.119501	0.0492511	0.106235	0.131044	0.402135	0.101508	0.300627	2.48e-05	0.0172568			EN1	NM_001426	3UTR	Island	R	GAATGGATCTTATTTTTCGATAGCACCTGTCCGAGTCTTTCTCCCTTTTCAAAAATGCTG[CG]TTTCAACGTCATTGTCCATTCTGAGGCTCTCTTTCTGTCTCTCTCGCTCTTTTCCCTGCG	chr2:119599458-119600966		CDMR	NA		2:119600254-119600595	Unclassified_Cell_type_specific
cg06855983	0.488054	0.519956	0.471865	0.550463	0.55539	0.539564	0.313964	0.116719	0.247944	0.206206	0.520882	0.221208	0.299674	4.04e-05	0.0227328			MIR181C;MIR181D	NR_029613;NR_030179	TSS1500;TSS1500	N_Shore	R	TCCCCTCGGTGAAATGCCAGGGGCCAGGAAATTACTTATTTTTTTGCGACGACGGGGTCT[CG]TCCTGTGACCCAGGCTGGAATACAGTGGCGCGATCACGGCTCACTGCAGCCTCGAGCCTC	chr19:13984606-13984918			NA		19:13983342-13984325	Unclassified
cg01159980	0.474807	0.431461	0.437944	0.451509	0.469145	0.52919	0.123665	0.0489501	0.253573	0.237921	0.465676	0.166027	0.299649	0.000106296	0.0371656			FAM134B;FAM134B;FAM134B	NM_001034850;NM_019000;NM_019000	Body;1stExon;5UTR		R	TTATCACTGCCCCCTTCTAAAAATAAATAGGTCACCTCTTACTCCCAGTACTGTGACAGG[CG]GCTGGAAGTGAGCCCTGCCCAGCTGCCCCGCATTCTCTCTCCAGTCCTGTGAGAAGGTGT				TRUE
cg21608600	0.424755	0.5182	0.471867	0.469071	0.314206	0.539343	0.165182	0.137082	0.168315	0.156409	0.45624	0.156747	0.299493	8.94e-05	0.0339606						Island	R	GGGCTTCTGGGCTCACCCTTACACCTGTGTACTAAAGGGCTGCTACCCTCCCGAGGTGTA[CG]TCCGCCGCCTCGGCGCTCATCGGGGTGTTTTTTCACCCTCTCGCGGTGCACGCTTTTTCT	chr2:45227644-45228783			TRUE	2:45081010-45082273
cg18398056	0.434168	0.503175	0.402313	0.50019	0.440285	0.444794	0.12247	0.241791	0.120527	0.138652	0.454154	0.15586	0.298294	1.02e-05	0.0107208						Island	R	AGAACACCGCTGCAGGTCGATTTGCAATTTACATAACAAGCTGTTTACACTTCACTGGGC[CG]ATGGAGGGAGGAGGCAGGGAAGAGCAGGAGGCGACAGGCTGGTGGGGGAGGGGGCAGCGG	chr6:1604606-1615866		RDMR	NA	6:1552868-1553195
cg27074174	0.423684	0.423918	0.394371	0.511806	0.489965	0.297305	0.15033	0.0872241	0.136954	0.129149	0.423508	0.125914	0.297594	7.76e-05	0.0314314			GRIK2;GRIK2;GRIK2	NM_001166247;NM_175768;NM_021956	Body;Body;Body	S_Shore	R	ATTAAGATTTGGTAAGATTCCCCATCTCTCTTGGTTGCCTGGTATCCGCTCCCAGGCAGC[CG]GATGTAAACAGGCGGTTCGCTCTGCCTGGCGGTGGGCTCCGTGGATTCTGATCTGCTCAC	chr6:101846766-101847135			NA	6:101954025-101954110
cg13369534	0.350079	0.334403	0.384176	0.47826	0.376538	0.518804	0.113561	0.0731032	0.117634	0.134022	0.407043	0.10958	0.297463	6.41e-05	0.0285892							R	GTCCACTTTTCATTACTAACACGCCATCACATGACCTGCTAATCTGTCACTTTCTGACAG[CG]GTTAGTGTGCCAATTGATTTAATTAGCAATCAATTAGCTTGTTACTATTGGAAGTAATTA				TRUE
cg13366279	0.87945	0.900682	0.874813	0.943045	0.837976	0.856317	0.710512	0.631492	0.493083	0.504071	0.882047	0.58479	0.297257	0.000180026	0.0489604							R	TTTTTCTGTCTGAGGTATCTACCCACAATTTCTTACAGACATCTCCTCATGCAGTCCACT[CG]CAGGAGGAATCTGGAAAGGGAAGATTGGTTATTTTTTCTAATTTTCCTAGCAATAATACA				NA
cg27138600	0.556362	0.592569	0.543074	0.474518	0.426698	0.434464	0.203077	0.104838	0.26533	0.256198	0.504614	0.207361	0.297253	0.000186691	0.0496687							F	GTATAGACCTGCAAATTGCAGTATGACTCAGACCTTCCCTACTGCTAGGAGAAGAATACA[CG]GGACCACAATCATTTTGAAAAGTGGGAGGGAGTCTGTTGCGGGTCTGGGCTGACTGTCCT				TRUE
cg24134959	0.913794	0.926357	0.920151	0.943721	0.951501	0.944041	0.652779	0.608689	0.637631	0.647166	0.933261	0.636566	0.296695	3.76e-09	3.96e-05			CTBP2;CTBP2;CTBP2	NM_001329;NM_022802;NM_001083914	Body;Body;Body		F	GGTTGAGAGGCCAGAGGTCAGCTCTAAGCACTGTGGATGGAAGGGGAATGGACTGGCCTG[CG]CTGGGCAGTTGGTGCCAACATTCAGTTCCGCAGGCAGAGCTTCCTTCCACCACGAAAAAT				TRUE
cg14436231	0.464591	0.444396	0.462651	0.483821	0.506526	0.472682	0.23615	0.0610836	0.19457	0.213787	0.472445	0.176398	0.296047	1.87e-05	0.0147752			CTNS;CTNS	NM_001031681;NM_004937	Body;Body		F	TCTCCATCGTCTTCGACGTCGTCTTCTTCATCCAGCACTTCTGTTTGTACAGAAAGAGAC[CG]GGGTATGACCAGCTGAACTAGCACCCAGGGACCCAGTGTACCCAGCCTCTGGCCTCGTGC				NA	17:3510288-3510692
cg08371643	0.514696	0.508046	0.531073	0.547818	0.604444	0.538322	0.164896	0.185903	0.364084	0.264246	0.540733	0.244782	0.295951	7.36e-05	0.0308253			CA4	NM_000717	Body	S_Shelf	F	AGCCCTGCCCGGGGCTGGGGATGGGCCATCAGGGGGAGGACACTGCAGCTCTGAAAAAGG[CG]ATGCCAGCAGGGAAGGAGAGGCAGTGATCAGGGCAGGGAAACTCCAAAGCCCAAAGCAGC	chr17:58227241-58227720			NA
cg19480775	0.482059	0.467363	0.515843	0.452557	0.431244	0.573672	0.292477	0.0727737	0.183045	0.220352	0.487123	0.192162	0.294961	0.000167801	0.0473109							R	TGCACGGAAGCGTCTCATCATTTGGCTGTGCTTGCGGGGTGTTCCCTAGCACTGTCTTGC[CG]AAGTGAGATGTGTGGAAGAGCTGCCCCAGAATCATCCATGGAGCATTGCAAGCAGGCAGC				NA	2:4578798-4578929
cg19534681	0.473801	0.490281	0.496026	0.522317	0.420831	0.42378	0.187985	0.0396973	0.247836	0.233666	0.471173	0.177296	0.293877	0.000134212	0.0419819		rs2015969				Island	R	CCAGGCGGAGTGGAGCGGCGCTCACGGGCAGGGCCAGGCGTCCAGTGGTGTCCCAGGGGA[CG]CGGGGTGGGAAGCGACCCAAGGCTCTAAGGGGAATGGACAGGGGAGGGCGCCGACCTCAC	chr2:134785625-134785845			TRUE	2:134501967-134502285
cg04158698	0.384779	0.390307	0.449297	0.504816	0.483371	0.356917	0.187444	0.0999819	0.12957	0.122197	0.428248	0.134798	0.29345	2.41e-05	0.0170813							F	TCTGACGTATGAATGTGCCACAGTTTGTTTATGGGAGGAAACTTGAGATTCCTTTCATTG[CG]GTAGGATTCACATCTATCCAGCATCAATAGAGTATCTGCCAGGGTTTTGAGAGTTAAGCT				TRUE
cg14708990	0.414528	0.424786	0.407844	0.459588	0.329484	0.442117	0.110177	0.150969	0.118447	0.100374	0.413058	0.119992	0.293066	2.25e-06	0.00435866	rs41298127		MYO7A;MYO7A;MYO7A	NM_001127180;NM_000260;NM_001127179	TSS200;TSS200;TSS200		F	GAGCAGCCTCTGGACATTAGTCCCAGCCCCAGCACGGCCCGTCCCCCACGCTGATGTCAC[CG]CACCCAGACCTTGGAGGCCCCCTCCGGCTCCGCCTCCTGGGAGAAGGCTCTGGAGTGAGG				TRUE
cg18285722	0.414545	0.414008	0.406802	0.306371	0.397794	0.503954	0.0776873	0.201631	0.0948825	0.0863351	0.407246	0.115134	0.292112	7.55e-05	0.0311207							R	CTCCAGTTCCAACAAATCTAAGGGCCCTGGACAGCTAGCTCAGCACGAACCACAGTGCTC[CG]GGCTAGACACAATCCAGTCTGTCCTCTGAGCCCCCTGCACTGCCACCCACCTCACAGAGC				TRUE
cg00308560	0.793179	0.757335	0.768737	0.848056	0.71708	0.693102	0.565695	0.421444	0.412314	0.484105	0.762915	0.47089	0.292025	7.93e-05	0.0318116			FAM20C	NM_020223	Body	N_Shore	R	CACAGTATTTCTAGATGCAGAAACTTTAGCCCTCCTTCCGGGCTCTGACAACACATGGCC[CG]CTGGGGCCTGTCTCCGGGCAGCAGAGCTTGAGCAGTGACGAGGAATTAAAGGCAGGAGCG	chr7:218309-218951			NA		7:216790-216929	Unclassified_Cell_type_specific
cg07568313	0.384631	0.442534	0.498042	0.524226	0.600932	0.4535	0.267692	0.189817	0.144061	0.168271	0.483978	0.19246	0.291517	0.000156487	0.0456999			NOTCH2	NM_024408	Body		F	AAAATAACAGTCTCACAGAGGGCCTTCAAGAATATGACCCATGGGAAAAAAATAAAATCC[CG]AATAGCCTACAACTAAGGCTTCTGTGAGGTATGAGCATTCTGAAATATATACACAGACGA				TRUE
cg13042808	0.856404	0.870089	0.873697	0.939363	0.836449	0.901049	0.606008	0.670025	0.521193	0.557339	0.879508	0.588641	0.290867	1.52e-05	0.0131761			SMAD3;SMAD3;SMAD3;SMAD3	NM_005902;NM_001145103;NM_001145104;NM_001145102	Body;Body;TSS1500;Body		F	GTGCGGGGACTTTGGTGCTGGTCTGGCATCGACACTGAGCCACCTCTGCTCTGTCTCCCC[CG]GACAGTTCTACCTCCTGTGTTGGTGCCACGCCACACAGAGATCCCGGCCGAGTTCCCCCC				NA	15:65244581-65244894
cg02570638	0.51562	0.569423	0.485992	0.579537	0.556336	0.508382	0.335384	0.150731	0.212807	0.282123	0.535882	0.245261	0.29062	5.18e-05	0.0253035						S_Shore	R	TTTCCTTCCTTCCTTCCCTTTTCTTTCTTTCTCTCATTAGATTGGAATTGCGTGCACAAA[CG]TGTTTTTATGTGTTTTCAGGAGAAAGAATGATTCATTAACTTTAAAAAATCTTCATGGGT	chr5:92939795-92940216			NA
cg14250961	0.547151	0.535703	0.551276	0.588773	0.744571	0.518411	0.34123	0.27377	0.280193	0.268087	0.580981	0.29082	0.290161	0.000188361	0.0498204		rs7894159	EBF3	NM_001005463	Body	S_Shelf	F	AAGCTGTTGCTGCACCAGGATCCCCAAGGCCCGGAGGGACTCCAAAATGTGAGGGCAAAT[CG]GCAAAGATGATGTAGCACAAAGAGCGCCATTAACACCATAAGGTGTGACGTGCACAGCGG	chr10:131686365-131686595			NA	10:131578676-131578765
cg22013195	0.400965	0.429778	0.394928	0.353046	0.44702	0.555846	0.154071	0.0633416	0.208053	0.138373	0.430264	0.14096	0.289304	0.000138833	0.0428487	rs17563363	rs78701348					F	AGCTGCCCCAGAATCATCCATGGAGCATTGCAAGCAGGCAGCCGCCCAAGGCGATGTCCA[CG]TGGGAGGTCTGTGTGCTTCGCCACGTTCCCAAGCAGGCTTCATGTATAAAAAGCTTGAGG				NA	2:4578798-4578929
cg18144647	0.399765	0.419976	0.4109	0.400997	0.30022	0.539335	0.129514	0.174685	0.0988527	0.0874615	0.411865	0.122628	0.289237	0.000122818	0.0402409							F	GCTCACATGCCCTGCCGGCCGCCACTAGGATAATCCATGCCAACCCCACAGAATGGGAGG[CG]AGCGATACTGAGAACAATGAAGGGGTCTGACATGGAAATTTCAGTAGGAAACAAGCAATT				TRUE
cg02959364	0.43925	0.420337	0.468065	0.435537	0.488764	0.372023	0.179974	0.0456991	0.226356	0.14178	0.437329	0.148452	0.288877	4.88e-05	0.0246389			MEGF6	NM_001409	Body		F	CTCCAGCAGTTTTGATACAGAAAGAAGCGGTCGTGCCCAGGCCTCCGGGGTGCTCCGTGC[CG]GATCTGGCCCCATGCCAGGGGCCTAACTCAGCAGCAGTGACTGCAATGTCACAAGTGCCC				NA		1:3467166-3467358	Unclassified_Cell_type_specific
cg22912997	0.454021	0.43559	0.441629	0.463497	0.508288	0.33232	0.107368	0.164476	0.171449	0.158453	0.439224	0.150436	0.288788	1.79e-05	0.0144372							F	CTGCGGATACTCGGCTTTGGTGCCAGGAAGACCGCGGGGCGTGGCGGGGACCGGGCCCTG[CG]AATGGAGCAGCTGAGACTCAGCTCCGCGGAATGACACAAGCCTGGGGCTGCCAGCTCTTC				NA	12:129068152-129068265
cg12475902	0.844488	0.87063	0.83181	0.842168	0.852911	0.843085	0.552561	0.506117	0.538958	0.638078	0.847515	0.558929	0.288587	1.65e-06	0.00349818		rs278019				S_Shelf	F	TGACCTAGTAATCCACCTGCCTCGGCCTCCCAAAGTGCTGGGATTACAGGCGTGAGCCAC[CG]CGCCCGGCCTCCTTAGGTTTGTAGACATTAATTGGGCCATAATGCTTACTTGGGTAGAGA	chr1:6761295-6762131			NA
cg09042277	0.482524	0.438808	0.460379	0.459045	0.364476	0.502978	0.188774	0.139161	0.155542	0.170805	0.451368	0.16357	0.287798	3.79e-06	0.00606946			TBX5;TBX5;TBX5;TBX5	NM_000192;NM_181486;NM_080717;NM_080718	Body;Body;5UTR;Body	Island	R	TCACCCCGTTTCACCCCATGTGACACCTTATTTAAAAATTACCAGGATCTACTGAGGGGC[CG]ACTTGAGCGCCCAGTGCGTCCTGGGTTTTGGGCGCAGAGCGCAAGGTGAGGCTCCTCCCT	chr12:114840853-114841063			NA	12:113325175-113325586	12:114840555-114842091	Unclassified_Cell_type_specific
cg02542953	0.546261	0.522252	0.544594	0.505106	0.457047	0.557031	0.248204	0.108671	0.347111	0.24658	0.522048	0.237641	0.284407	0.00016916	0.0475276			MYT1L	NM_015025	Body		F	TGTAGGTTTGGAAGTCACCAAGTTTCAGTGCGGGGAGGTTCCGGGCAGCAAGTAGTTAGG[CG]GCTGCTCCACCCGCTTGCCCCAGGCCCCAGACGTCTGGCACCAGGCGTCAGCACCAGGGA			RDMR	NA	2:1800337-1800754	2:1820978-1821745	Unclassified
cg26588688	0.557672	0.520214	0.546394	0.613316	0.441775	0.534534	0.264009	0.330343	0.216107	0.194927	0.535651	0.251346	0.284305	6.01e-05	0.0274602		rs73206743					F	GAAACGAAAATTAACCCAGCCCGGCGCCCTCACACTCGTCCCTGGGTGGTCATGCTCTGA[CG]GGCTGCCTCAAGCCTGTCTGCTGCCTGTGGCCCCAGAGTCACACAGGCCCGGCCACAAGT				NA	4:3600345-3600545
cg04792024	0.764052	0.736893	0.687057	0.815404	0.753119	0.88661	0.521951	0.429056	0.525773	0.481575	0.773856	0.489589	0.284267	9.27e-05	0.0345037			TMEM120A	NM_031925	Body	N_Shore	R	TGCCGCGTGATGGAGCTGGTGCAATTGTTCTAAAGTTTGGTCAGCTCCTCCAGCTTCAGG[CG]GTAGAGCCGATGGGTCTCCTGGGGGCCGGAGGGGAGAGGCTCAGGCCAGTTGGGGAGCTA	chr7:75623357-75624164			NA
cg23946499	0.554228	0.555196	0.466072	0.479065	0.356368	0.408743	0.176851	0.227412	0.142143	0.197484	0.469945	0.185973	0.283973	0.000160135	0.0462117			BMX;BMX	NM_203281;NM_203281	1stExon;5UTR		R	CCATTTCTGACCCGGCAGCCAGGAAAATGTGAAACAATTTGCTTCTGGAAACAGGACAGC[CG]GGGCCGTGTTCCTGCAACAGCAGACCAAGCACCGCGGCGGACCCAGGCAAGCACGGAACA				NA	X:15428865-15428997
cg09168808	0.707584	0.738735	0.746311	0.763337	0.786541	0.607591	0.529035	0.42339	0.400819	0.41261	0.725017	0.441463	0.283553	0.000100189	0.0358859						N_Shore	R	TGGAAATGGGAGGGGAGCTTGCGGATTTTACTTAAAAATGTCTAGATTTGTTTTTGGCTC[CG]CGGGTGGACTGAGAGGGAGTTCTGCCCCTCACACTGTCCTCCTCCCTCAATTGCCTATTT	chr12:115124729-115125152		RDMR	NA	12:113608673-113609609	12:115124571-115124764	Unclassified_Cell_type_specific
cg20037088	0.573512	0.547417	0.569035	0.578051	0.564729	0.621091	0.41038	0.210453	0.280748	0.266978	0.575639	0.29214	0.283499	4.59e-05	0.0241467	rs68181356						F	TGGATAAGCCAAGAGTGGTCTGTGCCCACCACAGAGTGCGACTCAGCCGTGAACACACCA[CG]ACACAGGCGAAGCTTGAACACACTGTGCGAAGTGACAGGAGCCAGGCACAGAGGAGCAGA				NA	7:966520-966876
cg14904733	0.782741	0.746782	0.713458	0.732611	0.76236	0.781605	0.394058	0.44415	0.513757	0.529399	0.75326	0.470341	0.282918	9.16e-06	0.010238			MAB21L2;LRBA	NM_006439;NM_006726	TSS1500;Body	S_Shore	F	TCTGATACCAAGTAGATAGAAAGAAATTAACTTCCCTATGCAATTCAATTCAGGTTCACC[CG]GCCGGACTTTAAGAGGGTAAGTCAAGCCCTCCCAAGGGGTTTTGAAAAAGCCGAACTACC	chr4:151500763-151501299		RDMR	NA
cg08714960	0.922896	0.934517	0.936431	0.945702	0.941402	0.90374	0.714273	0.575008	0.661162	0.647257	0.930781	0.649425	0.281357	2.56e-06	0.00469537							F	GTTCCTCCCTGGCCCTTCCTGCCGAAGACATGCAGATGTAAATGTTGACCCGCTCCCTTC[CG]GAGGAGCAGTAGGTACCAAATCATACCCATGGGGCAGGAGTGATGTCAGGGCCAGGCCTC				TRUE
cg14297444	0.443931	0.470861	0.397178	0.489751	0.483604	0.510669	0.244023	0.0625411	0.231614	0.201996	0.465999	0.185044	0.280955	9.05e-05	0.0341515			DNM1;DNM1	NM_004408;NM_001005336	Body;Body	N_Shelf	R	CTCTCTGAGCCTCAGCTGCTTCCTCTGTAAAATGATAATCTCTATATCAGAGCACAGATT[CG]AGGACTTGGAGATTCAATCAGAATTTATTGAGTGCCCCTTGTGTGCTAAGCCCTGTCCTG	chr9:130980900-130981317			TRUE
cg26562532	0.872893	0.857677	0.860649	0.915949	0.819237	0.787244	0.630766	0.597753	0.521743	0.540115	0.852275	0.572594	0.279681	1.52e-05	0.0131447			COX6B2	NM_144613	3UTR	Island	R	GTGCGGGGTGAGCCTGATGCATTGGAGAACTGAGCAGGCTGCTACGCCTGGCTGTGGGTG[CG]GGTGCCGAAAGCGTGGACACCAGGGGATTCTGTTGGAAATAAGCTGGCTCACATGATGGG	chr19:55864130-55864379			NA	19:60555966-60556178
cg14082127	0.38762	0.37538	0.430889	0.339134	0.518379	0.411192	0.184243	0.0743088	0.135037	0.136623	0.410432	0.132553	0.277879	5.73e-05	0.0268058			GRIK2;GRIK2;GRIK2	NM_001166247;NM_175768;NM_021956	Body;Body;Body	S_Shore	F	TGGTTGCCTGGTATCCGCTCCCAGGCAGCCGGATGTAAACAGGCGGTTCGCTCTGCCTGG[CG]GTGGGCTCCGTGGATTCTGATCTGCTCACTGCTCTGTCGTCTCCTGGGGCTTTTAAAGAA	chr6:101846766-101847135			NA	6:101954025-101954110
cg01373444	0.817584	0.806293	0.801939	0.828388	0.862137	0.88607	0.552404	0.536786	0.577499	0.556878	0.833735	0.555892	0.277844	3.54e-07	0.00128034	rs56299305	rs6006865	PRR5;PRR5;PRR5;PRR5-ARHGAP8;PRR5;PRR5	NM_015366;NM_001017529;NM_001017528;NM_181334;NM_001017530;NM_181333	Body;Body;Body;Body;Body;Body	Island	F	CTACAACACGCCTCTGCTGAACCCCGTGCAGGAGCACGAGGCGGAGGGCGCGGCGGCCGG[CG]GTACCAGCATCCGCAGGCACTCTGTGTCGGAGATGACGTCCTGCCCCGAGCCTCAGGGCT	chr22:45132656-45133392			TRUE	22:43511330-43512033	22:45131560-45132890	Unclassified
cg27543385	0.359313	0.375858	0.395749	0.350574	0.263508	0.301841	0.0612907	0.0534119	0.0756446	0.063031	0.341141	0.0633445	0.277796	4.39e-06	0.00662247			C17orf54	NR_027146	Body		F	CCCCAGCTGCCTGGCCAGGATTGCTGGGCCTTGGGAGCAATTGTTTGCTGAGCCATTCAG[CG]GGCAGCTCCCTCATGGGCACACAGCCCCACTGCCTGACAGGCTGTGTGCAAGGGGACAGG				TRUE
cg26717066	0.897768	0.89701	0.903603	0.770856	0.84592	0.878973	0.588524	0.659479	0.580422	0.525124	0.865688	0.588387	0.277301	3.76e-05	0.0218567			FSTL4	NM_015082	Body		F	GGCTCCTTTCTCTTGCCCCCAGAACAGTTGTTAGTGGTTACTTCGCCTCCCTGGAGGCTG[CG]GACAGTGTCTTTGTTCTCTACTCTGGTACGGAGCTTGTGACTCTCAGGCACTTAGCAAGT				TRUE
cg08070200	0.86135	0.841523	0.864755	0.851634	0.888594	0.790715	0.579494	0.489305	0.593951	0.628587	0.849762	0.572834	0.276928	1.16e-05	0.0114695			FAT1	NM_005245	Body		F	TTCACTTTATCACTCAGCACCCAGCCCCTCAGAGCTCTGGACTGTGAGCTCGGAGATCTC[CG]CAGCACCGCACCGTCTTTACTCAGGTGGTGTCCTAAGACCACACGTCACTACAGCCGGCT				NA	4:187809826-187810093
cg13340705	0.647534	0.596002	0.643665	0.582053	0.591608	0.6032	0.306149	0.357304	0.390924	0.283339	0.610677	0.334429	0.276248	2.91e-06	0.00513838			WBP11P1	NR_003558	TSS1500		F	TTCCTGTTCATCCTTGGGACCTTCACCATCCCTGTGAGCTCCTTTAACCCTGACCTGTCT[CG]TTAAATAGTCCTTCCAGTAAACCCTTGTCATGTAGCCTTTGAGTGTGCTATTTCTCTCTT				NA
cg04392284	0.662262	0.70266	0.654729	0.605427	0.730445	0.510994	0.390547	0.358471	0.363893	0.360283	0.644419	0.368299	0.276121	0.000131243	0.0415637			KNDC1	NM_152643	Body	S_Shore	R	GCCAATGTGCACTAGGTGCCACCGGCAGCTTTGCAGAGCCCTGGCCAGAGTGGCCTCCGC[CG]CCTGTGGGCCTGGGCACCAGGTCTCAGGGTGCGCCTGGTGGTCCCCGGAGGTGCTGCGGA	chr10:135018677-135019084			NA	10:134870609-134871307
cg14722290	0.731882	0.702636	0.741411	0.773981	0.650959	0.847468	0.420048	0.464436	0.477158	0.499487	0.741389	0.465282	0.276107	6.4e-05	0.0285892			OSBPL5;OSBPL5;OSBPL5	NM_020896;NM_001144063;NM_145638	Body;Body;Body	S_Shelf	R	GCTTGGATGGCTGTGCTGAGTACCTGGAACGGAGCCTGCGCCGCGGCGGGGCCTAAATGC[CG]TCTGGCCTTTTCCAGAGAAAGCGTGCCCGCCCTGCCCTGCTCTGGCTGGGCGTCTGCGGG	chr11:3141642-3141877			NA	11:3101256-3101374
cg21805788	0.775771	0.780833	0.801807	0.806248	0.693862	0.79336	0.53214	0.531703	0.496176	0.438005	0.775313	0.499506	0.275807	8.36e-06	0.00979166			FAM102B	NM_001010883	Body		F	AGGGTAGGGAAAAGAGGACACTGAGAAGGGAACCAAGGCAGGCCTGGTCATATGGGACAC[CG]AGTTGCAGAGAGATTTCTAGAGGAGGTAATGACAAAACTAGATGCGTTAGAATTAAACTG				TRUE
cg01790438	0.783171	0.759743	0.837621	0.805541	0.839586	0.821204	0.558353	0.566655	0.52605	0.477201	0.807811	0.532065	0.275746	1.98e-06	0.00405099						N_Shore	R	ATCTATCCAGTGCTGGCTGTTGCAGATCTGTGCAGTTGCTTTTTGAACAGGACCCACATC[CG]TCTTCCAAAATATCTAAAATTAGGTCTTTGACAGTTCCTGAAAATGTTAGTTATCATATA	chr5:10333222-10334101			NA
cg14669361	0.530007	0.528651	0.5199	0.587059	0.568481	0.595728	0.258361	0.302661	0.276161	0.281921	0.554971	0.279776	0.275195	3.75e-07	0.00131647			TNXB	NM_019105	Body		R	TCTTATTCTGCACCGGCTGGCCCGGGAGAACTAAGGCTCCCACTGGGCCTGGTGAAGGAG[CG]TGGGCTGCCTGTGAGAATGTTGAGGGGGATGATGCCGGGGAGCTCAGGCAGGGAAGGGAT				NA
cg20531169	0.426419	0.381389	0.377998	0.306637	0.522744	0.341898	0.114585	0.0600486	0.143867	0.152155	0.392848	0.117664	0.275184	0.000173033	0.0480098		rs6852246				S_Shelf	R	GCAAGACCTGGAAACGAACTGGCCAGTCCCAGCTGAGTTTCAGCCTCACTGAGGGGCCCT[CG]GCCCGTGGGCTCTGCGAGGGGAGCCTGCCCGTCACGGGGGCAGCTGTGGGCATGCGGACT	chr4:1049652-1049923			NA	4:1042514-1042762
cg09146328	0.582879	0.556686	0.563362	0.648766	0.652675	0.603502	0.303057	0.372116	0.309418	0.320459	0.601312	0.326263	0.275049	3.67e-06	0.00594652							R	GCGCCTGGTCTCTGCTGTCACTCTGCTGGGCGCCGGGGACTAGCTTGGTGCCAGGTCCAC[CG]TGGCCGCCTGTTCTCACCCGAACTCTGAGCTGTTTCCCTGAAGTTAATAATCGCCTTTGC				NA	1:1055663-1055778
cg14852394	0.485186	0.476965	0.504748	0.356952	0.540074	0.392279	0.159585	0.16529	0.213468	0.202447	0.459367	0.185198	0.27417	7.96e-05	0.0318191							R	GTGTGCTCACTACACAGGCCTGAGGTGCCATGTGACCTTATCTTTGAGCGGTCAGAAGCA[CG]TCAGAAAGGCTTCCACCATGGCTGGTGAATAAGAGCGCTATAAAACCTGAGAACACAAGA				TRUE
cg16664523	0.601747	0.627691	0.606701	0.775094	0.607078	0.660503	0.42218	0.343062	0.345082	0.383014	0.646469	0.373334	0.273135	7.9e-05	0.0317062			PIK3R1;PIK3R1;PIK3R1	NM_181523;NM_181504;NM_181524	Body;TSS1500;Body	S_Shore	F	TAAACCAAGGAATGACTGGGCTATCTATAAACCCAGATGCACTAAGTGGGGAGAAAAGCT[CG]GAGCTGCAGCATATCAGCTTTTGTCAACCTGCCAACAGCAGAGCGTACCATGCTGCAAGG	chr5:67584213-67584451			TRUE
cg08335008	0.874685	0.871952	0.859439	0.845976	0.858502	0.899285	0.616763	0.572227	0.559737	0.635161	0.868307	0.595972	0.272335	2.28e-07	0.0009613		rs72819323	C16orf81	NR_024347	TSS200	N_Shore	F	GAGCAGACTCCTGCTCCCCCCAGACCCCCTGGGAGTCGATTCTGTCCCCTTCTTCCTGGC[CG]CAGGTCGGTGCAGCCGCTTTCCTGCCTGGAAGAGTAAAGTGGACCCTGTGTGAAAACATT	chr16:89225687-89226195			NA	16:87752657-87755442
cg10395101	0.474898	0.498596	0.512545	0.66153	0.548624	0.622177	0.329794	0.243898	0.294157	0.258169	0.553062	0.281505	0.271557	0.000155897	0.0455828			ANGPT2;ANGPT2;ANGPT2;MCPH1	NM_001118887;NM_001118888;NM_001147;NM_024596	TSS200;TSS200;TSS200;Body	N_Shelf	R	GATAAGTTGATAAGAGCAGCCAGACATGTGTAGTGGGCTGCTCCGCCCTCCTGGCTTAGC[CG]TTATCTTCCTGTAGGGGGTCACTAGCCAGGCAACAGGAAAAATCAGAGCAGAATGCCTGC	chr8:6424215-6424888			TRUE		8:6420381-6420930	Unclassified_Cell_type_specific
cg02158392	0.849799	0.802205	0.8395	0.866692	0.882182	0.903104	0.725986	0.54039	0.516442	0.560086	0.857247	0.585726	0.271521	0.00018613	0.0496687			AFAP1L2;AFAP1L2	NM_032550;NM_001001936	Body;Body		F	CCCCATGTGTAAACTTTCCTTGTACTTCTTAATGGAGCAACTGGGAAATGAAAGATGGTG[CG]AAGGAGGCTGAAGGAACATCCACAGACCAGTACTGCTGGTGTCATTCATCTGAGTCATCT				TRUE
cg16627236	0.901822	0.913761	0.907647	0.931767	0.923945	0.942432	0.727488	0.676596	0.608616	0.583873	0.920229	0.649143	0.271086	8.19e-06	0.00973233			INPP5A	NM_005539	Body		R	CGCGTGTGTGTGTGCTGGGGTTGTGTGTCCTTGAAGCCTGGAGCCAGGGTGTTCTCGGCT[CG]GTCCTGTGATCTGTGAAGCTCTTGTTTCTTGTCAGGTTTTTTATTTTTCATTAATTTATC				TRUE	10:134269524-134270027
cg23569180	0.391591	0.327739	0.389077	0.26793	0.496552	0.414774	0.108294	0.0929918	0.129079	0.115026	0.381277	0.111347	0.26993	0.00014937	0.0444806	rs35390312		SFRP4	NM_003014	Body	N_Shore	F	TCGAAGGCTCCCTTTGTAAGCAAAATCTTTTTTTTTTTCTTTATGGGGTGCAGTGCTCTC[CG]CTAGCTCCTAAAATTCCTATGGGAGAAACCAGACTTTTTCTGAAGAAAATGTTTCCCCCA	chr7:37955622-37956555			NA
cg08263750	0.418196	0.429439	0.415891	0.388614	0.329156	0.345384	0.102086	0.0870574	0.160319	0.124506	0.38778	0.118492	0.269288	4.46e-06	0.00663948			CDH8	NM_001796	Body		F	CCTGTTTCTGTCAGGGTTGGCCCAGGCCCCCACAGCTTTCACTCACATTCCAATTCTAAG[CG]GCAGGAGGGAGTTTGCCGATCACAAGCATCAGCTATCATTAGTTCATTTCCTTTAGTGCT				TRUE
cg05032957	0.428225	0.309663	0.305768	0.397399	0.461171	0.373623	0.10514	0.0638042	0.163581	0.107869	0.379308	0.110099	0.26921	6.94e-05	0.0298861			OR5E1P	NR_027711	TSS1500		R	CTCCTACAGCACTCTGCAGCTCCAAAAATACTTGGCTCACTTCCCCTTAGGAATGTTTTA[CG]AACCCTCCACTAGACTCCATAAGAACAAAGACAATGTCATTGTCATACCCATCTCCAGCC				NA
cg07995893	0.43146	0.357871	0.333999	0.528662	0.495525	0.465735	0.145963	0.147423	0.19642	0.177171	0.435542	0.166744	0.268798	0.000160211	0.0462117						N_Shelf	R	TGGTGTGCATTTTAATTTTAACACACCAGAAGATATGCTATGTGAACCTAGTAAGCTTAC[CG]CAACTGCAATGTTCCAAAGTTAAGAGACAATAATTTCAACAAAAACAAGGAAAAGGAGGT	chr7:104653119-104654966			NA
cg06687504	0.57864	0.587837	0.601081	0.561148	0.548405	0.558387	0.276161	0.310713	0.3236	0.307594	0.572583	0.304517	0.268066	3.09e-08	0.000224719			RPS6KA2	NM_001006932	Body		R	CTGGCTCCGCTGTGCCCACGGGGCCTCCACCAGAGAAGTGTGAGACTCCGGGTTCAGGAA[CG]AGGGGCACTCACGCATGGCTCTGCTATGCCCACGGGGCCTCCGCCAGGGACGTGGAGCGG				NA	6:167183356-167183488
cg21346679	0.735039	0.748288	0.737507	0.808321	0.736006	0.795673	0.625191	0.454618	0.48482	0.404482	0.760139	0.492277	0.267862	0.000182068	0.0491925			ABCB11	NM_003742	TSS1500		F	GACAACTCTTGCACCCTGGCATGGACACACCAGATGAAGCTCTGTATAAGCAAAGATGAA[CG]ATTTTCTAAAGGTTCAAATGAACAGGTCTTGAGTCAAATAAGCATGTGGAGCTCCTCCAA				NA
cg01085553	0.295915	0.33053	0.286979	0.432789	0.412095	0.395464	0.109953	0.0395177	0.12281	0.0922557	0.358962	0.091134	0.267828	6.07e-05	0.0276941			KIAA1199	NM_018689	Body		R	GGGTCAGCCACGTGGTTTCTCTCAGTGCCCGAGAGCATCTTTGTTTTGGCTGGCTTGTAA[CG]TCAGTGGAAATCGGAAACCTCGCCCTGGCCTGATGACGGCTGCAGTTTCCCTTCACCTTC				TRUE
cg21980394	0.437882	0.432296	0.392564	0.282639	0.412438	0.389701	0.11371	0.053996	0.186029	0.140746	0.391253	0.12362	0.267633	7.76e-05	0.0314314		rs80324971	PARK2;PARK2;PARK2	NM_004562;NM_013987;NM_013988	Body;Body;Body		R	CGCAGCTGAAAGGAAGCTGACGCCAACGGGCTTCTCAGAAGAACAATGACTCATTAGTCC[CG]GGCTCACGGCAGATGCGGTCTCCCAACAACTGGCCTCCCTCCAAAAACATGGAGGAAATC				NA	6:161780161-161780350
cg08481464	0.7475	0.776617	0.794887	0.806645	0.796193	0.739582	0.485623	0.470984	0.546762	0.534187	0.776904	0.509389	0.267515	1.04e-06	0.00259955			C10orf11	NM_032024	Body	N_Shore	R	AAATGGGGGTGGGGGGGGGCGCATGGTGGGCTCTCATCTTTTCTTCGCGTCAAAATTAGC[CG]TTTAAATTAGAACCACGTTGGGAGCGTAGGTGACGCCAACGTTGCGGCACCAGTCCGGGG	chr10:77872083-77872305			TRUE	10:77541609-77541682
cg23187802	0.815959	0.821262	0.835805	0.831945	0.904667	0.701431	0.539016	0.583331	0.548054	0.537044	0.818511	0.551861	0.26665	5.73e-05	0.0268058	rs72820307	rs12358729	ZCCHC24	NM_153367	Body		F	CCAGTCTGACACAGAGAATTCACAGCTTTGCTGTGAGATGGGTGGATACAAGCAGCAATT[CG]GGGATGTAGCTGTATGTCCACCTGCTGCCCTCCTTGCCGCATGGCCACATGTGCCCCTCA				TRUE
cg01815128	0.523018	0.54861	0.509655	0.403441	0.583457	0.592765	0.208109	0.32829	0.269536	0.236634	0.526824	0.260642	0.266182	0.000175511	0.0481998			C13orf33	NM_032849	TSS1500	N_Shore	F	ATGGAGTTAAAATGGCAGAAAACTGAGGCTGAGTGAGAGGTCTGGTACTGAGGTGGGGAT[CG]GAGTTCCAGCACTGGCCTTTGACAGCCTCTGGGTCCCAGGTGGAATGGGTAGGGCCAGAG	chr13:31480272-31481105			NA		13:31479924-31480070	Unclassified_Cell_type_specific
cg26035201	0.423421	0.445045	0.401067	0.442358	0.375673	0.344918	0.221507	0.0777554	0.154181	0.103932	0.405414	0.139344	0.26607	3.42e-05	0.0207379			PSMG3;PSMG3	NM_001134340;NM_032302	3UTR;3UTR	N_Shelf	F	AACGATTCAGGTCCTGGTGAGAACCATTCACGACTCCTCCGGGACCTGTTCCACCCTCCC[CG]TCATGCACAGATGATCTTAGTAACCAGAGTAAGAGTCTGCCTGAGACACGAGTCTTTTTT	chr7:1609568-1610037			TRUE	7:1573556-1573978
cg26913446	0.819484	0.792017	0.827968	0.855849	0.847417	0.73748	0.599773	0.501382	0.550918	0.53851	0.813369	0.547646	0.265723	1.06e-05	0.0109209	rs2289260		SMAD3;SMAD3;SMAD3;SMAD3	NM_005902;NM_001145103;NM_001145104;NM_001145102	Body;Body;TSS1500;Body		F	CAGAGCAATATTCCAGGTAGGCACGTGGGCGGCACAGGCTGGCCTGGGAGGCAGGGGCAG[CG]GTCAGCCCCGACATCAGTCCTGTGGCCCCAATCTCTGCCCCCTGGCCGTCCCCCGCTCAC				NA	15:65244581-65244894
cg21205978	0.37255	0.40676	0.389282	0.394906	0.235669	0.313971	0.0706561	0.0591577	0.128619	0.0879	0.35219	0.0865832	0.265607	7.27e-05	0.0305993			APOL6	NM_030641	TSS1500		F	CAGAGTTATTAGCCCTTTAATGCTGTGCACCTCATAGGGTTGTTACCCACATCAGCGTCA[CG]TAAGATGCTGTGGAGGAAAGCAGTTTCAGAACAATCAGTGATGACAGCTACTGTGAATCC				NA		22:36044011-36045175	Promoter_Associated
cg13449535	0.637601	0.542126	0.55085	0.532403	0.499201	0.615198	0.212656	0.32929	0.334759	0.315283	0.562896	0.297997	0.264899	6.77e-05	0.0294404			MIR200B	NR_029639	TSS1500	S_Shore	R	TGGTGTGGGGTCTCCGGAGAGGGTCCAGGCGTGAGGGAAGCTGGGTCAGGACCTCGGAGA[CG]TGGCCTTTGGAGGAGGAGACTGGAACCGGGTGGACCCGGCAGCAGGCGGGGGCGGGCGGA	chr1:1098043-1100584			NA	1:1091205-1091312	1:1101104-1102364	Unclassified_Cell_type_specific
cg06078747	0.517267	0.518446	0.503671	0.425028	0.533473	0.422632	0.287299	0.165307	0.251056	0.185741	0.486753	0.222351	0.264402	5.15e-05	0.0252493		rs72566880					R	GGCTGGGGAAGGGTGAGTCAGGGGCCCCTGTGGGACTGCACGGGGTGGGGGGCACGGGCC[CG]GACCTCTCTCACAAATGCCCACGTGGTCCCCAAGGCTAACGCCGGCTGCGTGGGCCGCAA				TRUE	6:169355470-169355698
cg21436413	0.733072	0.719246	0.75303	0.692738	0.655101	0.741822	0.514077	0.322241	0.480354	0.489617	0.715835	0.451572	0.264263	0.000146258	0.0439049			SEL1L3	NM_015187	Body	N_Shelf	R	CATCCTGGCCAATTGCACAGTAGCTGCTAATTGCTAGAGCTCTGCTAATGGCCCGTACAT[CG]ATGAAGAATGAGTTACAAGCAGCAAAATCCAGAAGACAATAAGCTAGTGTGGTTTAGAGC	chr4:25863760-25864845		DMR	NA		4:25861124-25861824	Promoter_Associated_Cell_type_specific
cg04678315	0.844367	0.826563	0.843628	0.865323	0.849769	0.853239	0.696014	0.450499	0.592161	0.594637	0.847148	0.583328	0.26382	0.000182783	0.049248							F	CCGCAGCCAACAGGGAGGAGGTTCAGCAACCGGCCCTGGGGCGGGCAGGGGAAAGAAAGG[CG]CTTGGCCAGCGCCACCTGGTAGGAGCCACTCCGGGGCAGAGATGACAAGGTCCGGAGCAG				TRUE
cg09173325	0.371997	0.418448	0.385155	0.465716	0.399421	0.31465	0.16118	0.10271	0.139814	0.113568	0.392565	0.129318	0.263247	1.23e-05	0.0118779			SPRYD3	NM_032840	3UTR		R	GTGGACTAGAAAGGCTCCTGGTTCCGGCCATACTGATAAATACGGAAACTCCATCTTTAT[CG]GCTGTATAAACATCTCTGGTCTGTACATACATTTCATACATCGTAGGGTGGGAAGCGAGG				TRUE
cg26054057	0.411027	0.42343	0.433436	0.362681	0.370089	0.460277	0.141333	0.0995877	0.192543	0.158231	0.410157	0.147924	0.262233	5.17e-06	0.00729603	rs35203388		CTDSPL;MIR26A1;CTDSPL	NM_005808;NR_029499;NM_001008392	Body;TSS200;Body		F	AAAGGAGAGGCTGCCCAATGGCATAGCAAGAATTAGGAGAGAAATTAATCCTTTGTACCA[CG]TGACTGTAAGCATGACTGGCCTGCCCACTGCTGACCCATTCTTGCAGGAGCTCCCCCACC				NA
cg26714425	0.46186	0.429792	0.46097	0.443661	0.395894	0.537053	0.190981	0.0991996	0.257559	0.223581	0.454872	0.19283	0.262042	8.68e-05	0.0332999						N_Shelf	F	GGGAACAGGTCCTTCCGGGACACGAGGCAGCTGGAGAGCTCTGGGTGTGACAGAGGAATA[CG]GAAACAGGGAGAAGAAACAAAGAAACAGAGAAATGAGGAAACGAGGAAGGAAAAGGGTGG	chr5:10333222-10334101		RDMR	TRUE
cg23595927	0.555651	0.571585	0.58459	0.496609	0.6101	0.575063	0.348495	0.271023	0.333382	0.263916	0.5656	0.304204	0.261396	7.88e-06	0.00956161			MYL5	NM_002477	Body	N_Shelf	R	CGCATCAAAGCAGGCAGAAGCAGGCATGGTGAGCAGGCCGCCGTGCATGCCTGGGGCAGG[CG]TGTGGGTGTGAGCTGTGCTGTGCATGTGTACATGCGCACAGACGAGCGTGGGCGTGTCCG	chr4:674843-676091			NA		4:671422-672347	Unclassified_Cell_type_specific
cg09326135	0.667899	0.65569	0.684882	0.784446	0.622671	0.786996	0.414332	0.396171	0.488306	0.457424	0.700431	0.439058	0.261373	0.00015081	0.0446874			EBF3	NM_001005463	Body	N_Shelf	R	CGAGGCATAACAAGCCAGCTTGATGAAAACGCTTTCCCAATCTGTGACAACGCACTTGAA[CG]TCGCCATCAAATCATAACCCCCAAATATGTATTTTCCCATTTTAGGGGAGGGCGCCGGCA	chr10:131694674-131694933			NA	10:131581104-131581245
cg17754742	0.862244	0.844082	0.876166	0.820504	0.880136	0.782347	0.629487	0.619999	0.575311	0.507151	0.844246	0.582987	0.26126	1.93e-05	0.0149969	rs55884132		ANGPT2;ANGPT2;ANGPT2;MCPH1	NM_001118888;NM_001147;NM_001118887;NM_024596	Body;Body;Body;Body		F	TGGACACCCTTCTCTCTGTGCTTTCCTGGGTTAGAGTAAATGGATGCAAACACACATTTC[CG]TGCTCTGCAGCAACTTGAGACTCCTGTGAGCAAAACGCACTGACGGGCAATGTGCGTGGG				NA	8:6388223-6388465
cg26634219	0.324734	0.358907	0.321518	0.515836	0.446294	0.423926	0.126882	0.116839	0.142662	0.163689	0.398536	0.137518	0.261018	0.000186543	0.0496687			HOXB1	NM_002144	TSS200	Island	R	CGGTTACAGAGTGGGTACTCTAAGAAGGAGTTCATCCTATTATAGTCCATGCGTCAAGGC[CG]CAGGAGGGTCGGCCCGTTTGGGGGAGACACCCTCTTGCCCTACAACCTTTCGGCAGTATG	chr17:46607804-46608390			TRUE	17:43962804-43963329
cg05547777	0.389859	0.369966	0.362106	0.385784	0.268036	0.435998	0.160705	0.0699087	0.111962	0.0884322	0.368625	0.107752	0.260873	4.11e-05	0.022909						N_Shore	R	TAACCAGCCCCGCCACTCCCGCGGGCAAGTCAGCCCTTGATCCTTTAAAGCAGGGACAAT[CG]ACGTGGTCCGAGAGAGGAAAATAAGGGTATTTCTGGGCCCTTCTCTTTCAGGAGTTGATC	chr5:50694984-50695352		DMR	NA	5:50730490-50731264
cg08308162	0.887704	0.885487	0.894277	0.945599	0.87334	0.935597	0.656774	0.592392	0.661609	0.66242	0.903667	0.643299	0.260369	1.25e-06	0.00291879			TMEM186	NM_015421	3UTR	N_Shelf	R	TTCTGCCGCTGGATATGTGAGGGGCACAGCACAGGGCTCTGGAAGTCCCTGCTGACTGCT[CG]AAGCCTTTCTCCCTGCTAAAACCTCTGACCAAATGCTTAATAATATCTGCTGTAGGCTGT	chr16:8891322-8891928			NA
cg01223986	0.76498	0.741256	0.751637	0.714409	0.77859	0.677183	0.504653	0.539298	0.440776	0.426256	0.738009	0.477746	0.260263	1.57e-05	0.0132959			SNX29	NM_001080530	Body		F	TTCCTTCTCTAGCTCCTCATGGACCCTGTGGGACAGCCTCACCCTCCTGCCTGGTTGACA[CG]GGCTCTTTGAGAGCTGAGAGGTTCCTACTGACCTGTATTATTCCTGCTGCTAATTGGAGG				TRUE
cg03889507	0.826365	0.840066	0.836709	0.901419	0.83326	0.890516	0.643276	0.614887	0.576466	0.544959	0.854723	0.594897	0.259825	4.34e-06	0.00659522							R	TTAAACTGTTCCTCTAATATCTCTTCAGGGGCCAAGTCCAGGCTGCAAGCAATGTAAATC[CG]TTCTACTGGAAAGAGTTGTATACAACAGAATGAAAACTGGCTCAAGGTCAAGAAAAAAAG				TRUE
cg25503888	0.853941	0.851811	0.860478	0.838489	0.840399	0.80984	0.562867	0.692499	0.523708	0.554561	0.842493	0.583409	0.259084	3.12e-05	0.0198312						N_Shore	R	GCCGGGCTCACACTGCAGTCTATCCCAGGGCCAGTTCCATCTGTGCCAGTTTTGGAATAC[CG]GGACCACAGTATCAGTTCACCCGACAACTACCACTCCCCAAGCCTTCAGCGTGGAACCTG	chr3:147138916-147139564		RDMR	NA
cg15235922	0.814339	0.849323	0.804383	0.742068	0.811938	0.788412	0.641171	0.536573	0.540751	0.45726	0.801744	0.543939	0.257805	7.62e-05	0.031228			MTSS1	NM_014751	Body		R	ATCTGGCCCCCAGAGACAGTCTACAGTGTTGAAGTTCCACTCTACTGCTGATGAGTCTCA[CG]ATTTTGGGCAAGTTACTTAACCTAGCTGTGGTCTCCATTGTTTCATCCATAAAATATTAG				TRUE
cg22386774	0.514378	0.512872	0.482127	0.559807	0.553189	0.520527	0.280061	0.145367	0.30572	0.333465	0.523817	0.266153	0.257664	9.79e-05	0.0353093			CRYGA	NM_014617	TSS1500		R	GGCAAAAGAAAACTGGGTGAAGTCCTATGAAGCTAAACACCTAGCAGTGCATGCAGGGAC[CG]CAAGTTGCTGATTCCCTCCTTTGCCTCCCCCTAATTAGCTGCAGGCTTACTGGTAAATCT				NA
cg20427318	0.550044	0.531849	0.521411	0.380241	0.518176	0.404992	0.186144	0.263134	0.211039	0.248562	0.484452	0.22722	0.257232	0.000184927	0.0495536	rs61283207						F	TTGATAGCCCAACATAATTGAAATGGTGGCTATGCATCGTTCCACCCTAGTTACTCTTAA[CG]GCATGTTTTGAGTCACCAAACGTGCGTCCTGCTCAGCCTTGCCCAGGCAACTGTGAACGA				TRUE		6:134757736-134757994	Unclassified
cg15186910	0.819664	0.863769	0.863517	0.856111	0.875223	0.842392	0.708538	0.566025	0.586089	0.53279	0.853446	0.598361	0.255085	4.42e-05	0.0236592						N_Shore	R	AGTGGGGAGAGCTGGCCTGCCCACGGGGCATCGCTGCACGTGGTAGGGGGTGACCTGGGC[CG]AAGGAGGATACCGGGCCTCTGCTAGGGCAGGGAGGCCAAGGGAGTTTGGGCCGGAGGGGA	chr4:1505254-1505560			NA	4:1474127-1474414
cg09568355	0.435106	0.453485	0.432149	0.397798	0.2768	0.440348	0.148935	0.120188	0.165946	0.168442	0.405948	0.150878	0.25507	8.1e-05	0.0321133						Island	R	AGCCCCGGCGCATTCACTTAGGTGCGGGAGCCCTGAGGTTCAGCCTGACTTTCCCGACTC[CG]CCGGGCGCTTGGTGGGCTCCTGGGCTTCTGGGCTCACCCTTACACCTGTGTACTAAAGGG	chr2:45227644-45228783		DMR	NA	2:45081010-45082273
cg13434263	0.425081	0.445698	0.470388	0.400271	0.307748	0.374584	0.138293	0.114521	0.166565	0.182164	0.403962	0.150386	0.253576	4.49e-05	0.0238162		rs1141328	INPP5D;INPP5D;INPP5D;INPP5D	NM_005541;NM_001017915;NM_001017915;NM_005541	5UTR;5UTR;1stExon;1stExon	Island	F	GCAGTGGAGGGGCCTCCGCTCCCCTCGGTGGTGTGTGGGTCCTGGGGGTGCCTGCCGGCC[CG]GCCGAGGAGGCCCACGCCCACCATGGTCCCCTGCTGGAACCATGGCAACATCACCCGCTC	chr2:233925091-233925318		DMR	NA	2:233633245-233633553	2:233924236-233925399	Promoter_Associated
cg00816387	0.324881	0.307594	0.32348	0.318733	0.294486	0.445605	0.112054	0.0611262	0.081373	0.0762532	0.335797	0.0827015	0.253095	2.51e-05	0.0172568	rs12768681						F	TGCGGGCTGGAGCTCTAGTCCACGGATTGTCCGAGGCCTCTTTATTGCCGCTTCGAGGCG[CG]TGTGGTCGGGGGTTTACATATTCATTAAGCAGCCAGCTCGGAGCCGCACTTCAACAGGTC				NA	10:1965533-1965665
cg23440058	0.812323	0.78831	0.798219	0.737236	0.841729	0.755908	0.593329	0.547688	0.478042	0.526379	0.788954	0.536359	0.252595	1.42e-05	0.012663			KALRN;KALRN	NM_001024660;NM_003947	Body;Body		R	GGGCTGCTGGAAGGCGCGACTGCAACTTGACTTTGCCTCACTGTTGTTGCTGGCAGAATA[CG]TACACCAATGCGGACAAGCTCCTAGAAGCAGCAGAGCAGTTGGCTCAGACGGGGGAATGT				NA	3:125586241-125586399
cg13291570	0.336194	0.320624	0.389924	0.39134	0.298007	0.303791	0.0962852	0.0775565	0.0980652	0.0785813	0.33998	0.0876221	0.252358	2.63e-06	0.00479707							F	GGGAAAGGAAGTGGAGGAGAAGGGGGTGGCAGTGACCCACAGCTAGGTGCCCCTCCACCA[CG]GAGTTTGTCATTTTTGTAAAGATGTCAACACAGAACATTTTTAAAGCAGAGACGCAGCAG				NA	8:504476-504737
cg19988492	0.447293	0.327047	0.415386	0.393929	0.463974	0.407214	0.195914	0.124713	0.172365	0.138181	0.40914	0.157793	0.251347	1.7e-05	0.013987			DYRK1A;DYRK1A;DYRK1A;DYRK1A;DYRK1A	NM_130436;NM_101395;NM_001396;NM_130438;NM_130437	Body;Body;Body;Body;Body		F	TGGTTTCTGTGTGCTGTTCTGCTGCATTGTGTTGCCTGGTGAGAGACATTGATAAATGAG[CG]TTTAATGATCTGCAGCAGTTCCCACTCACTGCGGGCAGGCGGATTTTAGAACAGAAGTGG				TRUE		21:38807463-38807727	Promoter_Associated_Cell_type_specific
cg06696874	0.58723	0.584186	0.603824	0.627486	0.421954	0.57181	0.3225	0.337396	0.317252	0.282596	0.566082	0.314936	0.251145	0.000181993	0.0491925	rs77102991		TNXB	NM_019105	Body	S_Shore	F	GGATGCTGGGCTGAACACAATCCCTTTGCCCTGTTCCAAGGGGGCTGGGAGTCAAGGAGT[CG]GGAGCTGAGAGGAGTCCTCTTCATGCTGCAAAAAGGCTAGAGAAACGTGGTGCTCTTGTC	chr6:32046815-32047094			TRUE
cg19015897	0.770013	0.763455	0.786475	0.860079	0.851092	0.763801	0.579696	0.617639	0.485356	0.513032	0.799153	0.548931	0.250222	6.45e-05	0.0285892			TMEM100;TMEM100	NM_001099640;NM_018286	Body;Body		F	AATCTCACTGACCAGAGGGACTGTGGTGATCACAACTTCACTCTTGGGGCTCTTCTCCAT[CG]TCGCTGCCATGTGAGCCTTTGGGGCTCCCAGGATCTCCTTGATGGGCTCTTCAGTCATTT				NA
cg12196406	0.372866	0.397674	0.357387	0.486802	0.310583	0.473203	0.171436	0.0993884	0.170861	0.157053	0.399753	0.149685	0.250068	0.000156784	0.0457038			FXYD1;FXYD1	NM_021902;NM_005031	TSS200;TSS1500	N_Shelf	R	CTCCAGCCTGCCTGCTGGCTGCCTGCTGCTGCTCTCTCTGAACTGAGAGAGTTAACCAAG[CG]GGCCAGGGCAGTCTGGGCTGGGGGCCGCCCCCTGGCCCCCCTCCAGCCCCAGCTCCAGTT	chr19:35632356-35632572			NA		19:35629536-35630055	Unclassified_Cell_type_specific
cg24504349	0.575978	0.61296	0.604549	0.628057	0.672031	0.698894	0.454186	0.431479	0.317939	0.328747	0.632078	0.383088	0.24899	0.000123486	0.0402819							R	AGTTGCTTAAGTCCAGTGGGTTATGACATTGTTTCCCAGCCTTCCTTCATATGTGGCCTT[CG]TGTCTGCATATCGCTCACACTAATACTGATATAATATTTTTCCTTAAATATTGTGTATAC				TRUE
cg00130819	0.769483	0.782474	0.779042	0.814371	0.841354	0.907769	0.647554	0.544294	0.523039	0.552245	0.815749	0.566783	0.248966	9.13e-05	0.0341721							R	CACACTGACCATTAAGCACTTAGCATTTATGAAGCACTTCCTACGACCTCTCCTTCATCT[CG]CTGCGGCCCTGCGAGGCCGATAGTGTTTATTATTCTCATTTACAGAGGAGGAAGGTGAGT				TRUE	16:83386330-83386573
cg26853855	0.74997	0.700654	0.694274	0.764613	0.680732	0.66835	0.474946	0.417925	0.41871	0.535765	0.709766	0.461837	0.247929	3.21e-05	0.0201556			CSRNP3	NM_024969	TSS200		R	TGGCTCTCTCAGACAAAACTCCATGTGATCACATATAGGCAGCCTCAGTGAGGCTGATGC[CG]TGCAGCAAGCAGTAGGTAATGAGTCTTTGTGCAGAGTGAAGCTCTTGTTGCTGAACAATA				NA
cg26537209	0.795031	0.792479	0.770095	0.863115	0.757757	0.809715	0.628206	0.491846	0.534161	0.54684	0.798032	0.550263	0.247769	2.98e-05	0.0192383						Island	R	GACTCCTGAGAGCGTGGCCTGGCGTCCGCACAGGGTGGAATTCGTATTTGGCCAGGAATC[CG]GACTCCGATCATCCCAGGAGACGCGGACCGGGGGCCTCCAGAGCTCTCCGGAGCGTGCTG	chr16:54317821-54324604			NA	16:52881598-52882188
cg24900666	0.870158	0.867236	0.885429	0.914576	0.926535	0.858504	0.533449	0.728627	0.639942	0.657061	0.887073	0.63977	0.247303	0.000102253	0.0362762			HOXB1	NM_002144	TSS200	Island	R	GTCAAGGCCGCAGGAGGGTCGGCCCGTTTGGGGGAGACACCCTCTTGCCCTACAACCTTT[CG]GCAGTATGTCACAGCGCTGGGGCTCGAATCCATGGCCTGACCCGCTCGCCTGGGCAAGCG	chr17:46607804-46608390			TRUE	17:43962804-43963329
cg26227005	0.363749	0.383403	0.418176	0.405145	0.452197	0.308627	0.15563	0.0834267	0.179488	0.14969	0.38855	0.142059	0.246491	3.63e-05	0.0212538			ELAVL4;ELAVL4;ELAVL4;ELAVL4;ELAVL4	NM_001144777;NM_001144776;NM_021952;NM_001144775;NM_001144774	Body;Body;TSS200;Body;TSS200		R	AACATCGTCAATCTGGCAGTAGCTAATTTAAATAGCACCTGATGTTGCAACGCCTCCCTT[CG]TTTCCCCAGCCAATCAGATCCAGGCTTCGGCTGACAGATGGTCCCATAAATGGATGTAAA				NA
cg19263069	0.909015	0.880607	0.90956	0.919306	0.915552	0.907644	0.629679	0.622285	0.679295	0.717677	0.906947	0.662234	0.244713	1.26e-06	0.00292513			FUT3;FUT3;FUT3;FUT3	NM_000149;NM_001097640;NM_001097639;NM_001097641	5UTR;5UTR;5UTR;5UTR	S_Shelf	R	AATGACATGGTGGTTGCCTGCTTTCTCTGTTGGACCGAACTGGTCTAAGCCTTGCAGTGT[CG]AGCGGAGCTCCCTGTAGGTCACCTGAGTGTGACGAAAAGGGATCCCGACGCCAAGACCTA	chr19:5843864-5844373	low-CpG:5797541-5797682		NA
cg26558992	0.844031	0.867616	0.852507	0.828214	0.812801	0.874486	0.587297	0.528828	0.65409	0.640916	0.846609	0.602783	0.243826	1.2e-05	0.0117867			GJA5;GJA5	NM_181703;NM_005266	5UTR;5UTR		F	ACTGGGGTCTGCAAATGTGACTCTGGGCATTTACCTCACTGAGTCTGTTTCTTCATTTAT[CG]AATGGGGATGGGAATAGCTACACCAGAGAATTCTGAGGATTAAATGATATGAGGTGTGTG				NA
cg05036634	0.504209	0.568005	0.51044	0.491349	0.432041	0.526801	0.334524	0.249986	0.1701	0.29514	0.505474	0.262437	0.243037	0.000145858	0.0438666							R	AGTATGCTTTTCTCTCAGAACATGTGGAGAAGGCTTTTTGTCTTGGAATAGTCTGCATGC[CG]TTTTCCATGGTAATTAAAGCCCTTAAAGCAAAGGTTTCTTCTGGCTCTGGTTCTTTGGAT				TRUE
cg03888592	0.342371	0.28786	0.336316	0.438859	0.300615	0.414704	0.0951817	0.0955445	0.128268	0.123136	0.353454	0.110533	0.242922	6.16e-05	0.0279749			HDAC7;HDAC7	NM_015401;NM_001098416	Body;Body	N_Shelf	R	ACAGAAACAGGGGGAAAATATTACAAGGAAACACAATACCCGGCAGGGTCACCTGCTGAC[CG]GGCTTCCTGCTGTGTTGCCCACCCCCAGCTCACTGCTCTCACAGCCTCCTTCTCCAGCCT	chr12:48213109-48214188			NA		12:48210713-48211726	Unclassified
cg01693350	0.40677	0.383756	0.433961	0.353196	0.273114	0.356308	0.0874129	0.0760155	0.172724	0.163764	0.367851	0.124979	0.242872	0.000111634	0.0381952			WT1;WT1;WT1;WT1	NM_024425;NM_024426;NM_000378;NM_024424	Body;Body;Body;Body	Island	F	ATCCTCAGAGCCCTGCTCCGCAACTGTCCGTGCCCGGCGAGGGCCGTGGGTCCCGAGTCG[CG]GCACCCACTCTCGAGACGTCCGTCCGCACCCCAGAACTCGGGCCCAAGGATGCCCGTGGC	chr11:32452144-32452708			NA	11:32408721-32409456
cg14792548	0.664439	0.658852	0.663697	0.674595	0.581764	0.615555	0.444862	0.295669	0.420871	0.446328	0.64315	0.401932	0.241218	0.00010108	0.0360719			SMG6;SMG6	NM_017575;NM_001170957	Body;Body		F	TCTTTGTCCTGCATGTATCTGCTGGGTTTTCTCATGCGTTTGCTCCCTCCCCACCGAATC[CG]GATTTCCTTACTAAACCCTAAGCTCCTCAGGGCCAAGGGCTACAGCCTGCCTTTCACCGG				TRUE
cg01569083	0.619571	0.612021	0.630924	0.635485	0.652499	0.708824	0.39397	0.49391	0.393005	0.328137	0.643221	0.402255	0.240965	7.39e-05	0.0308998			TNF	NM_000594	TSS200		R	AGATGAGCTCATGGGTTTCTCCACCAAGGAAGTTTTCCGCTGGTTGAATGATTCTTTCCC[CG]CCCTCCTCTCGCCCCAGGGACATATAAAGGCAGTTGTTGGCACACCCAGCCAGCAGACGC				NA		6:31543103-31543774	Promoter_Associated
cg16497661	0.655438	0.629918	0.608237	0.658985	0.618883	0.647825	0.434884	0.401268	0.368993	0.380669	0.636548	0.396454	0.240094	3.09e-07	0.00114271	rs1803284		CKB	NM_001823	Body	N_Shore	F	GCTTCACTCCGTCCACCACCATCTGCACCAGCTCCACCTCTGAGAAGCCCAGGCGGTCAG[CG]TTGGAGACGTCGAAGACCCCGCCCACCGCAGCCGTGTCCACACCGCCTGGGGAGACAGCA	chr14:103987063-103989796			NA	14:103056003-103056239
cg24924502	0.845289	0.845933	0.863808	0.902711	0.828679	0.894771	0.682227	0.524147	0.653436	0.635511	0.863532	0.62383	0.239702	5.88e-05	0.0271189			AATK	NM_001080395	Body	Island	R	AACGGGTAGGGCCGTGAACAGATGTCATCCCAGGCGAGGTTTCCAGGATGTGCGGGCGTG[CG]TGTCATGCGTGTAAGGACACCCTGCACACCGGGTAAGCCCCGCTGTGTTCTCATACCCGA	chr17:79109698-79109911			NA	17:76724324-76724432
cg04425521	0.436607	0.449173	0.466158	0.49627	0.363371	0.372055	0.194971	0.157188	0.205124	0.20671	0.430606	0.190998	0.239607	2.99e-05	0.019263		rs2870143	FA2H	NM_024306	Body		F	ATCTCTGGAGGAATCCGGCGGAGGGACCTGGGCCAAAGCTTCAGCATCCCCTTCCCCCTC[CG]GCTGCCAGCCCTGGCGGCCCTGCCACTGTTTGTGATTGTTAGGGGAGTGCCGGGCGGACA				TRUE
cg04457051	0.894996	0.846156	0.879087	0.932219	0.799112	0.919753	0.688645	0.592303	0.604871	0.672108	0.878554	0.639482	0.239072	6.44e-05	0.0285892			SCOC;SCOC	NM_032547;NM_032547	5UTR;1stExon	S_Shelf	F	CTAGTGTAAATTGTGCTTAGACCAATAACACATTTAAAATTATAGAGCTTTTCATCACTA[CG]GAGATGCTCTTGCCTATGATAGGAACGATGGCTACATCTGAAGCTGAGCAAATTTATCTT	chr4:141173834-141174567			TRUE
cg06399905	0.612241	0.637204	0.599407	0.648529	0.66006	0.604944	0.422811	0.406514	0.364336	0.358625	0.627064	0.388072	0.238992	9.19e-07	0.00244837							F	TGATCACCATAGTAGTCAACACAATGACCCAGGAGAGCACCAAGACACCCCGCTGTCAAC[CG]GTTTGCAGGATGTAGCCTCAGCAAAGTGAAGAGCTCCAAACACCCCTGTGCTCACTGGCT				TRUE
cg25884442	0.384195	0.365454	0.384779	0.289855	0.345578	0.31747	0.0948825	0.0711274	0.142945	0.12805	0.347889	0.109251	0.238637	7.13e-06	0.00891083			VWF	NM_000552	Body		R	TACCATTTCTCACATGGCTGATGTCATTCTAATCCTCCTCCAGGGGCTGCAGAGAAGCTC[CG]GCCTGCTCCTCACTTTACAAGCAGAGCCAAGCATATCCCCTCCAGAACCATACCGCCTAT				TRUE
cg01800146	0.429557	0.400347	0.430649	0.438808	0.315208	0.425507	0.160281	0.104217	0.193133	0.216535	0.406679	0.168542	0.238138	5.35e-05	0.0258255			RGS14	NM_006480	Body	Island	R	TCGCTGCCGCTGGGTGTGGAGGAGTTGGGGCAGCTGCCACCCGTTGAGGGTCCTGGGGGC[CG]CCCTCTCCGCAAGTCCTTCCGCCGGGGTGAGGGCAGGAGCGAGCAACAGAGATGTGGGGA	chr5:176793959-176794841			NA	5:176726547-176727797
cg22147262	0.860119	0.82993	0.859861	0.911785	0.856043	0.860392	0.692738	0.572138	0.620212	0.616056	0.863021	0.625286	0.237736	9.03e-06	0.0101636			TNFAIP8L3	NM_207381	Body	N_Shelf	F	TTTCATCCTCCGCCCCACCCTCCACTGCAGCGTGTTGCTCTATGAGAGATCTGCTCTGCA[CG]CACAAAGTGGGGGGAACTTTGGAAGAGTCTCTTGAAAGTAGTACAGTAAAAAGTGAGTTG	chr15:51385861-51387203			NA
cg01737026	0.489965	0.491531	0.486034	0.553408	0.552289	0.463979	0.323158	0.176112	0.293336	0.283752	0.506201	0.26909	0.237111	7.19e-05	0.0304473			GRIK2;GRIK2;GRIK2	NM_001166247;NM_175768;NM_021956	Body;Body;Body	S_Shore	F	CTTGGAGGGGTGCGCGGTCCGCGCAAAAGTGCGCGCCGGGGCTGCACGCCTCTCAGCTTG[CG]GGGCTGGTGAGTTAACACCTGGTAACTCTTTGGCGAGTTGCGCCTGTCCGCTTCCGCCAG	chr6:101846766-101847135			NA	6:101954247-101954458
cg20701183	0.377029	0.358704	0.3772	0.439118	0.306969	0.363347	0.191927	0.0514557	0.148895	0.143861	0.370395	0.134035	0.23636	7.51e-05	0.0311207			LMO4	NM_006769	Body	N_Shore	R	AATGGCATCTACGTTCTTACTTCCTTTTTTCCCTCTGAATCTGGAAACTGGAGCCAGGCT[CG]CTCTTGAACTACATGCTACCCCGAGGACCTTAGATCTTTCTAGGAGAGATGAGTTCTAGC	chr1:87800835-87801252			NA		1:87799869-87802023	Promoter_Associated
cg13654797	0.341513	0.366396	0.392351	0.298956	0.408162	0.325978	0.1171	0.0828581	0.15829	0.12947	0.355559	0.121929	0.23363	1.18e-05	0.0115815							F	TTCTCGTTGTTGATAGAAACAGGGACATAAAGAAAGCTTCTTCTCTTCTAAGAGGAGCTG[CG]GCCGAAGCACAAGGATGAACAGCTGCGGATACTCGGCTTTGGTGCCAGGAAGACCGCGGG				NA	12:129068152-129068265	12:130502018-130502217	Unclassified_Cell_type_specific
cg16251130	0.715033	0.685004	0.697523	0.64669	0.82709	0.684062	0.454866	0.490661	0.48913	0.473069	0.709234	0.476931	0.232302	9.32e-05	0.0345046			FAT1	NM_005245	Body		R	CAGTTTCTCAATCACACTAAGCCAAATTTCCAGGGTACGGCAGCCCCCAGGGGCCGGTGA[CG]ACAGCATGGAGCAAGGCAGATGGAGAACGCGCTCCCCACGGCAGGAAGCTCTGCTGGACG				NA	4:187801314-187801404
cg08613239	0.947467	0.952324	0.958021	0.945509	0.951114	0.956201	0.700705	0.691005	0.802036	0.684772	0.951773	0.719629	0.232143	5.69e-06	0.00773865	rs9921112					Island	F	CAGTTGCAGGCGGCCGGATGCTGGACCCGCAGCGTGAGCTCCACGGCCGCAGCAGGGAGG[CG]AGAGCCCTCAACCAGGGACGGAGCCGCCCTGTCCACGGAGCATGCAGACCCACCAGAACG	chr16:88153995-88154558			NA	16:86711476-86712059
cg06380401	0.841274	0.859725	0.833371	0.83905	0.808166	0.86628	0.560086	0.628268	0.637147	0.611177	0.841311	0.609169	0.232142	8.77e-07	0.00237142							R	GTCATCTTTAGGGTAATAAACTCCTGATTCTAAGAGGCCTTCTTCTAAGTCTCAAAGTAT[CG]GGACCCACCTCTAAGTTACTGAGGACTTGACCCTTCCTACAGCCCATTCTCTTTTTCATG				TRUE
cg05337681	0.324462	0.367955	0.3156	0.208189	0.281814	0.294404	0.0457943	0.0767567	0.0767259	0.0708814	0.298737	0.0675396	0.231198	3.34e-05	0.0205198	rs1869146		LIPC	NM_000236	Body		F	TCCCATTTGATCCTCACAGCAACCCCCAGACAGGGAGAGACACACGCACACACAGAGACA[CG]GTCAGGGCAAAGTCACACAATTTGTGAGCAGGAAGCATCGCATTGAATCCCAGCCTTTGC				NA	15:56631472-56632032
cg08026651	0.682687	0.694364	0.69139	0.73552	0.790967	0.723174	0.472683	0.408697	0.561267	0.511946	0.719684	0.488648	0.231035	0.000107139	0.037279			DNAH6	NM_001370	TSS1500	N_Shore	R	GAGTTTAAGGGAAGAGGAGGCCACATTTCTTGAGCCTTAAGACACTCGGGAGGAGGTTGG[CG]GGTAGGGCAGGGATGCAGAGTGGTTGCTTCCTTGGAGAGTGGGACCTCATTTGTCTACAC	chr2:84743463-84743685			TRUE
cg14281144	0.864794	0.864251	0.87552	0.818524	0.837101	0.825016	0.640744	0.553238	0.643946	0.630195	0.847535	0.617031	0.230504	4e-06	0.00625813			IGFBPL1	NM_001007563	Body	N_Shelf	F	TCTGTGGTGGATGACACAAAGGCTGGTGCGGAAGAAGGGCTGAACCCCGGGGAGGCCTGA[CG]CCTGTCAGTAATGAGATCATGAAAACCAGTTCTGAGTTGCTTCCATGTGGCCCCACGAAT	chr9:38423947-38424584			NA
cg16873414	0.787405	0.757427	0.780532	0.851351	0.877633	0.846589	0.637784	0.598138	0.559826	0.550708	0.816823	0.586614	0.230209	4.72e-05	0.0242643			PARVG;PARVG	NR_024427;NM_001137605	TSS200;TSS200		R	GCCACGAAAACCCTGGCCATGCTGTTTGTCAGGCCCACCTGGCTGAGTGCAGGAAGCAAG[CG]CTTTTCAGGAGCTCACTGCAACACCGGGCAAACACTTCTTCCGCCAGGGATGCGGTTAGG				TRUE
cg27117982	0.828317	0.870256	0.86529	0.927085	0.827153	0.927055	0.699278	0.671631	0.610459	0.596775	0.874193	0.644536	0.229657	5.86e-05	0.0270926			MGST1;MGST1;MGST1;MGST1	NM_145791;NM_145792;NM_145792;NM_020300	TSS1500;5UTR;1stExon;TSS1500		F	TGAGCTGATCCAGTACAATTGCCTCCAATTTCATTCTGGACCCTGAACAGGAGGGGACAT[CG]TGACAAAGCAAATTGTCTGGTATCATGAATTTGGAACACCGTAAGTGATCTTTACTGAGG				NA
cg03532673	0.362797	0.304881	0.415328	0.361424	0.304978	0.446603	0.139469	0.130233	0.13935	0.136645	0.366002	0.136424	0.229578	5.06e-05	0.025051			NAPEPLD;NAPEPLD	NM_001122838;NM_198990	5UTR;5UTR	N_Shore	R	TATTTTAATGCCAGTTTTATGCATGCCCTCACTGGCCTCCAGAATAAAAGTGCTCTTTAA[CG]ATTAATTATACATACAGTTCATTTCCCTAATAATACTTCAATGAAAACACTTTTTATGTG	chr7:102789395-102790120			NA
cg10716120	0.37469	0.359686	0.359888	0.399307	0.42382	0.290374	0.216915	0.0814193	0.121642	0.133603	0.367961	0.138395	0.229566	0.000101004	0.0360719	rs58416950		PLCH2	NM_014638	TSS1500	N_Shelf	F	CCTGGCACCTCCCTGTCCTGGGCTCTGCAGGCCAAACTCCTCCCCTGGTATGGGGGGAGG[CG]AGCAGCTGCCCGGAACCTTCCAGTCCTTGTTGCTGGAGCCAGTAGAGCCTGGGCAGTGGG	chr1:2409757-2410049			NA		1:2406636-2406985	Unclassified_Cell_type_specific
cg19244380	0.827315	0.815227	0.807061	0.904505	0.903966	0.818762	0.620681	0.633487	0.573638	0.640548	0.846139	0.617088	0.229051	2.22e-05	0.0163712			AMBRA1;AMBRA1	NM_017749;NM_017749	5UTR;1stExon	N_Shelf	R	CATTTGTTATTTAGCATTCATTAGGAGCCAATGAGATAGTCCTTATAACTCTAAATTCTA[CG]CAGAACTTATCAATTCCCAGTGGACAATGTTGCTTTCTTCTCTACATTCTTTCCTCTGAT	chr11:46615197-46615664			NA
cg06912272	0.877204	0.884326	0.842244	0.91837	0.892694	0.779054	0.619008	0.639944	0.639652	0.647983	0.865649	0.636647	0.229002	1.89e-05	0.0148547			ELAVL3;ELAVL3	NM_001420;NM_032281	3UTR;3UTR	N_Shore	R	CAGTCCCTTAACGTGTCTGGGGCATGTCGCTGTGTCCGTCTGCGTCTGTCCGTGTGTCCC[CG]TGGTGTGACTGTCTGCGTGGTTGTTTCTCTGTGTGGCCCCGTGGGCTGCTAGCCCCTAAG	chr19:11565384-11565711	low-CpG:11425406-11425577		NA
cg10581071	0.50553	0.476682	0.478629	0.575559	0.424759	0.557846	0.282567	0.235132	0.304349	0.276039	0.503168	0.274522	0.228646	7.42e-05	0.0309965	rs62339300		ANKRD33B	NM_001164440	3UTR	S_Shelf	F	TCTCTCTGGACTCATTCTAGCTGTGGCCTGCCTGTGGACAGCCCTTCCCTTTGGCCCATG[CG]GCGGGTCCAGGCAGCTCCTGCAGCTGTGCTCATGGCTGCTGGCCCAGAACTTCTCATTTT	chr5:10649367-10650352			TRUE
cg18450319	0.349259	0.363139	0.337005	0.389888	0.356968	0.245255	0.105339	0.0813353	0.1372	0.123745	0.340252	0.111905	0.228347	3.03e-05	0.0194276						S_Shore	F	ACACAGGATGGCCTGGAAATGAAGAACTTGCTGTGCCAATTTGCAGCGATTGTCTCATGA[CG]ATTCTCTACGCTGCGCAGCATGTCAGGCTTTGAGTGTTTAAATGGAGGGTAATGATTTTA	chr7:152591060-152591360			NA	7:152223607-152223769
cg06096245	0.449028	0.486751	0.478989	0.54572	0.405128	0.458541	0.246152	0.204107	0.299844	0.223978	0.470693	0.24352	0.227173	4.9e-05	0.0247025	rs1052586	rs79673308	GOSR2;GOSR2	NM_004287;NM_054022	3UTR;3UTR		F	AGGAGCACCCTCTAGTGGAGGCGGGGGTGAATTCTTAGGTCGAGCTGATGCAAGAAACTC[CG]GTAGCCAGCCTCTGTGACCTTGTACATGAGTTTGGTGTGCCTATTGTGATTTAAAACAGG				NA		17:45017727-45018776	Gene_Associated
cg23466491	0.786883	0.776712	0.79336	0.675964	0.86829	0.765798	0.502191	0.573726	0.56479	0.563311	0.777834	0.551005	0.22683	0.000159097	0.0460869							R	TCGGGTCCTCCCCAGCTCCCAGAGGAGGCCTGCGGAGTGAAGTCTTCATACACAAGTAAT[CG]CAGCCGTGTCAACAGACCGTCCCCAGCCATCTGCTGCCAGAGCAGCCGTACTTTATCAAA				NA	13:111023359-111023607
cg18291703	0.306974	0.342789	0.309556	0.337312	0.298174	0.288343	0.109415	0.0448105	0.110855	0.09358	0.313858	0.0896653	0.224193	8.21e-07	0.00224433		rs35069969					F	TGTCCCACACGCCCACCCGGATGCGCGGTTTGCCCAGGGGTTTTGACCTTCACGGGCTCC[CG]TCTGCACCCGGCTGAGCGAGGAACTTCACCAGGAGAGCGCCTGGACTCCGAAGCCCGTTC				NA	7:2485167-2485388
cg23314826	0.922393	0.91276	0.921355	0.9374	0.939849	0.937697	0.809068	0.719002	0.640221	0.650166	0.928576	0.704614	0.223962	9.74e-05	0.0352288							R	GCTTAGCGCCCTTCTCAACAACTGCTGTCATCAGGGAGAGCGAGCAGAGTGCGTGCACTC[CG]GGCGGCGAAGCCCCAGCAGAGGCCTGCCTGGCTGTGCTCTGGGTGCCACTCATTCATGAG				NA	8:102520036-102520254
cg07163389	0.847931	0.840049	0.818349	0.910942	0.851617	0.802271	0.618964	0.533762	0.634592	0.697714	0.845193	0.621258	0.223935	0.000133797	0.0419689							R	AGATCATGATCCGCTCGATTAACGGGCAGGAGGTAATGGATGGAGCCCGCCATGCTGCTC[CG]GGTGCCGCTGCTGATGCTGGGGACCGAGCCAGGATGGAGGGAGGGGCGTGCACAGGAGAA				NA	14:103908370-103908701
cg00642359	0.665757	0.629522	0.644997	0.564963	0.638971	0.592261	0.362202	0.453159	0.374603	0.406281	0.622745	0.399061	0.223684	1.85e-05	0.0146428			TBX5;TBX5;TBX5;TBX5	NM_000192;NM_181486;NM_080718;NM_080717	5UTR;5UTR;TSS200;5UTR	N_Shore	F	GCGTCAGGCTCCAGAGGCGTGTGCGCCAGGCCAAAGCCCTCGTCTGCGTCGGCCATGGTG[CG]CCCAGGGCCCTGTGCCCGCGCAAGGTTCTGCTCTGAGGACAAGAAGCAGGGGGAGATGGG	chr12:114843022-114843610			NA	12:113325874-113326264	12:114840555-114842091	Unclassified_Cell_type_specific
cg12918604	0.794862	0.814895	0.804128	0.780696	0.874182	0.828797	0.571484	0.651889	0.596343	0.551312	0.81626	0.592757	0.223503	1.44e-05	0.0127859			ANKAR	NM_144708	Body	S_Shore	F	GAAATACAAGAGTTACTAACTACTGCACTAGTTAGCTGGTTGTCTGCCAAAGAGGATGTG[CG]CTCTCAAGTAGACCTCCCATGTGGAATTATGAGTCAAATGAATAACGTAGGCTTCTCCAC	chr2:190539026-190539533			NA
cg15320998	0.762097	0.732907	0.781194	0.824816	0.775361	0.856335	0.557948	0.567478	0.583157	0.554472	0.788785	0.565764	0.223021	1.18e-05	0.0115815			ZNF212	NM_012256	TSS1500	N_Shore	F	CGCCATTGCACTCCAGCCTGGGCAACAAGAGCGAAACTCCATCTCAAAAAAAAAAAGTTT[CG]TTCTCAGAGGAAACACTTCACGCCTATCCTGTGAAGTGGAAGTTCATTGCTTGTCTCCAG	chr7:148936618-148937330			NA		7:148936033-148937469	Promoter_Associated
cg27044591	0.665419	0.759746	0.682575	0.772082	0.746074	0.722521	0.471669	0.497133	0.538518	0.501242	0.724736	0.502141	0.222596	1.72e-05	0.0140712			KCNIP1;KCNMB1	NM_001034838;NM_004137	Body;5UTR		F	CAGACATGGAATCAAATCCTGGCTCTGCCACTTACACTTAGCAACCACATGACTGTGAAA[CG]AGAACCATGGTACCTGCCTCAGAGAGTTCAGCTAAAGATCAAATGCCATATTGAGTATCA				TRUE
cg03658690	0.860736	0.893328	0.877656	0.862389	0.885087	0.903505	0.654579	0.571606	0.703933	0.702316	0.88045	0.658108	0.222342	2.7e-05	0.0179162			C6orf25;C6orf25;C6orf25;C6orf25;C6orf25;C6orf25	NM_138274;NM_138273;NM_138275;NM_138272;NM_025260;NM_138277	Body;Body;Body;Body;Body;Body	S_Shore	R	AAGTGCAGCAGAGTTAGAGCCTGGGCTGGACTGTCGGTGGGGTAGAGTCTAAGTTGTTTC[CG]GTCTGAGCCTTCAAGTTGCTGGGCTGTCCTTGGCGTGGCGAGTCCCAGGAGAACCAGTGA	chr6:31691425-31691718			NA
cg27485921	0.567263	0.592617	0.577709	0.615424	0.585673	0.575167	0.355369	0.277239	0.412648	0.409609	0.585642	0.363716	0.221926	3.15e-05	0.0199292			ATP6V1E2	NM_080653	TSS1500		F	CAGCTGCAGGGCAGGGCAGGGTTAAAAGGCAGGGATTGAGCAAGTCCCTCTGCAGGAAAG[CG]TGTGCCCATGTAATGTGTCTAGCAGATGTAACTTCTCGTCTGTCTGGGATGGAGATTATG				NA		2:46747280-46747393	Unclassified_Cell_type_specific
cg27145098	0.392605	0.416653	0.341883	0.27572	0.251904	0.345881	0.142374	0.117095	0.110276	0.0965985	0.337441	0.116586	0.220856	0.000173199	0.0480098							F	TAAAACAACGTTCTCCCTAAATGGCGACGATCTACGGGGCGGAAATATGCTTGGAACTGA[CG]GTACTGCCTGCAGGCGTGTGCTCGTCAGAATCTATTCCCAACACAGTAGAAGCGGAGGTT				NA	16:29114031-29114119
cg03895914	0.885504	0.843454	0.846987	0.883408	0.803914	0.899809	0.690431	0.594177	0.666236	0.60869	0.860513	0.639884	0.220629	2.62e-05	0.0175905			TFAP4	NM_003223	Body	N_Shelf	R	GAGGCGGTGTCAGAGGTGGGGGCCTCCGGGCAGCTGCGGACAGGCTTCACGATGACAGCT[CG]CCGCTGCTCCTCCTCCAGCTCCTGCTTTTCCTGGGTGCCCTCGATGTGCTGGATTGCCTG	chr16:4311695-4311942			NA	16:4248011-4248197
cg09255154	0.418876	0.378148	0.409571	0.310172	0.360102	0.488765	0.166428	0.132115	0.183677	0.214988	0.394272	0.174302	0.21997	0.00018417	0.0494421						Island	R	AGCCAGCTTCCACAGGGCGACTGCATCGAGTTTTCATCCTGTCCGCCTTGTTAGACTACA[CG]CGCGGTGGGGGCATCGGATGATGCAGCGTGGCTGCTGTCGTTTTGGCAATGCTGTTGCCG	chr20:21000765-21001280			TRUE	20:20948766-20949238
cg16737770	0.915396	0.930567	0.931089	0.852269	0.896052	0.909433	0.695426	0.716235	0.64579	0.686218	0.905801	0.685917	0.219884	2.84e-06	0.00505463		rs72704207	PALLD;PALLD;PALLD;PALLD	NM_016081;NM_001166110;NM_001166109;NM_001166108	Body;Body;Body;Body	Island	F	CCTCCACTTCCCTGCCCCTCCGCCTCGGGTCGCCCTGGGACTCCCACATCTCCATACACG[CG]CTCCCATCAGCCTGCAACCCAGAGCGCCCCAGTAACATTTCACACATTTCTCTCCGTGCG	chr4:169799086-169799625			TRUE	4:170035269-170036226
cg23047137	0.625887	0.610432	0.603411	0.555688	0.566661	0.639906	0.386989	0.336885	0.431619	0.367204	0.600331	0.380674	0.219657	1.21e-05	0.0117889							R	AGGTGAGTAAGTGTTTGTGCTCTGGATCCAGTTTGGCTGGGTTTGAATCCAGCTACACCA[CG]TGTGTGTGTGTGTGTGTGTGTGTGTGTGTGTGTGTGTGAGGGAGATAGAGAGAGAGAGAG				TRUE
cg24485696	0.798369	0.796152	0.813775	0.878143	0.833478	0.874402	0.691904	0.619647	0.562443	0.57724	0.832387	0.612808	0.219578	7.42e-05	0.0309965			AGPAT5	NM_018361	3UTR		F	GGAGCTACACATTAATATGTATCGCCTTAGAGCAAGAGCTGTGTTCCAGGAACCAGATCA[CG]ATTTTTAGCCATGGAACAATATATCCCATGGGAGAAGACCTTTCAGTGTGAACTGTTCTA				NA
cg09661370	0.822802	0.830503	0.794217	0.814306	0.787985	0.859654	0.654381	0.611689	0.548384	0.584765	0.818245	0.599805	0.21844	9.28e-06	0.0103041			HOXA11AS;HOXA11	NR_002795;NM_005523	Body;TSS1500	Island	F	CGCAGCTCCCCGGGTGGGTGAGGGATGCCCTGGACTGGGGATAGCCAGGTGGGAGTCCGT[CG]CTGTGTGGCCTGTGGTCTCGGAGTCTGTTCTCCTGGAGTCTCGCATTTGCACCCCCTTCT	chr7:27225050-27225629		RDMR	NA	7:27190555-27192145
cg00025991	0.583581	0.594828	0.576506	0.516213	0.536263	0.552519	0.281659	0.331411	0.409998	0.343975	0.559985	0.341761	0.218224	3.07e-05	0.0196168			DIP2C	NM_014974	TSS1500	S_Shore	R	CTAAATGAAGCCAGCTGCTTCCAGTGACTCTTAGTCACTGGAAGTTCTGCTTCTCAGAAC[CG]CCCCCGTTGTCTTCATCATCACCTTCCTCTGTCTCCACACATCCTCCCCAGTCTGTTGCA	chr10:734707-735606			NA	10:726443-727439
cg01966532	0.398428	0.432429	0.41814	0.445074	0.441956	0.400882	0.282538	0.108431	0.203918	0.224152	0.422818	0.20476	0.218058	9.52e-05	0.0348664							R	TGGGGGCTGGACATTTGTCACGACCGTAGAAGGTGCCACACAGACGGGGAGCCCTCGTGC[CG]ACCGTGGGCTTCAGCTAATGGCGACGCGTCCATATGGCCCCTCAGTGCGGCAGACGCCCC				NA	4:3674582-3674711
cg24834921	0.578045	0.572224	0.558196	0.549574	0.576999	0.621456	0.311854	0.473816	0.333072	0.315363	0.576082	0.358527	0.217556	0.000175605	0.0481998							F	GACTCTGCTTCTGCCGCCCGCCTCGCCCAGAGACTGACCAATCGCTCCCAGGAGGCTGAC[CG]GCCCCTCAAGTGGAAGGAAAACTAAGGGCAGAGTCAGAGGTCGCCTCTGTGCCGCAGCGG				NA	1:5701637-5701996
cg14018172	0.417958	0.428655	0.396236	0.383524	0.44886	0.451029	0.21504	0.14169	0.227399	0.233267	0.421044	0.204349	0.216695	9.05e-06	0.0101636			REPS2;REPS2	NM_004726;NM_001080975	TSS1500;TSS1500	N_Shore	R	AACTCCAATACCACCCTGAACACTCTGGGGTCAGTGGGACCCTGTTTGTACAGACGTCTG[CG]TCTTCCGGCTCTTTAGGACATAAGCAGTACTGCTATGGAAGAAAGGAAACCTAATTTCCC	chrX:16964603-16965472			NA		X:16964251-16965669	Unclassified
cg21155767	0.529497	0.505811	0.520461	0.623192	0.533252	0.503736	0.354192	0.258527	0.341826	0.325021	0.535992	0.319892	0.2161	5.98e-05	0.027358							F	GCTGGTCTGTCCCGGGGGCAGGGCCGCCCTCCATCCTCCTCCAGTGGGTTTCTCTGGGCA[CG]GGCCGCTGGCCCATCACCAGGCAGAGCCAGGACGCTAGACTCCAGGTTTTCTCCTCTGCA				NA	14:94443952-94444284
cg24602245	0.745653	0.731602	0.786868	0.866204	0.722007	0.73279	0.553383	0.581402	0.539923	0.523932	0.764187	0.54966	0.214528	8.92e-05	0.0338896			LRRC47	NM_020710	Body	S_Shelf	R	AACCCTCGCAGTGGCTAAGCTGACGGCAGCAACGTGGGTCCTGACTCTGGCCTGGCATAC[CG]GCTGCCTTCCGGGCCCATGGCTTTTGCAGGGGACCTGCTGCCGGGGAAGGATCCTAACTT	chr1:3703672-3703908			TRUE
cg20495677	0.793823	0.790524	0.791877	0.794362	0.809127	0.741182	0.551112	0.66806	0.515583	0.555902	0.786816	0.572664	0.214152	7.21e-05	0.0304473			AAA1;NPSR1;NPSR1	NR_015356;NM_207173;NM_207172	Body;Body;Body		F	TTAATTAGACACAAGCTTTTTATTTGGTTGGGGGAACTAATGGAGAAAGGGAGACACTAG[CG]GCATTTGTAACTTGTTAAGACTAATTGAAAATCTTAGGACCAAAGCTTTCTGTGAAGAGA				NA
cg02533423	0.436153	0.413926	0.480324	0.394741	0.347784	0.461992	0.222773	0.271426	0.147261	0.202616	0.422487	0.211019	0.211468	0.000161484	0.0464116						Island	F	GGCTCAGAGCTAACGCTAAGCCCCTTAAGGCCCTCTCCAGGGCCCTCTTCTCTCGCCAGC[CG]CCCTCAGCCAGCTCCTGACCCCAGCCGCCCTCAGCCAGCTCCTGGGTACCACTCTGGGTG	chr7:27231805-27233097			NA	7:27198099-27198983
cg18246298	0.876645	0.878715	0.88316	0.901304	0.893082	0.923795	0.700848	0.566217	0.735968	0.722242	0.892784	0.681319	0.211465	0.000174351	0.0480738			C11orf53	NM_198498	Body		R	ACAGTTTTCAAATGACGTCTACACCTCCAGCGTGGGGAAGCCGTTTCCCTGTGAGTCCTC[CG]CAGGGCAGAGCCATGCGGCTCTCCTGGAGCCCTACTTCCCCCAGGAGCCCTACGGAGACT				NA	11:110660099-110660289
cg10357885	0.508583	0.493984	0.490311	0.620394	0.546828	0.565513	0.32533	0.370646	0.281448	0.327218	0.537602	0.32616	0.211442	9.49e-05	0.0348601			COL5A3	NM_015719	TSS1500	S_Shore	R	CTCAGCTGCACAATAGGAGGTACCAGCCTCAGCCCCAAAGCCTTTCCTTCAAGTCCCTAA[CG]GGTCCTCATCCCACCTCAAATCTCACCCCAGATCCCAAAATGGGGTCCCCAGCCTTACTC	chr19:10120750-10121231			NA
cg03691338	0.842189	0.833681	0.805764	0.818762	0.827793	0.782462	0.608981	0.612997	0.618904	0.593547	0.818442	0.608607	0.209835	1.05e-07	0.000552639						S_Shelf	F	CAGCACCGAGGAATACCCTCCTCTCTAGAATGTGAGGCCACTGTGTGGAGGAAGACACCA[CG]GTGCTCTACTGAGCCATGAAAGTCACGCCTGACCTAAACAGAAGACTACGTCCCCTGGCT	chr10:50339890-50340178			NA		10:50343959-50344155	Unclassified_Cell_type_specific
cg10851168	0.868672	0.861267	0.881216	0.853687	0.769251	0.92468	0.685932	0.590453	0.668649	0.657262	0.859795	0.650574	0.209221	0.000139028	0.0428487	rs534378		SHANK2;SHANK2	NM_133266;NM_012309	3UTR;3UTR		F	TGACATTCGAGTATCCTCCAAATGGGGGAGAATGTGCTGGAAGCCTGACTGTGTGTTTTG[CG]GCCCATGTGCATCTGGTGACCTCTTTTGGAAATTCGAGGTATTGTTATGGGGTGGAGGGA				NA		11:70317423-70317944	Unclassified
cg17691545	0.354669	0.41392	0.381666	0.460948	0.321856	0.355277	0.16988	0.219438	0.152484	0.154861	0.381389	0.174166	0.207224	7.95e-05	0.0318191	rs6823793		SLC10A6	NM_197965	TSS200		F	GAATATGTATGTGAGATGAGACAAACAAACTTGTTGTCAAGTGGAGTGACCGGGCTATGT[CG]TCAGCATCACATTGTGTCCCTGGAAAGTAGGGTGGATGCCAAGAAATAATTTCTCCAAAT				NA
cg07596401	0.413952	0.486871	0.477513	0.402623	0.441908	0.445815	0.222074	0.162879	0.302363	0.263807	0.44478	0.237781	0.207	0.00010123	0.0360719			LHPP;LHPP	NM_022126;NM_001167880	TSS1500;TSS1500	N_Shore	R	TAGAGACAGGGTCTCACTATGTTGACTAGGTTGGTCTAGAACTCCTGGGCACAAGCTGTC[CG]CCCGCTTCTGCCTCCCAAAGTGCTGGGATTGCAGGCGTGAACCACCGCCCCTGGCTACAG	chr10:126150243-126150740			NA		10:126150023-126151043	Promoter_Associated
cg10301879	0.828921	0.832231	0.833607	0.723501	0.792923	0.844536	0.553908	0.636895	0.617842	0.601163	0.809286	0.602452	0.206835	6.2e-05	0.0280949			C6orf105;C6orf105	NM_032744;NM_001143948	Body;Body		R	AGGAAAAGAAACCTGCAAGAGCTGGGGCGTGAAGGGGCTGCCAGGAGCAGCTGGGGCACA[CG]GAGAGCGAGAGAGCCTCTCCCAGGCTCCATGGGGAGGCTTCCAGGAGGGCAGCAGGGACA				TRUE	6:11879479-11879832
cg12443853	0.396999	0.39659	0.399213	0.399121	0.337329	0.477128	0.269424	0.181205	0.167336	0.161952	0.401063	0.194979	0.206084	0.000133625	0.0419689							F	AGATGCCCGCGGGCTCAGCTGTCTCGGTGCCTGGCATTCCGGGGGTATTGTTCCTCTCTA[CG]AGTCCCAGATTCCAGCAACAGCTGCTGCCCCAGGCTCCCCCGCCAGCTTCCCCCTGCGCT				NA	12:109853483-109853879
cg26808784	0.785772	0.817786	0.82789	0.802576	0.768379	0.71724	0.62562	0.507508	0.609513	0.57952	0.786607	0.58054	0.206067	0.000104427	0.0366976			H19	NR_002196	Body	Island	R	TGTAGAAGACAGAGGTCGGGGCAGTGAGATGGTGGCCCGGCGGGGCGGTCTGGGCAGGGC[CG]CGTCCTGACGCAGGGAGGGCAGACACGCTCACCAGGAAGGCCGGACGCGCCTCCTCTGTC	chr11:2017459-2018253			NA	11:1973932-1974829	11:2016986-2017507	Unclassified_Cell_type_specific
cg22528466	0.919289	0.908314	0.914127	0.88734	0.895839	0.840137	0.69269	0.659156	0.738401	0.66344	0.894174	0.688422	0.205753	8.75e-06	0.00998768						N_Shelf	F	AGCATGCATATGTGAGCCGAGCAGCCACTACACTTTGATGCAAATCGTAGGGGAGAGAGC[CG]GGGGATGGTCTGTAGAGAAAGGTGCTGAACAAAGTAAAGATTTCCTGCTGGCGACTTGAA	chr10:119494493-119494991			NA
cg00961415	0.86861	0.884157	0.874917	0.919336	0.802815	0.919769	0.633462	0.651349	0.699215	0.707675	0.878268	0.672925	0.205342	5.04e-05	0.0249762							F	AATTCACATGGAGGACTGTATGGAGCGTTTACACCCGGATAGTTCCTCCGGATATTCCAG[CG]TGCACCCGAGGCCATGCTGGAACCACCGAAAGCTGTGTACTCTCACTATACTGCTTTGCT				NA	14:75804578-75804632
cg20923498	0.903257	0.894284	0.888821	0.851596	0.891921	0.904127	0.622321	0.646359	0.759732	0.708603	0.889001	0.684254	0.204747	5.53e-05	0.0263174			INPP4A;INPP4A;INPP4A;INPP4A	NM_001566;NM_004027;NM_001134224;NM_001134225	5UTR;5UTR;5UTR;5UTR		F	CTCAGAGAGAGGTGGAGTGACTTACCAGATTTTTATCTGGTGCCCTATCATATGCTCTTA[CG]ACACAGAGCAGCTTTTTGCTGTAGAAAGGACTGTCGTCATTTTACCTGTGTTAGGAACAT				TRUE		2:99096833-99096945	Promoter_Associated
cg18774857	0.649289	0.672475	0.684071	0.673753	0.668958	0.73685	0.462268	0.489035	0.497757	0.456867	0.680899	0.476482	0.204418	2.19e-06	0.00428651							F	AAAACTGTATGTTAATGGAGTCACTTTAGGTATTAGTAAAAAAGGTCACTTGAATTTTGA[CG]CTTGGTCCAGTGTTTCCAATTTTATGGTCCAGATTTGGCAGACCAAATCGGCCACCATTT				TRUE
cg14979826	0.504677	0.499698	0.510872	0.504266	0.559699	0.407229	0.30821	0.267215	0.3377	0.261684	0.49774	0.293702	0.204038	0.000109257	0.0376194		rs72967763	ALDH1L1	NM_012190	Body		R	CGCCACCGGGAGTACTTGAATACCGGCACTCCATCCTTCTCAGCTTCCAGACCTGTGGGA[CG]GTGGATAAGAAACTGGCCCCTCTCCATAACCCACCCACACGCAGCCACCTCTGCCTTCCC				NA
cg03853620	0.81144	0.811283	0.789611	0.800123	0.825672	0.807721	0.626799	0.689018	0.567533	0.531386	0.807642	0.603684	0.203958	8.58e-05	0.0331423			PDK4	NM_002612	Body	N_Shelf	R	ACCCATGTCTATATACCATGATCATGATGAGCTAACTTACTGTGCTGGTTCATCAGCATC[CG]AGTAGAAATACGGTTCATGTAAAATCGATCCAAGAAATATTGAAGATTTTGATTGGTGAC	chr7:95225503-95226194			NA
cg13385016	0.860071	0.883847	0.87376	0.845463	0.893539	0.892482	0.646909	0.748147	0.633436	0.655236	0.87486	0.670932	0.203928	1.96e-05	0.0151403			PITX2;PITX2;PITX2	NM_153427;NM_153426;NM_000325	3UTR;3UTR;3UTR	N_Shore	R	TAATAATATGTTAGAAACATACAGTGTGGCATTTAGTATATACACTCCCTTGCTCGCAAG[CG]AAAAATCCTAATCGCTTCTGTATAACATGCTTTATTTTAAAGCCTAACCTTTAAAAACAC	chr4:111539228-111539483		RDMR	NA
cg26482893	0.426988	0.39708	0.420087	0.438458	0.432469	0.42395	0.278227	0.183244	0.179727	0.235903	0.423172	0.219275	0.203897	7.2e-06	0.00892521			KCNE1L	NM_012282	TSS200	Island	F	GGCGCCGACGGCGGGGCCTCCTTATTCCCTCACTCCCGCCCCTCCTCCCCTTCCCCACCA[CG]CCCCCTCCGGCCCGCGGCCGCCTCTTCCCAGGCTCTGGCTGTCTCGCTGCTCCAGGGAAA	chrX:108867762-108868486			TRUE	X:108754484-108755168
cg02784202	0.498994	0.506404	0.505528	0.60111	0.44441	0.55508	0.31382	0.268493	0.359586	0.320426	0.518588	0.315581	0.203007	0.00018127	0.0490647		rs28549098				N_Shore	F	CGAGCCTCGTTTATGAAAACAGTACCAGGAGAAGGCTAAACGTGGGCCCCCTGCCCAGGG[CG]AGGGACTCCAAGGCATCCAGATGGACTTGCTTGGCCTGAGCTTTGGGAAGTGTTCTCCTA	chr4:3643769-3644284			NA	4:3613167-3613455
cg17479943	0.735026	0.732066	0.737985	0.757274	0.711701	0.777522	0.508734	0.539237	0.54393	0.566275	0.741929	0.539544	0.202385	8.27e-07	0.00224949						N_Shelf	F	TCTGAGAAGTTCAGCCACTCTGTGAAAATGCTGACTGAGGCTGAGGTGGGCTAACAGGGG[CG]ACCTGCCTGTCTGCAGGCCTGTGAAACCCAATCAGTATACCCCCTAGAGAGAGTTGCAAA	chr1:119549144-119551320			NA
cg22063247	0.317727	0.32244	0.322542	0.236314	0.285565	0.180203	0.0889457	0.0564829	0.0870562	0.078031	0.277465	0.077629	0.199836	0.000167967	0.0473109			JAM3	NM_032801	Body	N_Shore	F	CTGGAGTCATTAAAAGAAATATGCTTGCAATTAAAAAAAAAAGCCAGCTATTTCTGAGGC[CG]GTCGGTGTGTCCAGGAGTGTTCAAGGCAGTGTTAATTATGGCACATAGAACCTCTAAGCT	chr11:133994709-133995090			NA
cg24873280	0.5297	0.489879	0.506814	0.553455	0.508691	0.565749	0.340365	0.300441	0.312538	0.351163	0.525715	0.326127	0.199588	3.39e-06	0.00564127			IPCEF1;IPCEF1;IPCEF1;IPCEF1	NM_001130700;NM_015553;NM_001130699;NM_001130699	5UTR;5UTR;5UTR;1stExon		R	CTTACTAGTTTGTAGCTAACCTGAAGCTGCCATCTGAGAAAATACAGCACAACCTACCTC[CG]TCCCAAGGAGCACTCTCTCAGTCTCATGGCAAGAAGAAAGTGAGAAGACTACATGTGGGC				NA
cg22793142	0.905239	0.879355	0.904156	0.921779	0.887266	0.951392	0.785545	0.65891	0.668402	0.722186	0.908198	0.708761	0.199437	6.85e-05	0.0296635			LOC148696	NR_026817	Body		F	GCAGGAAGCCCAGGGTGGTGGCAGTATCAGCAGCAGCAGCTCTGCCCTACCTTGCCCATG[CG]TTTCCAGGGGAGCCAAGAATTATTTTGCCGCAACACTGAGGTGTGGCTGATTGGAAAATT				TRUE		1:207995589-207995805	Unclassified_Cell_type_specific
cg12160741	0.784926	0.75524	0.785689	0.785839	0.836724	0.783655	0.591264	0.539487	0.625288	0.606036	0.788679	0.590519	0.19816	8.48e-06	0.00979847			BRF1	NM_001519	Body		F	CCCCACTCTCGGCCCAGGCACCACCTGCGCCGGTCCCCAGGGGCTAAGAACCCGCCGCCT[CG]CAGCACTTCCCCCAGGACCACCACAGTTGGTTGCTGGGCCTGCGCCTCCCTCCAGAGAGT				TRUE		14:105760538-105760945	Promoter_Associated
cg17839324	0.779653	0.770324	0.769921	0.802775	0.732611	0.770726	0.623024	0.564676	0.562222	0.550967	0.771002	0.575222	0.195779	3.28e-06	0.00553345			PRDM16;PRDM16	NM_022114;NM_199454	Body;Body		F	GAGTAGAAAGGGATGAAAGGAGGAGGGGCGGTCGGCCCAGGAAGCAGGGCGGGCAGACGG[CG]ACCCAGGGGACCTGTCCGAGAGGTGACATAGAGGACAGCAATGCCGCCCGCATGTCCCCA				NA	1:3113154-3113614
cg08034171	0.474897	0.427728	0.460771	0.474458	0.386622	0.517008	0.245617	0.285181	0.289247	0.229407	0.456914	0.262363	0.194551	6.45e-05	0.0285892			DCHS1	NM_003737	Body		R	CCCCTGCTCAGAGGTTTCACTGCAAATACAGTCTCCATTTTCAGCAGATTCTCAGCTCAG[CG]TCTCAGTCCGACCTTGGTCGGCTCCCTCTCCCATTCTGCCCCAAAGCCATAATAAACTTC				TRUE
cg25083091	0.852795	0.840617	0.84575	0.820323	0.855334	0.904299	0.749843	0.649358	0.647344	0.590521	0.853186	0.659267	0.19392	0.000187796	0.0497825	rs4841442		PINX1	NM_017884	Body		F	TCTCATAGGCAGACAGAACATGGAGCAGGAATAAAAGACTCCCACCTTCTCCAAGGCTGA[CG]GTAACTGACCATGTAACTACAGTGTAACTGAGGGGACCCTGCATAGACAGAAGATGGGCC				TRUE
cg09758273	0.83969	0.834707	0.839296	0.888206	0.919292	0.917595	0.728244	0.650557	0.66604	0.674396	0.873131	0.679809	0.193322	4.78e-05	0.0244072			CTBP1;CTBP1	NM_001328;NM_001012614	Body;5UTR	N_Shelf	F	ACGCCCTGTCTCTGGATGCACATCACCATCTGCTTGCCGGATCCTCCCTCCTGTTGGCCA[CG]CCTGCCCACTCCGCCCCGATCCACGTGTGTGCTGGGCATCGGTCCATTCTGGTCTGGAGA	chr4:1241412-1244111			NA
cg08177453	0.281111	0.333921	0.306688	0.295541	0.298149	0.336741	0.0690988	0.0657621	0.17587	0.150827	0.308692	0.11539	0.193302	5.56e-05	0.0263844							F	GGCCACCCTAGAGCACAGCCTTGGAGCCCCTCTCCGCACACGTGGGTGTGCTGCCTGTCT[CG]GGTTAGCCATGGCCCATGAAGCTATCTCTGACTCCTGAGCAGCCAGACGTGGGGTGGGGT				TRUE		11:130697212-130698661	Unclassified_Cell_type_specific
cg17395211	0.315928	0.297759	0.329761	0.293	0.405721	0.322099	0.0808301	0.17782	0.146863	0.131143	0.327378	0.134164	0.193214	8.02e-05	0.031985	rs10234949						R	GAGGTAGAGATGCACACCGAAATGGTGGCATTGCACAGGAGCCAGGCAGCTTTGCAAGGT[CG]TAATGACAGTCGCGCGTGGCTGCTGACAGGAATTACAGTGGAATTCACATTCTGAGTAAT				TRUE
cg18790856	0.631798	0.647181	0.680051	0.688258	0.649755	0.715246	0.452219	0.453201	0.487164	0.512385	0.668715	0.476242	0.192473	9.81e-06	0.0105055							R	TGTTTTCCAAAGCATTGTCCAGCTAGGGAAGTGGTAGCACGTGGTGACTGAGAGCTTCCC[CG]ATCCTTTTAGATCAAAGAACACTTCTATGCCTTTGTGCAACTGGTGTGCTGTGGGTACAG				TRUE
cg13797425	0.473591	0.489339	0.46201	0.563618	0.480889	0.448974	0.332475	0.282525	0.276615	0.289026	0.486404	0.29516	0.191243	3.23e-05	0.0202016			HSP90AA1;HSP90AA1	NM_005348;NM_001017963	TSS1500;Body	S_Shore	R	TGGTGACCGGGTGTGTGCCTGGTCCTGTGGTAGCTGTTGCGCAGCCTGGGGGCGCGCCCC[CG]GCCCAGGCTTTCCTACAGCTGCAGCCTGGACTGGCGGGGAGGAATCCGGAAGCAGGAAGA	chr14:102552721-102554068			NA	14:101624474-101624817
cg07151747	0.735826	0.750322	0.724528	0.831022	0.756717	0.814599	0.598982	0.616454	0.529777	0.568605	0.768836	0.578454	0.190382	0.000102793	0.0363345	rs59685387		UPP2;UPP2	NM_001135098;NM_173355	Body;Body		F	GCAACTCAGACTTTGTAGCCATGGAAGGTCAGCCAAGAGCCCTGATTTACATGAAGTCGG[CG]AGAGAACAAATGTGAAAAGAATCAGAAGAAAAAGAGGATAGAGATGCAAAGAAATTACAG				TRUE
cg02226672	0.758485	0.778221	0.725611	0.829521	0.75782	0.786355	0.5821	0.553525	0.59382	0.600056	0.772669	0.582375	0.190294	1.05e-05	0.0109107			SMPD3	NM_018667	Body		F	GTGGGCTCTTCCTGTTCTAGGATTTCTAGGGGGCAGAGAAATCAGTCTTGCTAAATACCC[CG]CCCACATGCTCTCGAGGAGCAGGAATTCTTTGAGCTGCCTAACGAAGTCTGTCTAGCTGT				TRUE		16:68398349-68398998	Unclassified_Cell_type_specific
cg25591260	0.355246	0.297353	0.404414	0.432491	0.343367	0.418017	0.157313	0.196784	0.199031	0.189718	0.375148	0.185712	0.189436	0.000127276	0.0408116			PSMD8	NM_002812	Body	S_Shore	F	TTTCCCCAGTGGGGCTATTAATAATTGTAATGTGATGTAATCTTAAATGGGCATGTGTTG[CG]TGCTCAGGCCCTGTTCTGAGTGCTTTATGAGAAAGCATTCCTCATGAGTCTGGATGATGG	chr19:38865263-38865733			NA
cg13315744	0.263602	0.277665	0.268673	0.347435	0.336882	0.311661	0.126559	0.0576429	0.120431	0.143297	0.300986	0.111982	0.189004	4.43e-05	0.0236592			SNTG2	NM_018968	Body	S_Shore	F	TTGACAGCTTTAAACTGAGTACCTCACGGTAGATATTTGAAAGTCCCCGCAGTGAGCCGC[CG]ACCTGCCGTTGTGAAGAATGATCCTGAGTATTGCTCTTGGTGCCTGTGAGCTCCTGTGAA	chr2:1286393-1286642			NA	2:1266781-1266864
cg14415062	0.330833	0.30084	0.340967	0.24971	0.275323	0.326289	0.151138	0.0918982	0.1062	0.111693	0.303994	0.115232	0.188762	1.73e-05	0.0141741						N_Shore	F	AAAGAGTCTGCCCTGGGTCCATCACAACTATGCCGTTTCCCCATCCTAACACGGAGGCCA[CG]GGGCCCCAGCTCCCTGGAAAGGAAAGCCAGAACCAGGCCCCGCCTTGAGTGAGGTAGGGG	chr4:1505254-1505560			NA	4:1473763-1473982
cg06529643	0.775513	0.703191	0.74379	0.773691	0.683203	0.721018	0.507321	0.572999	0.518162	0.584643	0.733401	0.545781	0.18762	6.08e-05	0.0277121						S_Shelf	F	ATGGCTGTGGACACACCTAGGTGGACCTCCCTTTCTCTCCTGGCTGCCTGAGGATGTGCA[CG]GCCCTGTGGAAGTGAGCTCCCCTAATAAAAGCCTGGACTCATCACCCCGGCGCTTCGTGC	chr10:73648628-73648956			NA
cg03447413	0.697213	0.666418	0.699148	0.76053	0.651252	0.692314	0.532119	0.462707	0.533244	0.499505	0.694479	0.506894	0.187585	4.12e-05	0.0229404						S_Shore	F	GGCCATGGGGGGTAGCTCTTAGTGCCACCCTACAGATGGGGAAACCGAGGCCCGAGAGGC[CG]AGCAGCAGGTCAGAGTCTCAGAGGCAGTGAGTAGCTTCCCTGAGACTCCAATCTAAGCAA	chr16:86912403-86912670			NA
cg00182639	0.780141	0.765886	0.773914	0.761356	0.687848	0.773678	0.613377	0.529847	0.555825	0.581496	0.757137	0.570136	0.187001	3.42e-05	0.0207546			TBX5;TBX5;TBX5;TBX5	NM_000192;NM_181486;NM_080717;NM_080718	Body;Body;5UTR;1stExon	N_Shore	F	CGCGCTCTCGGGTTTCGAATCGCAGGGCAGGTCTTTTGCGTCAGGCTCCAGAGGCGTGTG[CG]CCAGGCCAAAGCCCTCGTCTGCGTCGGCCATGGTGCGCCCAGGGCCCTGTGCCCGCGCAA	chr12:114843022-114843610			NA	12:113325874-113326264	12:114840555-114842091	Unclassified_Cell_type_specific
cg13423098	0.646163	0.665633	0.698084	0.710931	0.664134	0.633864	0.519587	0.496396	0.483805	0.437606	0.669802	0.484348	0.185453	1.7e-05	0.013987							F	AATGCCCGATTCTGGACACTCGCGTTTAATTTCTGCGGCCCTTGCAGCTGCCGGCGCAGG[CG]CTGCACCCAGCGCTGCTCCGCGCGCCCAGCCCCGCTGGGTCCTGGACCCCGCCGGCAGCC				NA	15:21358273-21358382
cg11860777	0.827994	0.8366	0.817317	0.797845	0.836364	0.840578	0.653543	0.677435	0.611973	0.625779	0.826116	0.642182	0.183934	1.18e-06	0.00279312			IGFBP4	NM_001552	Body		F	ACATGCCCCCTGCCCCCCACATGCACGCACCCACACACACCATCACCACCAGATCTGGGG[CG]TGTTCATTCAGCACACATTCTAGGGTGACTACTGTGTGCAAGGTGCAACTAGTGTGAGTC				NA
cg06518708	0.810857	0.805089	0.822075	0.861314	0.781054	0.899744	0.681819	0.58987	0.675868	0.639586	0.830022	0.646786	0.183237	0.000163758	0.0467418							F	AATACATGTGTTGGAAGGATGAATGAGCGAGTGCCCACTAACCTCCGAGACCCTCATGGA[CG]TGGCCAGTGCGTCACTCACCTTGCTGTGGTTCCCATTGGCTGCCAGTTCCCAAGTGTCAC				TRUE		1:26124393-26124997	Unclassified
cg07813377	0.732658	0.729284	0.730118	0.814463	0.736524	0.744351	0.563124	0.607409	0.573126	0.515637	0.7479	0.564824	0.183076	3.94e-05	0.0224595			ERC1;ERC1;ERC1;ERC1;ERC1	NM_178039;NR_027948;NR_027949;NM_178040;NR_027946	Body;Body;Body;Body;Body		F	ATTGCGGATCCAGAGGGACCTGAATCAGCTGTTTCAGCAGGATAGTAGCAGCAGGACTGG[CG]AACCTTGTGTAGCAGAGCTGACAGAGGAGAACTTTCAGAGGCTTCATGCTGAGCATGAGC				TRUE
cg22496809	0.265198	0.262381	0.243806	0.256696	0.24972	0.369293	0.104953	0.0665969	0.086075	0.111629	0.274516	0.0923136	0.182202	9.32e-05	0.0345046			TBX18	NM_001080508	Body	Island	R	AAAAGCGCCCGGACTCTGGTCCCAAGAGCCTGGGCCTCCTTAAGCCATAAGCGTCTGCGG[CG]CCTCGCTTTGGGCCTTCTTTTGGGCCGGGCCGGAGGCATCTTCTAGAAGGCTCTTCAGAC	chr6:85472702-85474132		DMR	NA	6:85528790-85530929
cg26611650	0.935982	0.92872	0.929752	0.928139	0.932604	0.925816	0.716858	0.674112	0.787837	0.813619	0.930169	0.748107	0.182062	9.54e-05	0.0348862							R	GGATTTGCTAGGAGGTGGAGCTATCACTGCCTCTGGCTTTTGTCCTCACTGTGTGTGTAT[CG]GCAGCCTGCCTGCCACCCAGCTCGCTAACGGCAGCAGTACCTGGGCACCAGCTACCTGCT				TRUE
cg14747166	0.887106	0.894591	0.896991	0.907074	0.819667	0.907711	0.737916	0.728698	0.696038	0.654551	0.885524	0.704301	0.181223	4.25e-05	0.0233923			ZHX2	NM_014943	5UTR		F	CTCCCATCTGCCTAGCTAAAGGCGTCCATAAATCCAGCTTTCAGAGCTCTCAGGGGTTGG[CG]AGACTGCCATGGACCTCAGTCACATCACGATGGAAACAATTGAAAACCACTTGGCAAAAA				TRUE
cg07888884	0.692766	0.702419	0.679469	0.763419	0.640671	0.732825	0.525268	0.553915	0.52321	0.480655	0.701928	0.520762	0.181166	8.35e-05	0.0326484			KSR1	NM_014238	5UTR		F	CCAACTCATCCTGGGTAGTCAGGGAAAGACGGATGTCCGGGAAGGCAAGAGCACACCAGG[CG]GAGGGAAGAATATCTGCAGAGACCCTGAGGATGAGGAAATCAGAGCGCTTGTGAAGCGCG				TRUE		17:25886246-25887472	Unclassified_Cell_type_specific
cg02081305	0.882979	0.888496	0.902142	0.872739	0.91746	0.869115	0.658542	0.704651	0.711617	0.757168	0.888822	0.707995	0.180827	1e-05	0.0106036			SULT6B1	NM_001032377	Body		R	CCTGTTGCTCTTTTCTTGCCCTTATATTCTTACAAATGTGAAACTCTGTTCAAAAGCCTG[CG]TGCCCCAAGTCCAACGCTTTATAAATTACTTCAGCTCTGTTTATTATAGAGACACTAAGG				TRUE
cg06178310	0.916259	0.922533	0.911385	0.944877	0.900075	0.964994	0.813699	0.699427	0.725552	0.745152	0.926687	0.745957	0.18073	4.76e-05	0.0243836			CLDN16	NM_006580	TSS200		R	TGTCTAAAGTAGTCGGCGAATATTAAAATAGTCCTAACAATAAAATAACACTCAGTCAAC[CG]TGTAGCCTTCTTCCGAGTGGGGAGGAGAATAGCTCACTCTCCCTAGAGGGCCTAAGAAAG				NA
cg08737338	0.760207	0.700668	0.733969	0.719555	0.703179	0.770827	0.591339	0.554436	0.544365	0.513606	0.731401	0.550936	0.180464	1.55e-05	0.0132663							F	CAACAAGGCCTCTGCCTCTGTGACAGATAGGGCCTCCATCTGTTCCCACGGCCTTCTATC[CG]TGAATGAAAAAGTGCAGGAGAGAATGTCCAATAGGATGATCCAAGGCCACATGTCCCCTG				TRUE
cg11936643	0.229428	0.226422	0.240792	0.333708	0.267171	0.272722	0.0805596	0.0843249	0.0890037	0.0770032	0.261707	0.0827228	0.178984	2.39e-05	0.0169818			ABLIM1;ABLIM1;ABLIM1;ABLIM1	NM_001003408;NM_001003407;NM_006720;NM_002313	Body;Body;5UTR;Body		R	AGCCAGAAATCTCACATCTGCCACGCAAAGCAAAGGACATAGGTCACCTTGTGCAATGTC[CG]CTTTACCTCAGGCCAGGGTTCCTTTTCTTCTAATTCTGTTCCTTGGCTGTGCTGAGCAGA				TRUE	10:116276315-116276653	10:116286409-116287292	Promoter_Associated
cg10061805	0.481969	0.50072	0.513745	0.507262	0.481387	0.500442	0.318657	0.290103	0.346581	0.319613	0.497588	0.318738	0.178849	2.64e-07	0.00102008							R	AGCTCAGAACACATGTGGGAGGGCACGACTTACATCCTTTCCCTCTTCGCCAGAGTTGCC[CG]AGTGTGTGAGCAGTGGGATGGACAGCTCTAAGTTGGAGTTCAGCACAGCTGTGAAAACAA				TRUE		10:111694897-111695385	Unclassified_Cell_type_specific
cg09106510	0.206483	0.248013	0.230343	0.320909	0.207385	0.266955	0.077876	0.0506894	0.0753921	0.0710169	0.246681	0.0687436	0.177938	4.9e-05	0.0247025							R	CACGCACAGCCGTATCCCAGAATCAACGGTGTCTCAACGACAAAATTGAAAGCATTCTCA[CG]TATTCCACCACTGGGAGTCCAATATGAAGCAGCAACACCCTTCTGGGTCATTATGGCTCA				NA	11:70727969-70728184
cg03336984	0.695169	0.784248	0.751044	0.759435	0.74906	0.813208	0.546673	0.62767	0.578353	0.572137	0.758694	0.581208	0.177486	8.14e-05	0.032135						Island	R	ACGTGCAGGAGGCCTGGGAGCACAGAGGCCCCGTGTGCTTCGAGGACTTGAGGCAGGAGG[CG]GGCAGAGGCGCCCAGGGCGTGAGTGTGGCCAGCAGGACAGAGGGCAGGACTGCGCTTCTG	chr4:1022286-1022667			NA	4:1012434-1012658
cg17466082	0.266676	0.23427	0.326074	0.285963	0.265603	0.281377	0.124775	0.0606904	0.112755	0.0986393	0.276661	0.099215	0.177446	1.38e-05	0.0125071							R	GGTCACAGGTTAAATCTATTTCACTGGATTGCTCACAGCTTGCTGCATTCCAAGGAAACT[CG]CTTTAACTTTCCACAAGGAGGAGTAATCGTCTTGAGGGGCCTCATCTATGGTACCAGTCA				TRUE
cg09146232	0.914686	0.924574	0.945398	0.911645	0.872008	0.955463	0.790727	0.698201	0.724876	0.759163	0.920629	0.743242	0.177387	3.98e-05	0.022577			PRKCA	NM_002737	Body		F	CCCCTTGCCTTATTGCTAGACAGCTTGACCGCCCCCGGAACATCACGTGGGAAGGGCGCT[CG]GTAAATCCTGTTCTGGAGGCAATCTGTCACTCCACCAGTTTCCCAATCAACATTTGCCGA				NA	17:62102560-62102852
cg06784466	0.520876	0.498697	0.502016	0.495481	0.489118	0.564084	0.368416	0.38501	0.317169	0.269816	0.511712	0.335103	0.176609	0.00010716	0.037279			FPR3	NM_002030	TSS1500		R	CTGGGAATGGTAAGAAACCCTGAGTTTGTGTCACTGGATTGATTCCAGCTCCATTGTCCC[CG]TGTCCTTCAACTAAGTCTCTGCTGAAGCCTGTTCTATAAAAACAGCAAGTAAGTGGTTTG				NA
cg25325723	0.852974	0.901405	0.867896	0.8284	0.866049	0.842095	0.65457	0.759517	0.666827	0.652212	0.859803	0.683281	0.176522	7.94e-05	0.0318116		rs76835808	FERMT1	NM_017671	TSS1500	S_Shore	R	TCTTAACATCATGAAACCCTGCTTATGGCCCATTAGAACTTAGACTGTGGTCAGTGCGCG[CG]CGCGCGCGCGCACAAACACACACACACACACACACACACACACACACACACATATATTTT	chr20:6103436-6103970			NA	20:6052882-6052897
cg08926365	0.855684	0.873782	0.822943	0.924709	0.850977	0.879742	0.668765	0.704703	0.708517	0.687457	0.867973	0.692361	0.175612	1.46e-05	0.0128551			FYN;FYN;FYN	NM_153048;NM_153047;NM_002037	Body;Body;Body		R	CTGAAGTGTACCAAACTCGGATCCGGGAAGCTTGATTACAAGCAGCACGGTTCAGGCATG[CG]ACTCAGCTCAGCGGGAAAGCCGTGTCTGACCTCGGAGGGCAGGGCATTCTGTCGGGCAAG				TRUE
cg22856279	0.742915	0.70541	0.6449	0.66892	0.69472	0.724166	0.518115	0.558128	0.536502	0.473863	0.696839	0.521652	0.175187	6.46e-05	0.0286065						N_Shore	F	GGAGCCCAGCCCTCCTGGTCTCTGAAGAGCCAGACCTGGACACCTTCCTCAGGACCCGCC[CG]CCTCCGAACAGCAGACTCCTCCCAAGATCAGAGGTGGGGCCACAGGCAGGGCGGCTGTGC	chr21:44830845-44831152			NA		21:44830272-44830840	Unclassified_Cell_type_specific
cg13657134	0.804736	0.798387	0.787862	0.841274	0.742376	0.746996	0.673896	0.575331	0.583653	0.617542	0.786938	0.612606	0.174333	0.000152376	0.0449711			USP42	NM_032172	Body	S_Shore	F	TCTGGCTCTGTTCCGCCCAGTTCAGTTCTTGGGCCTGATATCTGTTCTAACATCAGGCTG[CG]TGTGGGTTGGATGGAGCCCTCAGTCATCACGTAAACCCTTTGACATCAGTAAAACCCTGG	chr7:6198495-6198731			NA	7:6164777-6165533
cg05883128	0.389217	0.38068	0.369507	0.334702	0.375204	0.260805	0.202271	0.167919	0.1846	0.156268	0.351686	0.177765	0.173921	0.000150128	0.0445692			DDX60	NM_017631	5UTR	N_Shore	R	ACCTGAATGAGCATCCATGGTGTCCCATGAGGCCACAGCTCTGACACCTTGATTTCAGCT[CG]ATGAGATGCTGAACAGAGAACTCACTTTACCCATGCCTGGGCTTCTGATCCACAGCAATT	chr4:169239549-169239824			NA		4:169238610-169240255	Promoter_Associated
cg04722391	0.643112	0.65011	0.670563	0.708953	0.648352	0.661594	0.510898	0.407385	0.517804	0.52458	0.663781	0.490167	0.173614	0.000125197	0.0404461							F	TTTTGCTCTGAATGAAGTGGGAAGCCATGAAGAGTGACTAAACCTGACTCTGGTTTAAAA[CG]TCCTCTCTGCTATGCTGAATAGAGCACAGGAGGATGAGGGTGGAAGCAGAGAGCCCAGTA				NA
cg21842920	0.895312	0.877654	0.892704	0.922075	0.870349	0.923898	0.69625	0.677508	0.730799	0.789009	0.896999	0.723392	0.173607	5.54e-05	0.0263473			ADAP1	NM_006869	Body	S_Shelf	F	CAAAACGGTAAACACAGAGTTACCATAGAGTCCAGCGATTCCTCTGCACCGTAAGAGACG[CG]AAGACGCAGAGACATGCACATGAGTGTTCACAGCACATTCTTCGTGACAGCTGAGAACGG	chr7:965987-966266			NA	7:934964-935104
cg03259742	0.756807	0.784138	0.769617	0.78653	0.783674	0.819396	0.620386	0.665634	0.549583	0.607223	0.78336	0.610707	0.172654	4.58e-05	0.0241436			LYRM5	NM_001001660	5UTR		R	AGACTAGGGCTGTTTGGCTTTAATTAACAGCAGCATTGTTGCCCTTTTCCTTGCTAGATT[CG]TGCTTGCTGCTCAAATTGCCAAAATTAAATATTTAGGGCAATGTTCATGAGTGCTGGGAA				TRUE
cg10520780	0.769828	0.790111	0.80186	0.785007	0.762766	0.80084	0.646464	0.592285	0.65543	0.558801	0.785069	0.613245	0.171824	2.47e-05	0.0172568	rs34068700		ZNF423	NM_015069	Body		F	CAGAGGCCCCCGCTATAAAAAGGCCGGTTTACCGCCCCGCAGGGGAGCTCTCCAGCAGTC[CG]GGTCCCAGGGGAGGCCTGCCTCAGACCCCCAAGTGCCCTGAGTTTATGAGAAGGCTGCAG				TRUE
cg26037504	0.290842	0.252437	0.259673	0.257259	0.219729	0.320734	0.104123	0.0373977	0.144199	0.09496	0.266779	0.0951699	0.171609	0.000124385	0.0404235	rs78814946		RDH5	NM_002905	TSS1500	S_Shelf	F	CAGAAGAGAAACAAGGCAAGGTACAGGCCTGGTCCCCAGCTCTGGCTTTCTGCCTCTCCA[CG]TGCTCATGGCCTCTCCCAGGCTAACTCTAAGCAGTGTCATGAGTCTGAGCCAGGTGGGAG	chr12:56109798-56110298			NA
cg19028706	0.733421	0.715076	0.770987	0.767362	0.678764	0.773896	0.591532	0.593495	0.559056	0.532183	0.739918	0.569066	0.170851	6.61e-05	0.0290228			TRAK1	NM_001042646	Body		R	CTACAGAGGAAGAAACTGAGTCCCAGGCATATGAACATGTGATTTGCCAGAGTGATAGGA[CG]AAGTTGAGGGGGCAGAACCGAGGCTGGGCGTCCTTTCTCCAAACTCTTGAAACTGTGCTC				TRUE		3:42158732-42159021	Unclassified
cg27175509	0.824179	0.793226	0.804822	0.808259	0.71757	0.831308	0.659925	0.601304	0.62733	0.614731	0.796561	0.625822	0.170738	7.87e-05	0.0316372	rs7603165					N_Shelf	F	GGTGAAGACTTAACTTACAGGTAAGGGAGGCCCTTGACTGACGTGGGGTGGGAACTGTTT[CG]AGCTGTCCTTATCTCTGGGCCTGTTTCCTGACCTGTGAGATGGGCCTGTTTCCTGACCCG	chr2:149895022-149895808			NA
cg18101152	0.257601	0.281092	0.278122	0.220486	0.215706	0.314676	0.0701868	0.0776829	0.122521	0.091871	0.26128	0.0905654	0.170715	4.63e-05	0.0242104							F	GAGCCAAAAGCAGGAGGGAAAGGGCACTTTGCGGGGATATGAGGGGCACACTTCAGTCAC[CG]TTTGGTCTTAGGCTATTCCAGATAGTGCAGTTCCAGGAGGCCCTGAGCTGCTTCCCAGGG				TRUE
cg01614101	0.811761	0.814963	0.789991	0.738388	0.846572	0.77689	0.637587	0.615742	0.585149	0.669302	0.796427	0.626945	0.169483	9.32e-05	0.0345046			HTR3B	NM_006028	Body		F	CCCTACAAATGATGCCTGATGCAAGCCACACACCTTAGTCCTGCACGCCTGAATAGCTAA[CG]CCATTTTAGGCATCTTCTTGGGTGGATTGTTAGGGAGTTAAAATGCTCATTAGATTCCCA				NA		11:113778696-113779053	Unclassified_Cell_type_specific
cg21996813	0.87704	0.885897	0.890896	0.844618	0.868338	0.886488	0.67103	0.734375	0.723389	0.698153	0.875546	0.706737	0.16881	2.28e-06	0.00436782			HDAC4	NM_006037	Body	N_Shelf	R	TCGCCCTGCAGATCAGGTCCAGCGGACTGCAGGTCCAGCAGCTGCCACTGCAGGGTGGCC[CG]GGCCCTCTGCTAGGTCTCCCAGCTGCTTCCATCCACCAGGCATCTTCTCAAGACACATTT	chr2:240153476-240153792			NA
cg13823169	0.661963	0.648979	0.645006	0.652811	0.613963	0.630156	0.531386	0.488963	0.450451	0.426477	0.642146	0.474319	0.167827	3.31e-05	0.0204327						N_Shelf	R	TGGCCAGGCCAGTGAGTGGCTGGCATCCACGGCAGCATCTGCTGTGGTCCATGGTCATGC[CG]CCCCTCCAGGGACACTGGCACCCTCGTCAGGACACGGAGCCCAGGACAGCAGCTGCATGT	chr9:139780406-139781527			TRUE		9:139776146-139777377	Promoter_Associated
cg17226324	0.751421	0.804956	0.744531	0.707929	0.751325	0.706294	0.592029	0.581358	0.556721	0.578578	0.744409	0.577171	0.167238	2.51e-05	0.0172568	rs61328061		ATP11A;ATP11A	NM_015205;NM_032189	Body;Body	N_Shore	R	GTGTAGGAATAAAACGAGGCTTTGGAGGTTATCTGTGGGTTTATTTTTTCCTGACTGTAG[CG]TGTTAACTGGTCCATTAAAATCTTTAAAAAGCTTTCCACACTGCTATCCCTGTTTTTTGT	chr13:113497296-113497661			NA
cg05270938	0.220244	0.224076	0.244974	0.300283	0.265611	0.328796	0.0912626	0.0659913	0.114603	0.118188	0.263997	0.0975111	0.166486	0.000123075	0.0402409						Island	F	TCCTGGGGTGGACATCTCAGGGTCCCGGGCCTCCAAGCTCATGGCCGGTCTCCGCGGCGG[CG]GGGTGACCCACCAAGGGCAAGACTTTTTCAGACTTGCCTATGGTCACCAGGCAATGACTC	chr2:119616133-119616826			TRUE	2:119332192-119333278
cg10536898	0.92966	0.934295	0.9338	0.934295	0.925346	0.910627	0.841324	0.770377	0.726086	0.709816	0.928004	0.761901	0.166103	0.000112244	0.0382772							F	TCTAGGCCAGCGATTGGATTCACCTCTTCTTTCGCGTACTTACGGGCAACCGAGGCCATC[CG]AGGCCCTGGTCCCGAACGAACTTGAGTAGCGAGAGATTCACAATAAAGAACTAAGTGTGG				TRUE	5:50708790-50709092
cg19230443	0.768048	0.806386	0.773316	0.762792	0.836323	0.730071	0.615217	0.557317	0.65493	0.633153	0.779489	0.615154	0.164335	0.000178915	0.0488588			PIH1D1	NM_017916	Body	S_Shelf	R	TGGGAGGATGGAGGGAGGGATTCCCAAGAGCGTTGAGGAAACATCAGACCGGGGATCTAC[CG]AAGGCCCACCCTGACTCAGCTCTCCCGGGGGCGGGCGTGTACAGGTCCCCCAGCTCCTGG	chr19:49946345-49947222			NA
cg25743490	0.788808	0.744519	0.75395	0.794486	0.780098	0.802108	0.632477	0.643133	0.542176	0.654442	0.777328	0.618057	0.159271	0.000140396	0.0429675	rs77504796		MBP;MBP	NM_001025100;NM_001025101	Body;Body	Island	F	GCTGAGCAGACTGGTGACTAGAAGCAGCTCCCCGTCGGGCTGCACCCTCCCTCTGTCCCT[CG]CGGGGGCATCTGCAGAAGGGCACTGAATGCGCTCCCCACCCCAGGAAACCCAGCCCCTCC	chr18:74804127-74804460			NA	18:72933116-72933860
cg21518287	0.694237	0.801651	0.751537	0.748005	0.781151	0.734395	0.61177	0.610089	0.579867	0.568986	0.751829	0.592678	0.159151	6.18e-05	0.0280054	rs9316525	rs55706293					F	CCTGTCCTCCTGCTCTTTGCTCCGTGAGAAACATCCACCTACGACCTCAGGTCCTCAGAC[CG]ACCGGCCCAAGAAACATCTCACCAATTTCGAATCCGGTAAGTGGCCTCTTTTTACTCTCT				NA	13:50642439-50642599
cg07139350	0.886448	0.901891	0.893569	0.917447	0.882646	0.905294	0.787906	0.680357	0.697295	0.791156	0.897883	0.739178	0.158704	0.000170641	0.0477126			VPS13D;VPS13D	NM_015378;NM_018156	Body;Body		R	AACTGTCTTTTTAGGCAAGAAACTGAGCCCACTAAATAGATTCAGTTTTCACTCTTTTCC[CG]CTTGATGGTTTTATTCATTCACCATTTGCATCTCTTTCAGATAGACTGGGTGGTATTGAT				TRUE
cg05844859	0.877104	0.850576	0.879211	0.867487	0.825241	0.857849	0.732443	0.666734	0.719705	0.685436	0.859578	0.70108	0.158498	8.16e-06	0.00972893			NCRNA00119	NR_002811	Body	S_Shelf	F	TTAGATCAGAATTTCCAGGAGTTGAGGTCTGAACATCATTAATTTTTTAAAGCTCCCCAG[CG]GATTTTAATCAGTAGTCAAGGTTAAAAACCAATGGTTTCACCTCGGCCATCTCATTATTG	chr3:132440713-132441213			NA
cg14079359	0.669381	0.660021	0.668126	0.693728	0.743986	0.630088	0.519383	0.532875	0.494851	0.530857	0.677555	0.519491	0.158064	6.31e-05	0.0284212			FAM20C	NM_020223	Body	Island	R	TGGAGGACTCTGTGGGAGGAGGGTCCCGGCGTCGAGGGCCCCGTGGGAGGAGGGTCCTGG[CG]TGGAGGGCTCCGTGGGAGGAGGGTTCTGGCTGAGGTCATCCAGCAGCTGCACTGTGTGGC	chr7:231272-231539			NA		7:230711-231778	Unclassified_Cell_type_specific
cg08044713	0.882995	0.891508	0.895874	0.829032	0.843882	0.909802	0.738199	0.688804	0.692123	0.752559	0.875516	0.717921	0.157594	6.12e-05	0.0278478	rs12934071	rs35809943	ZCCHC14	NM_015144	Body	Island	F	TCTGCGTAACCGACCTGCCCGGCACACCGGCCCTCTCTGTGTACGAGTAACCCACCTGCC[CG]GCACACGGGCCCTCTCTGTGTACGAGTAACCCACCTGCCCGGCACACGGGCCCTCTCTGT	chr16:87447699-87448131			NA	16:86005201-86005616
cg04289575	0.907356	0.912073	0.908519	0.907146	0.886882	0.911666	0.726306	0.77324	0.726674	0.766426	0.905607	0.748162	0.157445	5.74e-07	0.00184016			CD276;CD276	NM_025240;NM_001024736	TSS1500;TSS1500	N_Shore	R	CTAGGAGCAGTCAGCAATTACACAGACACAGCTGCTGTGTGATTCAAAGACACATATGCA[CG]TAGACTCAAATACAGAGTTGCTTGAATGTGTTCACAAATATACACACCCGGCCGGGCGCG	chr15:73976559-73977323			NA		15:73974906-73975204	Unclassified_Cell_type_specific
cg15143938	0.832782	0.857991	0.827663	0.867423	0.884605	0.826298	0.714103	0.64436	0.745363	0.665507	0.84946	0.692333	0.157127	9.55e-05	0.0348862			SCARNA20;USP32	NR_002999;NM_032582	TSS200;Body		F	CAAAGCCCATGGGAGAGAGGCACGAAAGGTGATTTAAAGTATCTTCTAGCTCTAAAGTTA[CG]TGATAACTAAATAGGAAAATCTGCATGTGAATAGTAATAGCTGCTCCTTCATAGTTCTCA				NA		17:58308573-58309222	Unclassified_Cell_type_specific
cg23461126	0.897035	0.899996	0.898831	0.894992	0.925016	0.918643	0.767315	0.682439	0.770025	0.776973	0.905752	0.749188	0.156564	3.29e-05	0.0203421			LRBA	NM_006726	Body		F	TGATTCAAAACCCACATCCTTCCAGGGCTCCTCCTGTTGTTTTGAGCAGCTTTCTCCTTA[CG]ACAAGCAGGAAGGCAGATGCTAACTTCTAAATTGTGATTTGTAAAACTTCATATGTGTAT				TRUE
cg09323395	0.865419	0.884056	0.87182	0.860648	0.89781	0.884354	0.699386	0.800211	0.702377	0.683542	0.877351	0.721379	0.155972	0.000109498	0.0376325			KNDC1	NM_152643	Body	Island	F	TCCGGGAGGAAGGCCCCGTGCCCAGGCTCCAGGAGCCGACACCTGCTCTGGGCAGCACGC[CG]ACGGTGCCACCAAATGTTCCGTGGCTCTGACGTCCAGGGAACAGCAGGACGACTCTTGAA	chr10:134980302-134981059			NA	10:134830078-134831483	10:134980479-134980674	Unclassified_Cell_type_specific
cg15181393	0.836127	0.825032	0.866771	0.840066	0.786511	0.791259	0.656953	0.65184	0.706333	0.661058	0.824294	0.669046	0.155248	3.16e-05	0.0199585	rs73234893		SND1	NM_014390	Body		F	CCACAAAATTAGAGTCCCCAAAGAATCACAGCAACTCATCTGTGTATCAAGCAGCAGAAC[CG]ATTATTGCCTGCTTTGGGTCTGACTCTGTAGCAACATGGCTCAATCAGCAGAATAATGCA				TRUE
cg15881795	0.803368	0.800547	0.765178	0.750522	0.809275	0.74431	0.5803	0.635199	0.654558	0.624463	0.778867	0.62363	0.155237	4.19e-05	0.023191							F	TACTAACGGGGATATGAACAATTGTTCACTGGAAGAATGCAGGAGATTTGATTACACTTG[CG]CTCTGAAAAGAAGTGGGTCATATCATTTATATAAATAAATATTTGGCACAGACTCTGAAG				TRUE
cg06061240	0.813094	0.787927	0.789075	0.786363	0.789042	0.84269	0.634524	0.635463	0.65821	0.657021	0.801365	0.646304	0.155061	1.81e-06	0.00377583			TTC39A	NM_001144832	Body	S_Shelf	R	AACTCTCCCCACACCATCACAGCGAACAGTGATGCTAGAGCCAGTCACCTGGTGAGTCAG[CG]CATCAGAGTGGCCCACCCCTCAGGAGGGCCCCACCCAGGCCGTTCCTGGCCCCCAGGAGC	chr1:51796097-51796589			NA
cg05396298	0.680228	0.636219	0.665653	0.718959	0.691702	0.750262	0.526226	0.499804	0.552539	0.563737	0.690504	0.535577	0.154927	0.000165041	0.0469236			PLCH2	NM_014638	Body	N_Shelf	R	GACCCCTTTGTGGAGGTGGAGATCATTGGGCTCCCTGTGGACTGCAGCAGGGAGCAGACC[CG]CGTGGTGGACGACAACGGTGAGGCTGGGCCGTGGCTCCGTCACACCTGTGATGGAAGTCT	chr1:2433648-2434065			NA	1:2420109-2420149
cg24970360	0.628812	0.627643	0.637388	0.693164	0.665661	0.70503	0.498165	0.481574	0.539968	0.500039	0.659616	0.504936	0.15468	5.19e-05	0.0253113							R	TCTGCCCTCCAAGTGGACCCTCTGGGGCCCACTTTTTCAGCTTCCACAGAAGTGAGAGCA[CG]CGGGGCCCGTCTTTCTGTGCCTGACTGACTCCACTTCACATAAAGGCCCCGCTCCCCCGA				NA	4:184534574-184534685
cg25353896	0.749182	0.72734	0.759879	0.717427	0.784159	0.751423	0.627375	0.628498	0.540046	0.578357	0.748235	0.593569	0.154666	7.29e-05	0.0306549	rs77048779		PARVG;PARVG	NR_024427;NM_001137605	TSS200;TSS200		F	AGCAAGCGCTTTTCAGGAGCTCACTGCAACACCGGGCAAACACTTCTTCCGCCAGGGATG[CG]GTTAGGACAATGCCACGTGGCGTCACAGTATGCTGTTATTTATTCCAATAAAGACCTCGT				TRUE
cg09732036	0.697688	0.678424	0.710261	0.73939	0.758565	0.715627	0.599009	0.495546	0.584404	0.571919	0.716659	0.56272	0.153939	0.000173638	0.0480098			C20orf103	NM_012261	3UTR		F	GAAAACGACTAATGTAACTATGCAGAGTTGTTTGGACTTCTTCCTGTGCCAGGTCCAAGT[CG]GGGGACCTGAAGAATCAATCTGTGTGAGTCTGTTTTTCAAAATGAAATAAAACACACTAT				NA
cg06223162	0.295894	0.279748	0.27772	0.278177	0.270222	0.269191	0.18934	0.0602909	0.129161	0.12469	0.278492	0.12587	0.152622	9.92e-05	0.0356277			GPR88	NM_022049	TSS200	N_Shore	F	GCCAAGCGTGGAAAGGCTGTCTTTTCCCTGGATGATGTATAACTAAGCAGGAGAGAGCTT[CG]AGTGGGTTCACCACATCAGCCACCACTCCTGCTTCTGAGCACAGGGTGCTCTCCTCTTGA	chr1:101004471-101005885			NA		1:101003636-101003806	Unclassified_Cell_type_specific
cg14706475	0.750445	0.761689	0.756989	0.733543	0.749155	0.786736	0.615159	0.556617	0.639845	0.605722	0.756426	0.604336	0.152091	1.54e-05	0.0132663							F	TGTAGACCGTCTCAGGTGCGTCTTCGTTCAGCTCTACTGTCCTCAGCCCCAGCTTGGGCT[CG]CCCTCAGCCTGCTGGAGCTGTTGGATGTGTTCAGGCCTCCAGGCACCCTGGCCTCCCCCC				NA	6:25326652-25326886
cg14514581	0.755662	0.767565	0.715802	0.677238	0.771474	0.688848	0.580167	0.584345	0.594014	0.556512	0.729432	0.57876	0.150672	0.00012799	0.0409082							R	ATGAGCTTGCATTCTTCCTTTTGACACATCTTTATTGCCTAAGTATGTTGATCTGATAGC[CG]TAGAATTTGGTAATGGTATGGAGGAGCAGATTTTGGATATAACCAGAACAAAATATTTGC				TRUE
cg12537337	0.593338	0.572929	0.580403	0.609234	0.68606	0.627313	0.476464	0.452765	0.47416	0.442659	0.611546	0.461512	0.150034	0.000141315	0.0430623	rs7745767		BTN3A3;BTN3A3	NM_197974;NM_006994	5UTR;5UTR		F	GTTTTGAGGAACAGAAGATGTGAAATGCAATATTTAGTCTGGGTCAGTGCAAGATCCAGG[CG]AGGGTGGAGGATGGCCGGCTGCACAGACCTCTGTTCCGGTGCTTTCTCTTCATCCCTCCC				NA
cg25209153	0.79539	0.785078	0.76897	0.72542	0.743682	0.817686	0.6337	0.636323	0.607747	0.613479	0.772704	0.622812	0.149892	3.62e-05	0.0212522		rs28759206					F	GATTTTTTTCCTTCTTAAACTTATTCCTCTTTGAGCCCTATCTTCTCTACTACCCAGTGA[CG]TGACTCATTTGGAAGCCACCCTGTGCCTTTGTGATATGACAGCTTAGCATGTGACCAGCT				TRUE		3:42093455-42093694	Unclassified_Cell_type_specific
cg14210447	0.824958	0.828837	0.794202	0.860616	0.790512	0.859618	0.667513	0.708958	0.648984	0.681016	0.826457	0.676618	0.14984	3.88e-05	0.0222362							R	GCAGGGCCTGTGAATCTGGACTTTAAATATGACTTTCTAAAACACACTAAGTTTGCAAAT[CG]CTGCTTTAGTGAATAAACAGAAAAGAAAAGCTGTCATCCTACTTCCTACGACTGCCCATA				TRUE
cg04112100	0.725689	0.758535	0.715555	0.742786	0.714843	0.739177	0.605609	0.52849	0.558358	0.640466	0.732764	0.583231	0.149533	0.000117345	0.0392423			KYNU;KYNU	NM_001032998;NM_003937	Body;Body		R	TTATTTTTCTTCTACAAGACTTTTGGTCAGTTAGTTCATCTCTTTGCACATCAGTTTCCT[CG]TTATGAAATGAAGAGAATTAGAGTAGGTACCTTATTGAGTTGCTATGCATGCTGAAATAA				TRUE
cg19676182	0.814189	0.818653	0.81902	0.867895	0.877063	0.858119	0.708238	0.72756	0.659794	0.683317	0.84249	0.694727	0.147763	4.53e-05	0.0239443			CCDC149;CCDC149	NM_173463;NM_173463	1stExon;5UTR		F	AGTAATTGTGTCCATAAATAACGAGGCAGTTAAACAGGAAAAGAAAGGATTTTTACCTGA[CG]TTCACATCGCTTCACAAGGTTTAGTGGATTCAGAAGGACATCTGGACTCCAGGAAAATTT				NA		4:24981511-24982760	Unclassified
cg14023874	0.898262	0.889622	0.877979	0.904672	0.905525	0.867444	0.777924	0.691575	0.757713	0.745585	0.890584	0.743199	0.147385	2.01e-05	0.0153788			DPT	NM_001937	TSS1500		F	TGAATGCCTGTTTTTTTTTTTAAGTTGTCAATCCAACACTTTTTAACCCTTGAGTATAAG[CG]CGGGTATACCAGTTTGCAGGGCTACTCTGAGAACTCATAAGTTGCATAAGGAAGTACTAT				NA
cg25820433	0.749526	0.756631	0.762234	0.746197	0.819488	0.76622	0.650928	0.601227	0.618248	0.60811	0.766716	0.619628	0.147088	1.79e-05	0.0144372							F	ATTTGAATCCTGACATCACCCAATGAGGGAGCTCATGTTTGATGCCCATTTTGCAGATGG[CG]TAACTGAGGCTCAGAGAGTTGCATTCATTTGCCTGAGGTCACACAGCAAGTTGACTCCTG				TRUE
cg11958644	0.94137	0.94668	0.943121	0.940076	0.946974	0.965682	0.788291	0.731953	0.850964	0.831352	0.947317	0.80064	0.146677	0.000130265	0.0413349			RAPGEF6;RAPGEF6;RAPGEF6;RAPGEF6;RAPGEF6;RAPGEF6	NM_001164388;NM_001164386;NM_001164390;NM_001164389;NM_001164387;NM_016340	Body;Body;Body;Body;Body;Body		R	TATAATTAGAATCAGTGAAATTGAAAGAACAATAAAAGGCACCACTATGCTTCTGCTTTC[CG]TCTACACTGCGTATCAAGCATCTTCATACCTGCACAAAAGGATACATTTTGTATATAGTT				TRUE		5:130871933-130872504	Unclassified_Cell_type_specific
cg01055025	0.690052	0.702445	0.735165	0.722047	0.70193	0.664164	0.546238	0.602262	0.52866	0.547077	0.702634	0.556059	0.146575	3.66e-05	0.0213774		rs12087088	CHD5	NM_015557	Body		F	ACGGGACAAGAGGCCCATGGTGCACCACCCGCAACAGGCCCTCCCGAAACCCTCACAGCA[CG]GAGTGTCTCCAGCCTGGGACAAGCTCCCCAAACCCACCCCTAAGCTCTTCTGGCAGCCAC				NA		1:6226994-6227154	Unclassified_Cell_type_specific
cg09552123	0.821174	0.818454	0.857058	0.830233	0.819956	0.863371	0.743072	0.650675	0.680865	0.681867	0.835041	0.68912	0.145921	4.69e-05	0.0242316			SMCP	NM_030663	TSS1500		R	TGAAAAGAACATGGACGGTATGGACTAGGATATTTACACTCATGCACGCCCGAGGTCCCT[CG]TGACACAAGATGAAGCCAGGGAGTAGGAAGAGAACCAGGGGTGAACCACAGGGGTCAGAA				NA
cg12226524	0.869749	0.88757	0.883612	0.865588	0.868904	0.852591	0.767766	0.665507	0.758052	0.713748	0.871336	0.726268	0.145068	7.65e-05	0.031228							R	ATAAGGGACATACACTTCTTTTTTGGCAGTTCAACATGATTTTCCTTCAGGACCTACCTG[CG]TAGAGGGGCTGTCTAATTGCATTATCTCCCCTCCTCTGGTACCCAGCTCAGGTTGGCCAA				TRUE
cg17182837	0.738537	0.757275	0.745934	0.735833	0.765087	0.759833	0.542441	0.654123	0.613955	0.611328	0.750417	0.605462	0.144955	6.92e-05	0.0298861	rs1872877		ANK1;ANK1;ANK1;ANK1;ANK1	NM_020476;NM_020475;NM_001142446;NM_020477;NM_000037	Body;Body;Body;Body;Body	S_Shelf	F	GAGCAGCGATGTGCAGGGCCGTGTTCCCCTTCTGAAACACATGGGGGAAGGGAACAGAGG[CG]GTTTCCCACTGGGCCCGCTACGGGACCAGCAAAGGTCTGTGGACAGGTGCTGCTTGAGGG	chr8:41583135-41583524			TRUE
cg10236261	0.814938	0.822733	0.812072	0.769468	0.779116	0.853276	0.649194	0.643672	0.712427	0.653049	0.8086	0.664585	0.144015	9.52e-05	0.0348664	rs79498242		IFT81;IFT81;IFT81	NM_001143779;NM_014055;NM_031473	Body;Body;Body		F	TTACTGTAGGTTGAGACAGCTCAGAATCATCAATGGATGCTTAAAATAGCAAGGCAACTT[CG]AGTTGAAAAAGAGAGAGAAGAATATCTTGCACAACAGAAACAGGAACAAAAGAATCAGGT				TRUE
cg21293920	0.883472	0.880368	0.892179	0.909752	0.833833	0.889214	0.756763	0.756807	0.756708	0.681641	0.88147	0.73798	0.14349	8.64e-05	0.033271			NXN	NM_022463	Body		R	TCAGAAACCGTTCCGGTAACAGAAAAAGCTTTTTAACTTCCCGTGAGATCCACGAGGATC[CG]TGAGGTTGATACTTCAAGTCGAAGGCACGAGAATGTCCTTCTGAACCTGAAAATCACGGT				NA	17:752204-752385
cg11024522	0.860301	0.849237	0.833552	0.826991	0.809595	0.873387	0.651157	0.755756	0.697537	0.690553	0.842177	0.698751	0.143427	0.00012487	0.0404461			MUC2	NM_002457	TSS200		R	CCAGGGAGCCATAAAGAGATGACCTCCGATAACCTGAATCAATATTTCCCCATTGGGGCT[CG]GGCCCCCGCAGCTGTCTTCTTGATCATCTGGCAGATGCCACACCCACCCTTGGCCCTCCC				NA
cg27004182	0.812834	0.786029	0.816527	0.793656	0.7947	0.746413	0.636996	0.667733	0.674392	0.614307	0.791693	0.648357	0.143336	2.89e-05	0.018764	rs75160967		LYN;LYN	NM_002350;NM_001111097	5UTR;5UTR		F	TCCCCTAAAGTGAGAGTGGAAGAAGAAAAAAGGAGAAGGCACTTATTTGCTCATGTGAGC[CG]TGTACAGTTCCTTCAGAGCTCAGAGAGGCACTATGCAGTGAATCAAGCCAGGTCAGCTGC				TRUE
cg19611886	0.18538	0.229913	0.240785	0.294724	0.199563	0.254884	0.100468	0.0798931	0.101682	0.0889812	0.234208	0.092756	0.141452	0.000123761	0.0403019						N_Shore	R	GTGACTGTTCCCTTCCTCCTGTTTTGCTAATAACTCTTTTCACAAATTTAGGAGAGTCTC[CG]AGTCTGGGCCTTGCCACTCCTCACTCAGCATCTGACCATCCCCACCTCCTGGATCTACAG	chr8:103822614-103823263		RDMR	NA		8:103819620-103821176	Promoter_Associated
cg09999348	0.185841	0.194981	0.18728	0.198149	0.228725	0.260108	0.0831027	0.0411886	0.0791331	0.0685999	0.209181	0.0680061	0.141175	3.01e-05	0.0193158			PRKCE	NM_005400	Body		F	CAATGGAGATGTGATCACAGCACTCTCCTCCCTGTGGAGTGGGTGTGAGGTTACAAGAGC[CG]GGTGTTGAAGGCATCAAAGCACTGGCAAAGTCTCCATCTGCAGCTTTGTTATGTTTTCCT				TRUE
cg13583088	0.297456	0.288028	0.278333	0.269548	0.278784	0.287636	0.211766	0.137441	0.110563	0.109146	0.283297	0.142229	0.141068	9.52e-05	0.0348664							R	ACCGGTGCGGCGGCCGCAGGGAAGGAGCCCTTCACTGTGGCTCAGACACTTTCCAGCTGA[CG]GGGCTTTTCTTCTTCTGCTGTTTTTCACTGCAAACAAATGCCTTTCTCCATTCCAGAGAA				TRUE		14:94359292-94360549	Unclassified
cg27165836	0.503521	0.522251	0.490394	0.49769	0.412233	0.515905	0.337541	0.373705	0.33527	0.351605	0.490332	0.34953	0.140802	0.000182919	0.0492573		rs6693173				S_Shore	R	TGGGCATCCGGGGGTGGGCGGTGGTGCCGGAGCATCACAGCAGGGCCTTCCATCTCCCAC[CG]GCAGGAACACACTCTCCAAAAATGAGCTCTGCTCCCCATCTCCAGAGCATCCTCCCGGCC	chr1:4192633-4193243		RDMR	NA
cg17983632	0.831875	0.842252	0.833159	0.839818	0.884551	0.844447	0.732725	0.745775	0.701413	0.641185	0.846017	0.705275	0.140742	0.000149561	0.0444992						S_Shore	F	TTATGCTGGGCCTAGCTCGCTCGCAATTCCTTAAAGACAAAGGGCAGCAGAGAGAGCCCG[CG]ACGGGGCCTGGCCTACCCGGGTTCCACGCACCTCCTGCACAAACTCGGGCAAGATTGCTT	chr6:1619093-1621094		RDMR	NA	6:1566658-1566933
cg18313543	0.851962	0.860741	0.891067	0.860975	0.811201	0.847531	0.727001	0.656167	0.719712	0.75401	0.853913	0.714222	0.13969	0.000162157	0.0464738			NR5A2;NR5A2	NM_205860;NM_003822	Body;Body		R	CCAGATGAGCCTCAAGTCCAGGCTAAAATCATGGCCTATTTGCAGCAAGAGCAGGCTAAC[CG]AAGCAAGCACGAAAAGCTGAGCACCTTTGGGCTTATGTGCAAAATGGCAGATCAAACTCT				TRUE
cg12940269	0.804323	0.783452	0.813609	0.803142	0.798586	0.809394	0.641506	0.611709	0.699492	0.697377	0.802084	0.662521	0.139563	5.27e-05	0.0255473							R	GAGCAGAAAGGCTACTGGGGGCTTCCCAGGGAGTGGGTGAGACCCCACAACAAACAGGAA[CG]GCGAGGCGTGGCGGGGGGGTGGGCCGAGGGCAGGAGCTGCTAAGTGTCCTGCGACTTTCT				NA	6:160177718-160177888
cg03708680	0.713873	0.731737	0.743198	0.731611	0.760105	0.75703	0.579886	0.580941	0.609382	0.63274	0.739592	0.600737	0.138855	6.52e-06	0.00850823						N_Shore	R	GGGGCCAGGCTCGGACGGACCCAGCGGGCAGGCAACCCGAGGTGCTCCTGAGTGGGGTCT[CG]ACTGGGAAGGGGGCGCCCAGGACGCAGGTGGGGTTCCTGCCACACGACACTGAGGGGTGG	chr10:134830984-134832209			NA	10:134678952-134679143	10:134828943-134829194	Unclassified_Cell_type_specific
cg14982987	0.842856	0.847495	0.867772	0.88213	0.888496	0.851978	0.753787	0.671236	0.741343	0.733282	0.863455	0.724912	0.138542	4.65e-05	0.0242105			PPP2R5C;PPP2R5C;PPP2R5C;PPP2R5C;PPP2R5C	NM_001161726;NM_002719;NM_001161725;NM_178587;NM_178586	Body;Body;Body;Body;Body		R	TCTTGTTAAGGCATCTGAGGTCTCCCGGGGGACAGACACAGTCTTCATCTTGAGCAGGAA[CG]GTGAGACCACTCTTCTCCCTGTAAGGGACCAGTAGCATGTGTGGGACCACGCCGCCTGCA				TRUE
cg11712506	0.22164	0.235348	0.238173	0.179118	0.213531	0.206628	0.0856172	0.0330377	0.0967881	0.0936311	0.21574	0.0772686	0.138471	2.68e-05	0.0178813			KCNN2	NM_021614	Body	S_Shore	F	TCTGAAATGCCTTATCAGTCTCTCCACGATCATCCTGCTCGGTCTGATCATCGTGTACCA[CG]CCAGGGAAATACAGGTAACTTAGGTCCTGCTGTTTATGAATGACCCAAAGCCCTACAGTC	chr5:113696516-113699195		DMR	NA
cg20263392	0.511625	0.509452	0.507894	0.472767	0.540725	0.585647	0.362731	0.377528	0.410611	0.384429	0.521351	0.383825	0.137527	0.000180299	0.0489604			MEGF6	NM_001409	Body	S_Shelf	F	GTCCAGCAGGCTGGCCCCTGCCCCCCTCCAAACGGCTCGCAGCTGGACAGCTGGAGACAG[CG]TTGCGTTTGGCAAGGGAAGTTCTGGGAGATGATGACAGTAAGTGTCTGACCGGGACAGCA	chr1:3459874-3460269			NA		1:3462377-3462594	Unclassified_Cell_type_specific
cg02712224	0.254124	0.254982	0.242159	0.236828	0.295858	0.187094	0.137887	0.0902988	0.103374	0.102347	0.245174	0.108477	0.136697	0.000120015	0.0397244			TBX5;TBX5;TBX5;TBX5	NM_000192;NM_181486;NM_080717;NM_080718	Body;Body;Body;Body	Island	R	GGCCATCGGCCCGGCTTAGCCAAATTGCTTTGACGGCTGGGGACAGTGTGGAGACATCAG[CG]CGAGGGCGATCTAATGGCTCCTAATTTCATTAGGCCGGCTCTGAATTAAAAGTCCGGAGT	chr12:114833911-114834210			NA	12:113318139-113318641
cg02420024	0.684526	0.687788	0.680565	0.697645	0.693394	0.612812	0.556267	0.537249	0.542572	0.521774	0.676122	0.539465	0.136657	4.38e-05	0.0236592			OCA2	NM_000275	Body		R	CTTTATGAAAGATAAACACAGATGTCAAGAGTAGCACAGCCCTGTTATGAAACACCTGGC[CG]GCAGGTATCAGAGGATGACGGGGCGTTTCTACAGGGGCCTATGCTGTCTTCACTGTTCCT				NA	15:25870887-25871045
cg22481405	0.304705	0.256416	0.29636	0.282326	0.298071	0.309373	0.171239	0.135962	0.176474	0.136018	0.291208	0.154923	0.136285	6.52e-06	0.00850823			BAI1	NM_001702	Body		R	CCCAGGGAGCGTTGTGCCCTCGCTGTGGGACCTGGGGACACTGGGACAGGCTTGTCCATC[CG]TCCATGTCCCTAGCAGGCAACACACAGCCAAGTGCAGGAGCAAGCAGGCAGCCCAGGCCA				TRUE		8:143551322-143551425	Unclassified_Cell_type_specific
cg18756557	0.867099	0.87462	0.890952	0.874516	0.886552	0.900968	0.775684	0.787994	0.724004	0.69737	0.882451	0.746263	0.136188	6.75e-05	0.0294066	rs77335255		LOC100292680	NR_028415	TSS1500		F	GTGCCGGGAACACAACCCAGGAACAAGGACTTCCGTGCGACGGTGCCCCGGCCACCACCA[CG]CCTCCCGCAGCAGCCAGGCCCGGGCCTTGAGGTCAGCAGTAAACCCCAGGACACAGGCAG				TRUE	12:1479506-1480164
cg27405400	0.946698	0.940011	0.950069	0.938915	0.939326	0.946875	0.806963	0.756637	0.866581	0.799958	0.943649	0.807535	0.136114	6.64e-05	0.0290454			BIN1;BIN1;BIN1;BIN1;BIN1;BIN1;BIN1;BIN1;BIN1;BIN1	NM_139348;NM_139347;NM_139346;NM_139351;NM_139345;NM_004305;NM_139350;NM_139344;NM_139343;NM_139349	Body;Body;Body;Body;Body;Body;Body;Body;Body;Body		F	TTCCTCCCAGCAGAGCCTGCGGTCGGGGGCCACGGAGGCAGGATGCACACCCTCGTGCCC[CG]GCGTTCTCACACCGAGGCTCCCCAGGCAGGCAGACACAGACAGAGGACAGGCAGGCGGGC				TRUE
cg10771851	0.957529	0.951914	0.951553	0.961408	0.953591	0.964634	0.763969	0.839079	0.867135	0.815101	0.956771	0.821321	0.135451	5.56e-05	0.0263844			LRP5	NM_002335	Body	N_Shore	R	CCTTCCCCGACTGTATCGACGGCTCCGACGAGCTCATGTGTGGTGAGCCAGCTTCTGGCA[CG]GGGAAGGGGCGTCCGGGCTGGGTTCCCCCAGGAACGTGGAGTTTAGGGGAGGAGACGTGC	chr11:68205925-68206126			NA	11:67961009-67961099
cg14414203	0.890779	0.874096	0.88819	0.891482	0.868611	0.906191	0.696786	0.756231	0.80612	0.746153	0.886558	0.751322	0.135236	0.000100447	0.0359516	rs56258625		MMP14	NM_004995	3UTR	Island	F	CGCCATGGGACCCCCAGGCGACTGCTCTACTGCCAGCGTTCCCTGCTGGACAAGGTCTGA[CG]CCCACCGCCGGCCCGCCCACTCCTACCACAAGGACTTTGCCTCTGAAGGCCAGTGGCAGC	chr14:23315027-23315265			NA
cg09865015	0.876082	0.890523	0.890053	0.902755	0.870253	0.899788	0.801717	0.780419	0.713873	0.720238	0.888242	0.754062	0.134181	8.67e-05	0.0332999			LOC100130872;LOC100130872-SPON2	NR_024569;NR_033182	Body;Body	N_Shore	F	TCTCTGCCGACCTTTCTTGAACGGACTCTGGCCACGGTGCCAACGCGTCAACGGTCTGTC[CG]TCTGCTGTCCGAGCTCAGGGGCCGTCCATGCCTCCACGGCTGGCATACAGTAGCTCTGGT	chr4:1202956-1203200			NA	4:1192470-1192730	4:1201616-1202610	Unclassified_Cell_type_specific
cg04477681	0.693117	0.651711	0.698391	0.732293	0.66684	0.674644	0.518882	0.581423	0.539697	0.568179	0.686166	0.552045	0.134121	8e-05	0.0319145			CABP4	NM_145200	Body		R	AGGGGCACCGGGTTCAAGCTCCTGCCTCTCTGTGTGGGAAGGCAGGCCAGCAAGGCGGCC[CG]GAGACCCAGGAGAGCCCCTTGGGGCTCAGGTTGAGGACCCTGGCTCGGGATGTCTGTTGC				NA		11:67224070-67224123	Unclassified_Cell_type_specific
cg16897462	0.60217	0.591944	0.597341	0.62509	0.5892	0.626882	0.482882	0.479579	0.487827	0.437273	0.605438	0.47189	0.133548	5.17e-06	0.00729603						N_Shelf	F	AAGTGGCCTGCAGGGGCCCCTGCAGAGCATACAGGGAGGTGCTTCCTTCCCTCTGCCCAG[CG]AGCAAAGGGTGGAGCCTTGGCACCCCCAGCAACCCCCTCCAAGGGTGGAGCCTTGGCACC	chr17:77914639-77914882			TRUE
cg21643191	0.893633	0.886727	0.871283	0.896826	0.901971	0.859146	0.78768	0.698457	0.77176	0.755473	0.884931	0.753343	0.131589	6.87e-05	0.0297207			ABCB5;ABCB5;ABCB5;ABCB5	NM_001163941;NM_001163942;NM_001163993;NM_178559	Body;TSS1500;TSS1500;TSS1500		R	TGACAGCATTTATTCATCCAGCATGTTTTAGTGTCCTCGCTGTGTCAAGCATCTGCATTC[CG]CTTTTGGAAGAATCATAATTGAATTCCCCACTGGGAAATACACTGAGTTTTGTTAATCTA				NA
cg11090409	0.716944	0.735189	0.719939	0.693447	0.691322	0.697894	0.614142	0.589345	0.541943	0.566429	0.709123	0.577965	0.131158	2.48e-05	0.0172568			KRT83	NM_002282	TSS1500	S_Shore	R	GGACAGGCAATGGCTTTGATGGATGGACAGTCGGACCGAGCCAGGAGGTTTGCCTTAACC[CG]AGGACCTGAGCCCATCAACCCTTCCAAACACACATCTCTGGACTGCTTTCGTCAGGAGAG	chr12:52714800-52715051			NA
cg26339788	0.462541	0.45	0.397442	0.440991	0.427838	0.453778	0.358155	0.277414	0.317776	0.279664	0.438765	0.308252	0.130513	0.000139548	0.0428487			FAM3A;FAM3A;FAM3A;FAM3A;FAM3A	NM_001171133;NM_021806;NR_033237;NM_001171132;NM_001171134	TSS1500;TSS1500;TSS1500;TSS1500;TSS1500	Island	F	CCCTTCGGCCTTTCTCCAGTCACCCCAATTCTCCCTGACTGCCTGGCTATCTCCCCTCCG[CG]CCTGCCCGCACGCTGCCCCCAACACTGCCCGGGCTCCCTCTGCCCATGAGAACACGGGTC	chrX:153745523-153745735			TRUE	X:153398645-153398829
cg06610464	0.682088	0.676699	0.6791	0.686201	0.703066	0.736632	0.553269	0.566127	0.56238	0.577399	0.693964	0.564794	0.129171	6.02e-06	0.00800684			CHD6	NM_032221	5UTR	N_Shelf	R	TGGGGAAAAGGGTGTCCTCACTGTATTCCAACACTCCTCTTCAGTGACAAATTCCTGAAA[CG]GAAAAGTAAAAATGGATGCACGTGTAGAACTTAGGGAAGGTGTGTTAGCTAATTAACCTA	chr20:40246345-40247841			NA
cg14621221	0.562761	0.570041	0.573524	0.556481	0.57873	0.52664	0.491738	0.411493	0.421525	0.408032	0.561363	0.433197	0.128166	0.000111875	0.0382053	rs61867618		BRSK2	NM_003957	Body		F	CCAGGGAACATCACTCCTGGGCCAGCAGCCCCACCTCCTGCAGGCTGCACTGAGCCCCTT[CG]GGCCCATGCCAACCGCCGGTGCAGCCTCTGCCCGTCCTCTCTGGTCTCCAGGGAAGGCGG				NA	11:1379380-1379568	11:1422737-1423279	Unclassified
cg06758848	0.182164	0.177263	0.175663	0.24267	0.20435	0.129026	0.0571205	0.0625968	0.0499605	0.0596678	0.18519	0.0573364	0.127853	0.000159145	0.0460869			FLNA;FLNA	NM_001456;NM_001110556	TSS1500;TSS1500	Island	F	CGCCGGCGAGGGCCGCCAGGCCCTGGGGGAGGGAGGGCTTCGTGGGGGAGTCGCCTCCAG[CG]CCCACAGGGACTGCAGGGCTCGTGTCTAGGCCCAATCACAAGGATCCTGCGTGTCTGAGT	chrX:153602720-153603269			NA	X:153255954-153256539
cg25843564	0.761705	0.780326	0.74445	0.785561	0.795542	0.760986	0.589032	0.637826	0.677418	0.671291	0.771429	0.643892	0.127537	0.00013495	0.0421582							R	TACCATTAAATTATATTAAATACAAAGGCAATAAATACTCAACACTCATTGCTTCCTAAG[CG]TTTGACTACACTTTACTATTGTCCATGTTCTTGGTGTCATTTACCTTTCACTATTATCTA				TRUE
cg03766582	0.78913	0.791196	0.767378	0.780489	0.754735	0.719373	0.615946	0.624014	0.666162	0.653589	0.76705	0.639928	0.127123	6.34e-05	0.0284392							F	TTTCACATTTTCTATGTCTGCTTTTGTGTTAAAATGGCAGGGTTGAGTGACTCATGCCCC[CG]GGAAGCCTGAAATATTTATGATGTGCTTCTCTACAGAAAAGGTTTGCCAAGCCCTGGTCT				TRUE
cg00871787	0.827995	0.822278	0.831503	0.831969	0.797732	0.84201	0.686323	0.664742	0.728297	0.71466	0.825581	0.698506	0.127076	1.44e-05	0.0127859						Island	R	CCACGTGGGGCAGGAGAGCAGAGGCGCAGGGCGGTGCCTGCAGCCAGGATGCCCCCGAGC[CG]CCGGCCGGGGCCATGTGGACGTCCTCCTTGCCAGCCCCGGGCTGAGTGAGGAGCTTAGGG	chr17:79920529-79920756			NA	17:77513760-77513983
cg21721340	0.655778	0.671188	0.67818	0.734903	0.696921	0.662911	0.548835	0.566879	0.557988	0.557988	0.683313	0.557922	0.125391	3.28e-05	0.0203179	rs6062617		SOX18	NM_018419	TSS1500	S_Shore	F	TGAACTGTCCCCAGGGGCACTCCTGCCCTGAGGCCAGCACCCCCACAGGGGCACTCCCAC[CG]AGGGCTGTCGCGGTCGGTGTCCAGCCCTCCCCAAAGCCCCACATCACAGTCTGTCTCGAC	chr20:62679424-62680883			NA
cg09837088	0.695234	0.69395	0.676994	0.663387	0.691904	0.696517	0.586011	0.514158	0.574016	0.572529	0.686331	0.561679	0.124652	2.52e-05	0.0172568							F	GTTAGAGGTGACAGCTATAAGGAAAAATAAATCAGAACAAAAGCGGTGGCTGGGACTTTC[CG]GGATAAACAAAACTCCAGAGGCAGAACTCAGAGGCCCTGTGGGAGAAGCCCTGCTCCGGT				NA	10:2361380-2361464
cg00962254	0.918586	0.925368	0.924543	0.901921	0.921691	0.931164	0.828775	0.814869	0.766012	0.784425	0.920546	0.79852	0.122025	9.45e-06	0.0103297			RAB40C	NM_021168	3UTR	Island	R	GTGGTGGTGCACTGGTGACTTCATGGCCACGCCAGCTGCGGGGACGCACTTGGGACTCCT[CG]AGAGGGGACTCGCGGCCGCGATGGCAAGGCATCCTGTGAATTCATGCGCTGCGAGTGGCG	chr16:677367-678128			NA	16:617989-618129
cg17316073	0.827018	0.843722	0.824142	0.817297	0.839624	0.840098	0.712866	0.673848	0.730256	0.723402	0.831983	0.710093	0.12189	4.94e-06	0.00706674							F	GCCAGCACTACACACAGTTTCTACACGATGGAATGTCCTTTACACTCCTGATGAAATGGG[CG]CAAAATTTGCTCTCAACGTAGGAGGTTGTGTTTCCTGAATCTAGAGGATGCCAATAGGAG				TRUE
cg01686884	0.601727	0.571717	0.608776	0.586985	0.569374	0.619251	0.45631	0.523966	0.455484	0.45196	0.592972	0.47193	0.121042	0.000108686	0.0375138							R	GGAAGCTCTCATTTATGAGAGGGACCATGATGGACCACGCGCCATTTATGAGCTGCTCAC[CG]CGGACAGACCGTGTGTCCAAATCGGGGCCTCCAGGGCCCAGCGAGCTGCTCTGACCTCCG				TRUE	12:130431230-130431297
cg14266527	0.214065	0.217322	0.213909	0.164716	0.210061	0.211301	0.0988421	0.0343702	0.100871	0.106656	0.205229	0.0851848	0.120044	0.000101227	0.0360719			LRBA	NM_006726	Body	Island	F	GGGCGCGAGGTCCCCTAGATCCTTAGGCGGCGAGGCGTTCCGGGACGCACGCGGCCTCCC[CG]GAGAAGGCTGGAGGTCAAGCAGCCCAAGTCTCTGCCACTCCAGAGAAGTTAACTAAAGCT	chr4:151500763-151501299		RDMR	NA	4:151720244-151720830
cg24776326	0.744621	0.716707	0.735895	0.737626	0.699432	0.741227	0.643136	0.597987	0.609778	0.586833	0.729251	0.609433	0.119818	1.69e-05	0.013981							R	AAAATATAGGGGAGAGTGCAGTTTGGCTTTCACGCCTACCTCCAAAGGAGCTTGGAAGGC[CG]GGCCTGCTCCGTCAGAGGGGCCGCTCAGCTGGCCGGGCCTCCCTCCGTCGGCATACATCA				TRUE	5:2259790-2259869
cg21606287	0.855231	0.850003	0.890364	0.859843	0.882239	0.911671	0.737938	0.722509	0.798668	0.766038	0.874892	0.756288	0.118604	0.00017385	0.0480098		rs78732157	CFB	NM_001710	Body		R	CTCCAGGCAGTGTACAGCATGATGAGCTGGCCAGATGACGTCCCTCCTGAAGGCTGGAAC[CG]CACCCGCCATGTCATCATCCTCATGACTGATGGTCAGAAGGGACCTCTCTCCTGTCCCAG				NA
cg23352146	0.884448	0.910225	0.869066	0.859444	0.853773	0.885699	0.793791	0.740253	0.74552	0.76654	0.877109	0.761526	0.115583	4.03e-05	0.0227328			TEAD1	NM_021961	5UTR		F	TAGATGGGCCTTCCGACTTTCGTCCAGCCTGACTCCTTCTGCTGAGATGCGGAGAGCCCG[CG]GAAACCAAATGACTTCATTTGCTCTGGCACTTAAGAACCGAATTCACTTCCGTGGTGGTG				NA	11:12658494-12658558
cg12279968	0.880604	0.85916	0.864451	0.878855	0.880928	0.858637	0.719453	0.802318	0.727987	0.772541	0.870439	0.755575	0.114864	0.000109281	0.0376194			LOC100133612	NR_024455	Body	S_Shore	F	AAAGTGACTTCTACCCTGTCACAGGGGTGAGGAAAATGGGTCCCCAGGCTGTGAAGGCCT[CG]TCCCTCCCCACGGCCATGGGAACCGGACTGAGGTTCCTTACTTGGCTGGACACAGTTTGA	chr1:3824219-3824456			NA
cg16507965	0.134125	0.15934	0.162838	0.198003	0.205528	0.122515	0.0478846	0.0480503	0.0549484	0.0470024	0.163725	0.0494714	0.114253	0.000150281	0.0445871			ARX	NM_139058	TSS200	Island	R	GGCGCTGAGCTCTGGAGTCTCTCTCCTCCACGTGCTGAGAGGCGCCCTCTGATTGGCTCT[CG]CCAGAGGCCGGGCTGCGTCGGCCTGTGGGCGCGGCGCAAAGCCCGGACTGGATTCCAGAG	chrX:25033664-25034712		DMR	NA	X:24943254-24944157	X:25034133-25034727	Unclassified_Cell_type_specific
cg01450600	0.924781	0.880795	0.9425	0.917868	0.914088	0.917985	0.841005	0.805857	0.757956	0.805903	0.916336	0.80268	0.113656	0.000152103	0.0449351			FAM160B1	NM_001135051	Body		R	CTGTAAACATGCCTGCAAGTTCTCCCAGCTCCCCTTTTGGGGCCTGAAAATTTATCTCTT[CG]CAGTGAGCGGAAATATTTTCCTTAGCTGGGTCCCCTGTTTTATGCCTTTGATTTACAGAA				TRUE
cg04451448	0.208524	0.174558	0.191255	0.212953	0.205924	0.171175	0.0948609	0.0628139	0.0772073	0.0873578	0.194065	0.08056	0.113505	5.43e-06	0.0075304			ZNF718	NM_001039127	Body	S_Shelf	R	CCTTTCCCTCCCCTGCCTCTTCAGTGCCTGCCTGATAAAGTGGTGCCTGTTGGTCACACT[CG]CTACTCATTAAGTCACCTTTCCTGGGGGAAATTCCTCGCCTTGGGTATGGGAGGTTCCAT	chr4:107146-107898			NA
cg19965031	0.822711	0.824413	0.822028	0.879661	0.847362	0.870697	0.757174	0.713285	0.734747	0.722878	0.844479	0.732021	0.112458	7.35e-05	0.0307889			CCDC85C	NM_001144995	Body		R	TGTGGGCCAAGGAGCTGGAGACTGCCTGCAGCAGGCACCCTTCCACGGGGCATCTCAGAG[CG]TGATCCCCAGAGCCCCCAACCCTAACCCAGCACCCGCAAGTCTCTGGAAGGCAGCGGCAA				TRUE
cg00742098	0.741016	0.706631	0.770081	0.741451	0.735448	0.752628	0.63266	0.663544	0.600135	0.620153	0.741209	0.629123	0.112086	7.06e-05	0.0301727							R	GGACAGAGTTAAGTAACATTGCATACTTGCATTGCATTTCATTTCCTTCTTGAAGATTCT[CG]ATTCTCCTCAGCTAATTAAAAGTTCTTAGAAGTTCACCTATAAAGAGAATATTTAGCATT				TRUE
cg06651376	0.937284	0.94385	0.942794	0.947275	0.902946	0.943578	0.825945	0.802573	0.832766	0.836399	0.936288	0.824421	0.111867	4.93e-06	0.00706674			SMYD4	NM_052928	Body		R	CTTGCCCCTTTCTAATCCGCTGTGACGCCCGGATGGTGGCGACAGTGCTAATGAAGGACA[CG]CTGGTGTTGGGGCTACAGGAGTGGTTCAGGAGGCTGATAACAGGGAAGATGCCTGTGGCA				TRUE		17:1690706-1691355	Unclassified_Cell_type_specific
cg25397191	0.883061	0.862217	0.888686	0.896012	0.86716	0.906485	0.747436	0.823473	0.750105	0.769775	0.883937	0.772697	0.11124	0.000140433	0.0429675			PRKACA;PRKACA	NM_207518;NM_002730	TSS200;Body	N_Shelf	R	GGACTCAGCCTCACCATCGCTGGAGTTGGAAGCCATCACTCAGTCCTGTTCTCAGGGCAC[CG]GCACTACGGTGGCTGGGAAGGCTCATGAGACCTGCCGTGTCTGTTCGGCTGTCTGTCCCC	chr19:14228461-14229264	low-CpG:14085979-14086004		NA
cg21123417	0.688938	0.656838	0.673804	0.656838	0.672759	0.719139	0.548266	0.575097	0.557449	0.587189	0.678053	0.567	0.111052	4.23e-05	0.0233602	rs6894574		SLC12A7	NM_006598	Body	S_Shelf	F	GTGCAGACACCACCGCCAGTATCCTGTAAACCAGGAGAGCGCCGGGAGATCCCAGCTCAC[CG]TCAGAGGCACTGGAAGCAAGGAAGCCTGGCTGGAAGGTCCTGGCAAGCTATGGCCAGACA	chr5:1099394-1099736		CDMR	TRUE		5:1103438-1105261	Promoter_Associated_Cell_type_specific
cg18804680	0.693603	0.678167	0.721923	0.732317	0.687675	0.725854	0.615621	0.557387	0.597008	0.612685	0.70659	0.595675	0.110915	0.000107575	0.0372989			MIR665	NR_030617	TSS200		R	GGGCTGTGCTCCCACACAGAGCCCTCCAAAGGGACCCGGCCCACAGGATGGATGGACAGA[CG]TTGGAGAGATGGTGCCCCTTTGTGCCCAGGGTGGAGGGGGTGGGGCTTTGGCGGACCAGG				TRUE
cg27112809	0.208936	0.218186	0.211912	0.187122	0.234643	0.172264	0.0936193	0.0573356	0.121618	0.108202	0.205511	0.0951938	0.110317	0.000115987	0.0390856			LOC400578	NR_029392	TSS1500		R	CCCGTTCCTGGAGCACTTGGGGCCAGTGGGGCCTTGGCACAGGTGGCTTTGTGGCAACTG[CG]TCCCCAGGCAGTGAGTCAGCCCTTCAGAAGAACTCCCTGCCCCACAGTGACAGCCTTGGC				NA
cg26277754	0.846188	0.838358	0.854355	0.817096	0.852397	0.811683	0.740281	0.740701	0.724759	0.700142	0.836679	0.726471	0.110209	1.57e-05	0.0132959							R	CTAAGACTGCAAGTTTCATCTTCCGAAAGGCTGCATTTATAAGCAGGCTGCCAGAGGCTG[CG]CTTTCTTTCTCACTCTTTGCATCCAGGAGCCTGGAGGATCTTGCTGCCTACCCCCCGCCC				TRUE	5:50708790-50709092
cg18709710	0.721196	0.699809	0.749731	0.722196	0.721341	0.683444	0.592015	0.595652	0.63414	0.605666	0.716286	0.606868	0.109418	4.6e-05	0.0241641						N_Shelf	R	TTCCAGTCTGGGTGACAGAACCCCTGTCTCTAAGAACAACACAAAAAACTGGGCGTTGGC[CG]GGTGCTGTGGCTCATGCCTGTAATCCCAGCACTTTGGGAGGCCAAGGCGGGTGGATCACA	chr19:36630420-36631142			NA
cg02829688	0.156354	0.174843	0.166777	0.147457	0.125767	0.124908	0.0396404	0.0346304	0.0445505	0.0421569	0.149351	0.0402446	0.109106	7.53e-06	0.00923046			TBX15	NM_152380	5UTR	Island	F	GGAGGAGGAAATCCCTCCACAGAAGGTTTACATTATTTCGCTCCGCGGGAGACCCGGCTT[CG]GCAGCACTTAGCAGAAGATTTTGGCGGGAAAGGCCCAAGCCCTAGCTGAGGACTCCGGGT	chr1:119526782-119527192		DMR	NA	1:119328250-119329069
cg19321263	0.893872	0.878359	0.892151	0.890168	0.914822	0.892758	0.820914	0.745695	0.790691	0.782534	0.893688	0.784959	0.10873	4.47e-05	0.0237872	rs2284165		TRIM26	NM_003449	Body		F	CAGAGCCGAGCAGTGGGGCTGCGGCAATGAGTCATGGCAAGCTCCCGGAGGGGATGTGCC[CG]GTTACTAAGAGAGAGCATCAAGAAAGTTCTTCACGGGGGTGTACAGCAGGAGAAGCAGGG				NA
cg10827485	0.495349	0.517171	0.511983	0.510449	0.462493	0.464436	0.384429	0.366496	0.406852	0.385365	0.493647	0.385785	0.107861	6.02e-05	0.0274602	rs35010360		GPR123	NM_001083909	Body	S_Shelf	F	AAATGCTCCTGGGAACCGAGCTGATCCGCAGGGCCTGTGCCTTCGCCTATAACAGTCCCT[CG]GCCTGTGGGGGACCCCAAAGCTCCCAGCCGCCCTCCCCGCAGGGCCTGTGCCTTCGCCTT	chr10:134925815-134926878			NA	10:134779714-134779904
cg02974659	0.903903	0.927498	0.904482	0.911814	0.902198	0.925921	0.842971	0.824749	0.797527	0.757685	0.912636	0.805733	0.106903	0.000140737	0.0429945							R	CGCGGGCAGAAGAGCAGGACAGGCACCCGCTGGCCGGGAGGTCATTGACTGGCAGAACGA[CG]CGGAATTTGGCTGGAGCAGTCGGAGGAGAGCCCAGGACGCCCAGCAGCCCGACTCCAGAA				NA	10:29471714-29471866
cg02879656	0.785659	0.791267	0.784931	0.80859	0.775404	0.807829	0.717688	0.67097	0.689896	0.666829	0.79228	0.686346	0.105934	1.48e-05	0.0129729			LDB3;LDB3;LDB3;LDB3;LDB3;LDB3	NM_001171611;NM_001080116;NM_001080115;NM_001080114;NM_007078;NM_001171610	Body;Body;Body;Body;Body;Body		R	CGGCAGAGACCCTGAGGGAGATGGCTCAGATGTACCAGATGAGCCTCCGAGGGAAGGCCT[CG]GGTGTCGGACTCCCAGGAGGGTAGGTAACGGACATACAGCTCTCCACAGGTGGCCTGGGC				NA	10:88431099-88431601
cg03201096	0.889928	0.90036	0.90656	0.86792	0.887116	0.83358	0.770602	0.748027	0.787675	0.797597	0.880911	0.775975	0.104935	0.000184941	0.0495536	rs3793254		CHN2;CHN2	NM_001039936;NM_004067	TSS1500;Body		F	CAGGATGAGGCAGCACATGGGTGTACCGAGGCAGCAGGACACAGTGTTGAGGAGCATGGG[CG]CTGGACACAGATGCTTTGTGTTCTAGCCCTGGTTCTGCCACTTAAACTAGGCTGCATGTC				NA
cg05953316	0.742344	0.720849	0.783389	0.756901	0.723565	0.770855	0.640484	0.633106	0.663145	0.645995	0.74965	0.645683	0.103968	6.96e-05	0.0298891						S_Shelf	F	TGGCGTCCAGCGAAATGCCTCCCCCACCCCACCCAGTGGTTGGGCCTGTGGGGTAGAAAA[CG]AACTGGGGGATTGGGATTCACTGGTGTACTCAACAGATGCATACGAGGCCCCTGTTGCAG	chr16:29296481-29296721			NA	16:29207926-29208209
cg05093535	0.846513	0.818694	0.847857	0.833293	0.843781	0.838371	0.719025	0.753521	0.706003	0.761936	0.838085	0.735121	0.102963	2.62e-05	0.0175905			AFF3;AFF3	NM_001025108;NM_002285	Body;Body		F	TTCCACTATGAGAACTTCATTACTCTGAGTCATAATTGTGTGTTTAATGTTTACCTTTGT[CG]CTAAGCTGAAAGCTCCAGAGTCTAGGGAGAATGGCAAGACCAAGGAAGGGTCTCAGCATT				TRUE
cg14537533	0.18366	0.202319	0.184892	0.198058	0.189984	0.224953	0.117751	0.0858898	0.0933078	0.0836817	0.197311	0.0951574	0.102154	7.17e-06	0.00892421			KRT7	NM_005556	TSS200	Island	R	TCCGGACCATCCCTGCTTGGACTGAAAGCCTGGGCTTCGGCGGGGCGGGCGGGCAGAGGG[CG]GAGGGCGGCCCCAGGAGGGGCCTGGCAGCAGAGAAAGGTGGCCCGCGGCAGCCCCGCCCC	chr12:52626793-52627577			NA	12:50913081-50913793
cg04495313	0.666863	0.667582	0.69203	0.696129	0.685801	0.699779	0.587255	0.59797	0.565648	0.579673	0.684697	0.582636	0.102061	3.48e-06	0.00573087	rs75968778						F	GGAGCCGGGAACAGGCGGGAGCCCTGCCCGGGTCGGAGCTGGCGTGGCACGAGCCCTGCC[CG]CCTGGGTGCAGCCTCCCCCACAGGCTCGGAAATGCCTGCTCCTGCTACCTGGCCTGTATC				NA	4:42042748-42043040
cg17008486	0.899669	0.912056	0.91234	0.920958	0.883907	0.932922	0.824298	0.839052	0.782734	0.792454	0.910308	0.809634	0.100674	7.53e-05	0.0311207							F	CCTCTTTCCTGCCGCGCATTCTGCTCAGCTGGGCGGCGAGGAGCTGGCCCAGAGCGGCAC[CG]CGAGCTCCCTCACCGCCGTCTGCCTGCCATTTGCTGCCACTGGGGACCTGCGACTGCTTC				NA	8:25599053-25599154
cg02195151	0.159417	0.140672	0.140317	0.130888	0.148279	0.194554	0.046763	0.035561	0.0646802	0.0603579	0.152354	0.0518405	0.100514	4.83e-05	0.0245672						Island	R	CTGGCACGCACGGAGCCCTTTCATCACCAGCGCAGAAATCTAATTAGTGTGGGATTAAGC[CG]GCCACAAACCAGCGAGCCGGGAAGGCTCCGGCAAGGGCAGATGAAGCCCCGGGGCGAGGA	chr16:1069294-1070214			NA	16:1009552-1010177
cg18811318	0.471578	0.438337	0.480548	0.460051	0.479127	0.42117	0.567146	0.545983	0.575965	0.545643	0.458468	0.558684	-0.100216	8.13e-05	0.032135	rs1030055		SHISA6	NM_207386	Body	N_Shelf	F	CTGAGTCAATAGTATCACCTATGTCCAAGCACAGAGGTCCAGGAAAGGAGGATGGGGATT[CG]AATCAGGGGTGAGGCAGAAAGCACACCTGCCACAGACATGGTCCTCATTAATACAAAACA	chr17:11461071-11461437			NA
cg26772386	0.581143	0.565272	0.564276	0.565619	0.542547	0.574632	0.691138	0.67047	0.668702	0.633835	0.565581	0.666036	-0.100455	2.34e-05	0.0168388	rs35729571		PDE9A;PDE9A;PDE9A;PDE9A;PDE9A;PDE9A;PDE9A;PDE9A;PDE9A;PDE9A;PDE9A;PDE9A;PDE9A;PDE9A;PDE9A;PDE9A;PDE9A;PDE9A;PDE9A;PDE9A	NM_001001582;NM_001001568;NM_001001573;NM_001001567;NM_001001578;NM_002606;NM_001001580;NM_001001579;NM_001001581;NM_001001571;NM_001001584;NM_001001576;NM_001001585;NM_001001574;NM_001001572;NM_001001569;NM_001001570;NM_001001577;NM_001001583;NM_001001575	Body;Body;5UTR;Body;Body;Body;5UTR;5UTR;Body;Body;5UTR;5UTR;5UTR;Body;5UTR;Body;Body;Body;Body;Body	S_Shelf	F	ATAGATGCATAGGGTGTGGATCTAACCGGGTACAGGTGATGCGGAAACGGATCTAGACAG[CG]ATGTGGAAATGGATCTAGACAGCGATGTGGATGTGATCTAGATAATGTGGCTCTGGACGT	chr21:44106168-44106546			NA	21:42983104-42983552
cg00593446	0.255714	0.253295	0.261576	0.249232	0.252982	0.29782	0.334519	0.355596	0.35268	0.40645	0.26177	0.362311	-0.100541	0.00017541	0.0481998			NINL	NM_025176	5UTR	N_Shore	R	AACCTAAGAGCTTCTCCACAGCAAAAGAAACTCTTCAGAGTGAACAGGCAACCTACAGAA[CG]GGGTAAAATTTTTGCAATCTACCCTTCTGACAAAGGTCTAATATCCAGAATATAGAAGGA	chr20:25565437-25566547			NA
cg20643897	0.113948	0.11719	0.11622	0.11776	0.161002	0.126249	0.209527	0.240244	0.228232	0.226466	0.125395	0.226117	-0.100723	1.1e-05	0.0112425						Island	R	TAATAAACCGGCCCTTTCGGGGCCTGAATCACTGTAACTGCAGGCGCCGGGGCAGGTTTA[CG]CACAGCCCACCCTCCCACTGCCCGCCCCCGGCGCCGGCAGGCAGCCTCTTGTTTAGGAGA	chr8:142734083-142734331			NA	8:142803266-142803539
cg01801842	0.795156	0.782834	0.823708	0.788051	0.805177	0.782604	0.918549	0.856001	0.902271	0.911201	0.796255	0.897006	-0.100751	8.27e-05	0.0323974			POM121	NM_172020	Body	Island	F	TCCCATCATATCCGGGAGCCAACCCCCAGCCCGCATTTGGGGCCGCTGAGGGGCAGCCAC[CG]GGGGCCGCCAAGCCGGCCCTTGCCCCCAGCTTTGGCAGCTCTTTCACTTTTGGAAACTCT	chr7:72413249-72413793			NA	7:72051186-72051961
cg05886469	0.781381	0.771166	0.801806	0.786552	0.811438	0.744831	0.867828	0.905763	0.869054	0.892356	0.782862	0.88375	-0.100888	9.53e-05	0.0348862						S_Shelf	F	CCCACCAGAAGGAAGAAACTCCAAACACATCCGAGCACCAGAAGGAACAAACTCCGGACA[CG]CCGCCTTTAAGAACTGTGACACTCAGCGCGAGGGTCTGCGGCTTCATTCTTGAAGTTAGT	chr17:66201166-66202196			NA	17:63716444-63716715
cg05782445	0.147111	0.134533	0.146389	0.124123	0.129321	0.100203	0.232976	0.245513	0.237378	0.209572	0.13028	0.23136	-0.10108	1.34e-05	0.0123824			KCNK3	NM_002246	TSS1500	N_Shore	R	CCTCTCTGTCTCAGTCTGTTGCTCTCTCTGTTTCCATCTTTTGCTCTGTATTTTTCTGCC[CG]CCTCTCTTCTTTTTCTGTCTGAGTGCACCTCTGATTTTATCTCCTCCTCTGTCACACAGC	chr2:26915603-26916551			NA		2:26915102-26916051	Unclassified_Cell_type_specific
cg13322063	0.81524	0.818044	0.812914	0.876227	0.826252	0.788744	0.92547	0.925902	0.929025	0.916948	0.822903	0.924336	-0.101433	0.000139154	0.0428487		rs73769685					R	CAACAACTCAATTCAGGCAGGACTACTAATGGACCAGATCCTTCAGAAGTCGACAGAAGT[CG]ACATTTGGATCACCGCAACAGGAAAAGAACCATGACCAGCTACCAGCTAAAGGCAAAGGA				TRUE
cg18687914	0.397718	0.429115	0.406324	0.403443	0.372151	0.425584	0.491372	0.506775	0.507106	0.52345	0.405723	0.507176	-0.101453	2.52e-05	0.0172568	rs74195450					Island	F	AGAACACAAAGCATTCATACACTCCCGAGCAGGGAGAGCTGGACCAGGAGCGCCCCTCCG[CG]CTGCCCTTGCCAGAACGCCAGTGGAGCTGGCAGCCGAGTGTGCCGCTCCCGCCCTCAGAG	chr7:57927782-57929148			NA	7:57931733-57933090
cg07062388	0.767362	0.78641	0.78694	0.78154	0.763135	0.726563	0.853935	0.898854	0.850504	0.880095	0.768658	0.870847	-0.102189	0.000122286	0.0401728			LMBRD1	NM_018368	TSS1500	S_Shore	F	TCTGAATAAAAGTTGACTAGCTGCCCAAATCACTCTAATTTACTGGCACTGGTGCCCAGC[CG]GGATAACTGGTTGGCTGGACATGAACTTATCACATGATGTTATAGCCTTTCTATTCAGAT	chr6:70506292-70507024			NA
cg06655097	0.713871	0.74531	0.757115	0.72575	0.706625	0.76187	0.858481	0.858747	0.805321	0.827393	0.73509	0.837486	-0.102395	0.000177367	0.0485731							R	CCTAGTATATATGCTATTAGATCCTTTGCCCTTACTTGTTTGACAGTGGTTTACCCAATA[CG]TGCTTTTTACTAATCCCTGAGATACAGAACTCCAGTGATTACAGGTCTAACATGAGTGGA				TRUE
cg21355828	0.0951535	0.111283	0.0875675	0.101671	0.146097	0.117017	0.215895	0.203514	0.185457	0.244679	0.109798	0.212386	-0.102588	0.000101747	0.0362296						Island	F	GGAAGGGGCCCTCGGTCACTAAGTCCTTCCTCGCGAAGCCCGCAGGCATCTCCAGCCGCG[CG]CAGTCCTGGGCGCTCCCGCCGCCGCCCACCGAGGCACAGGCACCTTCTCCGTGAGCCGGG	chr7:149389654-149389976			NA	7:149020545-149020875
cg27418099	0.797895	0.773163	0.774632	0.773483	0.744723	0.769422	0.875176	0.871436	0.864933	0.88847	0.772219	0.875004	-0.102784	4.64e-06	0.00680619			CBFA2T3;CBFA2T3	NM_175931;NM_005187	3UTR;3UTR	N_Shelf	F	AAAGACTATATACATTCACATTAACGTACACGCTCAGCTTCAGGCCTCTGGCGGGCTGTT[CG]TGGCTGGTTCAGTAGCTGGGTCACTCCCGTATTGCACTGAGTTCCTAGAACTCCTGATAG	chr16:88943427-88943669			NA	16:87468887-87469172	16:88941290-88941703	Unclassified_Cell_type_specific
cg00048759	0.279772	0.270776	0.2693	0.283551	0.25076	0.325769	0.380552	0.386429	0.384057	0.381252	0.279988	0.383073	-0.103085	4.35e-05	0.0236592			STAG3;GPC2	NM_012447;NM_152742	TSS200;TSS1500	Island	F	CCCAAGCCCACGTGAGAGGGCAGGACGCCTGAGAGCTTGAGGCCACACGAGGCTGTGGAG[CG]GCGTGACTCAAACGTGGCGCGCATCAGCTCGCACACTTCCAAACCTCGCGATAGCTACTG	chr7:99774733-99775583	high-CpG:99613314-99613542		NA	7:99612670-99613854	7:99774737-99775599	Promoter_Associated
cg01403811	0.424932	0.437503	0.478966	0.461334	0.482731	0.473757	0.579406	0.543676	0.580758	0.553833	0.45987	0.564418	-0.104548	7.65e-05	0.031228			ELFN2	NM_052906	Body	Island	F	GGTCGTAGTTCTTGGTGACGTTGTTGAAGACCACCAGCCAGGCCAGGAAGCCGAAGAGGT[CG]CACTCACAGTTGAAGGGGTTGCCGGCCAGCTCACACACCATCAGGCTGGCGAGGCTGGCA	chr22:37769170-37771587			NA	22:36098892-36101500
cg16664394	0.146968	0.145367	0.13736	0.121068	0.11775	0.0985263	0.273969	0.210031	0.216222	0.231105	0.12784	0.232832	-0.104992	0.000107471	0.0372989	rs1139579		CCNO	NM_021147	Body	Island	F	GTTGCAGAGCTGCTGCCGGGAGAAGGCGCCGCAGCAGAGGGCCAGAAGCTGCTTCACGCG[CG]GCGGGTGCACCTCCACCTGCAACACAGGGCGCACTCAACCCCGCTTTGCGGCTTCCCGGG	chr5:54527319-54527760			TRUE	5:54562966-54563576	5:54526326-54528222	Unclassified_Cell_type_specific
cg08447520	0.681913	0.691751	0.664846	0.665044	0.708497	0.676947	0.808025	0.7891	0.755645	0.794553	0.6815	0.786831	-0.105331	2.62e-05	0.0175905			DTX1	NM_004416	Body	N_Shelf	F	GTCTGCTTATGCCCATTTTCAACATGAGAAAACTGGGGCCCAGAGATGCTGAGTTGCCTA[CG]CACAGTCACAGAGCTGGAAAGTCAGAAAGTCAGGACTTGAAGTGAGGGCTGTCTGCCTCC	chr12:113515164-113515970			NA
cg17036492	0.380063	0.371585	0.382695	0.339262	0.369305	0.349884	0.443856	0.48759	0.47355	0.480206	0.365466	0.471301	-0.105835	1.7e-05	0.013987						S_Shore	R	CCCAGCTTTCCCACAGGCCCTACATGTCTGTGGGTTCCCTGCATGACCAGGTGATCTACC[CG]GACTCAGTGGAGGACATGCGAAGGAACGGCTACTCGGAGCAGGACCTGGAAGCCATCCTG	chr22:16867374-16868185			NA
cg17052964	0.572811	0.541112	0.557012	0.540756	0.55962	0.502023	0.641174	0.670446	0.655438	0.640594	0.545556	0.651913	-0.106357	5.45e-05	0.026121			SLC5A7	NM_021815	TSS1500	N_Shore	R	TCAGGGAGCCCATCACCAGGGACGCCAGGAACAGCTTCCAACAGGGCCCAGGGGAGGCCG[CG]GGAGAGGACCCCTTCCCTCTCAGAGAGACTCGTCAGGAAACAATTCCAGACTCTGACCTG	chr2:108602824-108603467			NA
cg10638657	0.16036	0.180848	0.154492	0.201985	0.119065	0.164565	0.278491	0.264288	0.276683	0.261725	0.163553	0.270297	-0.106744	8.11e-05	0.032135			HIST1H1D	NM_005320	TSS1500		R	TATTTCTCCCTCTTTCATTTGCAAATCTCTCTTCCAGGGCATTGTTCTGTGAATTCTTAC[CG]TCTCAACTTTATATAGATAAACTCATTTTTATCCAAATGTGCAGGGAAATTGGGTTTTTT				NA
cg23288755	0.134279	0.137564	0.136207	0.179168	0.175348	0.101766	0.272875	0.232248	0.24582	0.254841	0.144055	0.251446	-0.107391	0.000167955	0.0473109	rs80059300		GABRD	NM_000815	Body	Island	F	AGCTCGAGCGGCTTCTGCTGCCGGGAGCTGGCGGGCGGGCGGAGGGGGGGGCAGAAGCTG[CG]CGGTTATTTATATCCCCCGCAGCTGCTGGGGAAACATCCGCTCCAAGGTCGCCGACAGGA	chr1:1957046-1957386			NA	1:1946933-1947246	1:1956963-1957903	Unclassified_Cell_type_specific
cg26403416	0.107263	0.102925	0.0848344	0.0808413	0.129894	0.0679993	0.202384	0.214601	0.232917	0.162457	0.0956263	0.20309	-0.107464	0.000174565	0.0481052			TFF2	NM_005423	TSS200		R	CCTGCTCGGTGATACCTCTTCCTGCCCTGGACAGAGAGTTGGGTCATGCCAGGCTGCCAG[CG]TGGAAAACCGGCCACGTGCAGGTCTGGGGCTGGGCACACACAGGGTCACACCCAGGAAGG				NA
cg12245709	0.753291	0.755235	0.804301	0.73525	0.749243	0.770328	0.863528	0.884024	0.843875	0.88404	0.761275	0.868867	-0.107592	7.04e-05	0.0301295	rs58013982						F	AGGATCTGGAAGAAGGACAGGGAATTGCTGTAAAAAATAATCAGACGGTGGTTAGCGTAA[CG]TCTGCTCCTGACAGGCTTTCACTGAGCAGCAAATCCACACGCTCCTTGCGGCCTCATGGG				NA	11:351141-351433
cg01040624	0.828849	0.826542	0.800551	0.832298	0.791973	0.800141	0.938756	0.930327	0.897278	0.919157	0.813392	0.92138	-0.107987	1.35e-05	0.0123824			SLC12A8	NM_024628	Body		R	CAGATCTCTATCTGTACTCCCTCCCTTGGTGAGCTCAACTAGGCTCACGGCTTTGAATAC[CG]GCATTATACTGACAACTTCCAAATTTGAATCTCCAGCCTAAAACATTCCCCTGAAACCCA				TRUE
cg26684289	0.142663	0.141583	0.153789	0.154489	0.154218	0.152424	0.207543	0.272603	0.281177	0.270776	0.149861	0.258025	-0.108164	4.99e-05	0.0248477						Island	F	AGGCGGGAGGCGGCGGGAGGCGGGGGGCGGGGCCGCAGCTCCGCCCTCGGGAAATGGCTC[CG]CCTCCCTCGCCGGGAGCTGCCTTCAGGGGCCGTATGCAGCGACTCCCCACCCCGCGGGCC	chr12:1770701-1771476			NA	12:1640541-1642774	12:1770605-1771628	Promoter_Associated
cg12015737	0.773699	0.824946	0.787593	0.811806	0.85443	0.781208	0.923922	0.913818	0.92426	0.897171	0.805614	0.914793	-0.109179	0.000165469	0.0470179			HOXA5	NM_019102	TSS1500	Island	R	TGCCGCTCTTAAATGACAGGCGTCTATTAAAGATAGCTTTTGTGTAGTGTTTCTCCAAGG[CG]AGGTCAAATTCCATACACTTTTATAACCGTAGTCGATTTTTCTTTCGTGTGAATATGGTT	chr7:27182613-27185562		CDMR	NA		7:27182652-27184498	Unclassified
cg09333723	0.586903	0.572459	0.605015	0.574257	0.588991	0.535574	0.669927	0.67686	0.695305	0.70529	0.5772	0.686846	-0.109646	4.2e-05	0.0232128		rs77818000	LOC149620	NR_003928	TSS1500		R	CAGCCACACAGGGTCTGTGGTCAGGTATGTTACACCGGGGGCCCTGGGGCAGGCTGAATC[CG]AGGAAGTATCACAAAGGAAAGGAGCTTCCTGAGAAGAGAAGAACCAAGTGAAGGCCACTT				NA
cg11075561	0.554925	0.579186	0.561933	0.593208	0.542706	0.607141	0.701389	0.646373	0.685823	0.698414	0.573183	0.683	-0.109817	0.000128204	0.0409082							F	CTGGAAACTTTTCTTTATTGATACAGATGATGAGCAATGCGGTGATAAGTGTGTATCCCC[CG]GCTGTTTTCGCGTTTTCACTAAATTGATGGCTATGGGATTACCGGATTAACAAGGTGCAC				TRUE		6:36088373-36088671	Unclassified_Cell_type_specific
cg12729518	0.721065	0.705099	0.71019	0.731907	0.710237	0.660093	0.811934	0.839324	0.80123	0.812815	0.706432	0.816326	-0.109894	5.33e-05	0.0257529			MRGPRD	NM_198923	1stExon		R	TCCCCAGGGACCTGGTGGGCAGCCTGTGGCTCCTCCGGCTGCCCACCAGGAAGTAGATGA[CG]GGGTTGGCGCTGCTGCTTACGGACGAGGAGAGGCGTGACAAGCTGAAGCACAGGACCTGC				NA	11:68504119-68504248
cg13909582	0.117731	0.114411	0.120921	0.117589	0.0986496	0.0947985	0.201801	0.221682	0.236059	0.223907	0.110683	0.220862	-0.110179	7.19e-07	0.00201222	rs8179477		DMRTA2	NM_032110	Body	Island	F	CCCCACAAAAAGCCACGGGGGTCCAGAAAAAGAGGGTGGTGCTAGGCAGGCAGTAGGAAG[CG]AAGAGGAAAAGACATAGGAAAGCAGACCTGAGAAACCAGGGAGGGTGCGGAAGAAACTAG	chr1:50884228-50891471			NA		1:50886065-50886692	Unclassified_Cell_type_specific
cg10133465	0.242903	0.261308	0.26603	0.254051	0.263556	0.296746	0.40342	0.362878	0.3745	0.359724	0.264099	0.375131	-0.111032	1.62e-05	0.0135621			GDF6	NM_001001557	Body	N_Shelf	R	TTCCACACCTCGAGGGCTCGGCTCGATTCAGTCCCCTGGTCCAAAGAGTGTCGTTTGACC[CG]GGTTATTCAATACCCGAGGGGTTATCGAACTAATGGCTTTCCTTTTACTTAAAAGCCCCC	chr8:97169731-97170432			TRUE	8:97235947-97236671
cg17327828	0.63627	0.616396	0.665022	0.688161	0.657401	0.63274	0.754399	0.741642	0.759723	0.792624	0.649332	0.762097	-0.112765	9.63e-05	0.0350982		rs7493026	SNORD114-12;SNORD114-13	NR_003205;NR_003206	TSS200;TSS1500		F	GAACCATAAAATTTTTATAATTATTATACATGAATTACTGAATTTATCAACAAATAATGT[CG]AATTGCATGAAGAGAAAGTGGGCCCTTCCTGGACCAATGATGACAAATACCGGCGTATGA				NA
cg25017620	0.0929077	0.069416	0.0875162	0.0559322	0.0946912	0.0660811	0.175019	0.194915	0.203097	0.192974	0.0777574	0.191501	-0.113744	2.09e-06	0.00416357						Island	R	AGTGGGAGGAGCGGGCCTGGCGGCCGTGGGGGCGGGGCTGCTCCACTAACGGTTACTGGT[CG]CTGCTGCCGCCGCGCTCCTCCCCCGGCTGCGGCAGAGGCGCGCGCCTGCGTCCTGAGGAT	chr1:247802738-247803141	high-CpG:245869383-245869504		TRUE	1:245869280-245869790	1:247802634-247803094	Unclassified_Cell_type_specific
cg14298792	0.0644381	0.0708461	0.0651612	0.0763273	0.0688176	0.0417424	0.17892	0.165835	0.204083	0.164696	0.0645554	0.178384	-0.113828	2.12e-06	0.00420573			CHRFAM7A;CHRFAM7A	NM_139320;NM_148911	5UTR;5UTR	Island	R	CCCTAGAGCAGGTGGGCTGACTGAGGGCGACCATGGGTCCCAAGAGGGCTCCCGCAGCGG[CG]GGCTCCCACCTCGAGGCGCAGCGACAGGGGCCGAGAGGGGCCAGCAGCCCCCAAGCCAGC	chr15:30685087-30685891			NA	15:28472335-28473328
cg16002305	0.233143	0.20777	0.230693	0.22127	0.19864	0.176763	0.309727	0.313978	0.322645	0.355336	0.21138	0.325422	-0.114042	3.26e-05	0.0202406							R	TTTTATTTTCGCTGACTGCAGTCCGGGAGAATGCGCTCGGTCGGAGAATCTTTCGGGGCG[CG]GTTGACAGTTCTTTTTCCAAGAGGGGTCCTTCACATTTATCATGCCTCTTCCTCGGGGGC				NA	14:96949382-96949410
cg01863081	0.637853	0.643023	0.635538	0.677498	0.676863	0.664739	0.760324	0.750881	0.771358	0.798383	0.655919	0.770236	-0.114317	1.99e-05	0.0152518						N_Shore	R	GTCACTCTCTACAGCAAACAGCATCCCCACAAGCTCGCAGGAGGACGTCTGTGAGGTTCC[CG]TCTACGCACGTGCCCGGCTTCAGCGACCCCAGGAAAGGAGGGTCTCCACTTAATCTTCCA	chr8:144153650-144155395			NA	8:144224530-144224572
cg16376108	0.157079	0.160401	0.164949	0.123008	0.108701	0.118425	0.260556	0.263366	0.266683	0.226505	0.13876	0.254277	-0.115517	4.77e-05	0.0243866			IRX5	NM_005853	Body	Island	F	CTGACAGCCTGGGTTTCGCCCGCAGGAGGAGCTGAGCAGAAGGCGGCTTCGGGCTGCGAA[CG]GCTTCAGGGACCACCCACCCCTGCAGGCAAGGAGACGGAGGGCAGCCTCAGCGACTCGGA	chr16:54962422-54967805			NA	16:53523518-53525278
cg17779658	0.81701	0.821708	0.819174	0.803921	0.765794	0.775212	0.909577	0.906079	0.941096	0.907505	0.80047	0.916064	-0.115594	3.49e-05	0.0209231	rs79151688		C8orf75	NR_026765	TSS1500		F	GCCCTTGGAGATAGATGACCAATAGTGTAGAAAACATAAGCCTTCATAACAGGAAGGCAG[CG]ACTGCTCTCTGGGTGTTTACGGGATCTCTCTGTGTTAGATTAGAAGATAATATTTCTCCA				NA
cg12651645	0.734183	0.728896	0.724829	0.715679	0.682158	0.710891	0.839214	0.856371	0.815443	0.816414	0.716106	0.83186	-0.115754	1.34e-05	0.0123824			PCSK6;PCSK6	NM_138319;NM_002570	3UTR;3UTR		R	GCAGGTAGACTGCTGGCCCTTTGTCACATGTGAGGATGGCCCAGGGTTCGCCAGCTGGGC[CG]GGGAGATTTACTACACAGCCGCAGAAAAGCACGGGGAGAAGAGTGATGTGTGATGCCAAG				NA
cg10628785	0.618382	0.590918	0.594864	0.548633	0.573253	0.615406	0.71077	0.702161	0.733876	0.677208	0.590243	0.706004	-0.115761	0.000102444	0.0363175			C3	NM_000064	Body	S_Shore	F	GACGCACCGTGATGCTCAAGGGCTTCTGGCTGGGGTGTGTGTTGATGCTGAGTTTGGCCA[CG]CCATCTCCCTGGGTTAGAGACTGCACAGTGTCCTCGCCCTGGACTGCCACGGGGACTCGG	chr19:6710625-6710828	low-CpG:6663318-6663625		NA
cg00937359	0.207798	0.202394	0.228413	0.224816	0.169857	0.143365	0.307135	0.316229	0.319693	0.306877	0.196107	0.312483	-0.116376	0.000139306	0.0428487			SYNCRIP;SYNCRIP;SYNCRIP;SYNCRIP;SYNCRIP;SYNCRIP	NM_001159675;NM_006372;NM_001159674;NM_001159677;NM_001159676;NM_001159673	Body;Body;Body;Body;Body;5UTR	N_Shore	R	AATAATCAGCTAACTTCTTTTACATCTTTTATCTCCAAAGTCTGATAACTCTGAACACTA[CG]GTATTTTTACAGTATACAGACTTACGAATCCTAGAATCAACCAACAAAGTACCAAGCATG	chr6:86351551-86353914			NA
cg12348202	0.0782547	0.060329	0.066791	0.0995157	0.0700913	0.129665	0.204282	0.235579	0.170994	0.19211	0.0841078	0.200741	-0.116633	0.000133311	0.0419439			PTPRN2;PTPRN2;PTPRN2	NM_130843;NM_130842;NM_002847	TSS1500;TSS1500;TSS1500	Island	R	GCGCGCGTCGAATTAACGCCTTCCAACCGTTTCTTTAATTTAAACGTAACGGGCCACTTG[CG]CATCGGGGCGCGCGGAGGTGGACCCAGTCGACCTCCCCTGCAGCGCGGGCGGCGCCCAGG	chr7:158379328-158381221		DMR	NA	7:158072055-158074219	7:158379935-158381567	Unclassified
cg06616057	0.329848	0.34839	0.320618	0.393617	0.334297	0.334477	0.485522	0.461997	0.468287	0.427495	0.343541	0.460825	-0.117284	9.86e-05	0.0354634			G0S2	NM_015714	TSS1500	N_Shore	R	TCCCCCTTGCCTTCTCCTCTCTGATCCATTGCCACACACGTGGGAAGGTGACAACCCTTC[CG]AATAAAAATGAAAGCTTTCTTCTTTAGATGGAACCCCCAAATTCCCTCATTATTTATAAT	chr1:209848443-209849428			TRUE		1:209847982-209848326	Unclassified_Cell_type_specific
cg25995397	0.568586	0.578923	0.601953	0.555144	0.529364	0.58693	0.662859	0.714168	0.667298	0.706086	0.57015	0.687603	-0.117453	0.000107443	0.0372989			NOTO	NM_001134462	Body	S_Shelf	R	CAATGTTCCAGGCTTAAGCACTCCTCCTTAGCTTCCTGAGTAGCAGGGACCACAGGCATG[CG]CTACCATACTCAACTAATTTAAAACATTTTTTTTTGTAGAGATGGAATCTCACAATGCCT	chr2:73429283-73430647			NA
cg04181864	0.771875	0.750829	0.767917	0.748032	0.725473	0.707831	0.878924	0.858395	0.855115	0.859762	0.745326	0.863049	-0.117723	2.1e-05	0.0159006			ARHGAP8;PRR5-ARHGAP8;ARHGAP8	NM_181335;NM_181334;NM_001017526	5UTR;Body;5UTR	S_Shore	R	GGAGAATGCACTGACTTCCTTTAATCTTCTTTGCCGCAGAGCTGCAGAGAGACAAGGCGG[CG]GCGGCTGCTGTGCTGGGTGCAGTGAGGAAGAGGCCCTCGGTGGTGCCCATGGCTGGCCAG	chr22:45182016-45182223			NA	22:43560739-43561026
cg00130707	0.595732	0.623645	0.641958	0.637619	0.653208	0.566962	0.743377	0.736786	0.746502	0.724727	0.619854	0.737848	-0.117994	0.000122579	0.0402409							F	TGTCCCATTTCTTCCAAGTCAAAGGGTCTGGAGGTGGCAGAAGGCTCCCATCTTACCCCC[CG]CCAAGGCCCATGATCTGGGAGGATGGGGAGACCCCTGTCATCACTCCAGGAGGCTCTAGG				TRUE
cg07415388	0.70954	0.69399	0.675415	0.742427	0.710001	0.660781	0.82323	0.834657	0.791364	0.817745	0.698692	0.816749	-0.118057	9.28e-05	0.0345046			MIR33B;SREBF1;SREBF1	NR_030361;NM_004176;NM_001005291	TSS200;Body;Body	S_Shore	F	GCAACAGCAATGCACCGCGGGGCCGCCCGCCTCTCTCGGCCCCCACACCCGCCACCGGCC[CG]GGAGCAGCTGTCCAGCCCTCCTGATGCAGGGCCTCCAAAGGGATCCTACCACACCATCCA	chr17:17715696-17716219			NA
cg25287474	0.0648686	0.0719138	0.0654322	0.103689	0.0833687	0.0692648	0.194515	0.1624	0.217247	0.204409	0.0764229	0.194643	-0.11822	9.47e-06	0.0103297			ZDHHC21	NM_178566	TSS200	Island	F	GCTGAGGGCCGAAACTCCTGCAATCGCGCCGCAGCCCCAGAGCCGCGGACCCAGGCAGAC[CG]CACTCTCCAGAGCGCTTGCACCTGGCGCGCCTGGGCGCCTCTGCCCCTCCCCAGCCCTAC	chr9:14693030-14693576			NA	9:14683005-14683568	9:14692775-14693902	Promoter_Associated
cg13894192	0.166562	0.173145	0.169037	0.156268	0.189562	0.123974	0.249868	0.308573	0.280404	0.288252	0.163091	0.281774	-0.118683	4.29e-05	0.0234774			CD81	NM_004356	TSS1500	N_Shore	F	AAAGCTTGCTGTCTTTGCAAAGCCAACCACTGTGGCATCAACTCCTTCAGGAAGCCCTCC[CG]GATTGTCCAAGGTGCTCACCTCCTTTGGGGAGCCCTCCCAGATTGTCCAAGGTGCTTGAG	chr11:2398223-2399598			NA
cg07121199	0.239339	0.249766	0.222932	0.216415	0.216505	0.280306	0.372765	0.380652	0.334399	0.338368	0.237544	0.356546	-0.119002	6.5e-05	0.0287467			MFSD4	NM_181644	TSS1500	Island	R	AAGTCCATCTGTGAAGCGCCTAGGTTTAAAGGGGTCCGGGTTTCCTCCACTGCCACAGCC[CG]GGTGCGGGGAGAGGGCCCCTAGCCTTATCCGGAGATACAGGATGTCTCGGGCTCTCCATC	chr1:205537751-205538443			NA
cg03938978	0.805037	0.809644	0.779459	0.844127	0.837323	0.760758	0.905346	0.938179	0.934004	0.927753	0.806058	0.92632	-0.120262	0.000125227	0.0404461			IL18RAP	NM_003853	Body		R	CCTTGGCTTAGGTGAGGTCTTAGTTACGGCTCTGTGTCCTCCCACCATTACGTTCTCATG[CG]ATTTATGACACGCCTCTCCCCTGAATTCTGATCTTTATATGTTATCACTGCGTCCTCTGA			DMR	NA
cg00657674	0.582116	0.600952	0.576362	0.624014	0.599337	0.590612	0.664192	0.711417	0.753432	0.735437	0.595565	0.71612	-0.120554	0.000128244	0.0409082			ZPLD1	NM_175056	3UTR		F	GTATTGAAATATGCTGGTAAATCTATTTCAGATACTTTAAGTGAATTGCCATTGATTCTA[CG]ATTAAGTTCTGTGAATAGGACATTATATCATTTAAGCTGTTTTGTCAATTTGATTTTTAT				NA
cg11673840	0.16796	0.167072	0.17896	0.11753	0.134722	0.110089	0.265728	0.229564	0.293865	0.277627	0.146056	0.266696	-0.120641	0.000175104	0.0481998			IGF2BP1;IGF2BP1	NM_006546;NM_001160423	Body;Body	Island	R	ACGCTTGCGGGGCTGGTGCCCAGATGTTTGCCCATCGTCATCAGGGGGCACTAAGGACCC[CG]AGGAGCACGGGGATGTCTGCCGGGTCCTTCTCATGGTGCGGTGGGAAGCTGCCGAAGACA	chr17:47091973-47092211			TRUE	17:44445799-44447196
cg24229750	0.540569	0.548629	0.553894	0.536832	0.508921	0.577825	0.64996	0.70917	0.639877	0.6624	0.544445	0.665352	-0.120907	8.99e-05	0.0340232			UBQLN3	NM_017481	TSS200		R	CCTCAGTGCTGACGTCACAGCCTCACACAGAGAAGATTCTTGAGACTTCTCTAAGGAGCT[CG]GGATCCCTGGGAACTCTTGCTCTCCCATCTTTTACCACTTCTACTTCCTCCACCTCAAGT				NA
cg14886530	0.706278	0.724248	0.681699	0.706541	0.654892	0.701778	0.843187	0.797033	0.792315	0.838601	0.695906	0.817784	-0.121878	7.07e-05	0.0301892							R	TTTCTGACTTCCACAGCTGCAGGAAATAACGAGGGTATTGAAAGATGGAGCGCTCCCCTC[CG]GCAGGGTCATGTGGTGGGAGGCTTAGAAGCAGATTCCAGTCGCGATTTCCGTGCCAGGAC				NA	17:69769759-69769827
cg09062462	0.691435	0.713914	0.677803	0.692068	0.691109	0.689359	0.835475	0.80454	0.792748	0.828807	0.692615	0.815393	-0.122778	1.73e-06	0.00363372						Island	R	CTAAAATGCATCCTGAGGCCTGTCCATCGCGGATTTGAGAAGAGCCGCAGCAGCAGAACA[CG]CCATTAGGCGATAATGGCCCGGGCCCGCTTCAGTCATAGGGCCGGGAAATGAGGGTGATT	chr1:85220018-85220338			NA	1:84992607-84992926
cg11344566	0.114563	0.138937	0.114908	0.1326	0.147205	0.104894	0.270439	0.280836	0.207902	0.239762	0.125518	0.249735	-0.124217	4.28e-05	0.023453	rs77182849		CNTNAP5;CNTNAP5	NM_130773;NM_130773	5UTR;1stExon	Island	F	CCCGCTCGCCTATAAGGAGCTGTCCGCCACCCGGGTGCTGATTCCAGCTCTCGCGCCCGA[CG]AGGTGGATTTGGCTGTCCACCGAGCTCCGGCGCCTGTCGTTCTAATTGGGTTTGGATTTG	chr2:124782252-124783255			NA	2:124499096-124499826
cg20023120	0.0801206	0.082157	0.0792494	0.0645095	0.0904302	0.10343	0.165019	0.186729	0.266233	0.222191	0.0833162	0.210043	-0.126727	0.000141017	0.0430258						N_Shore	R	CTTTCTTTCAGACTCAATGCGAGGAAGGAATCTTGCCTCTCGTCTCCTTTTACAGTACAG[CG]CTGAGGTGGGGGCGGGGAAGGAGACCCGGCAGGAAACATGTCTTTGTGGGTTTGCCGCTT	chr11:69831571-69832484			TRUE
cg21453656	0.767069	0.722624	0.759174	0.708757	0.748602	0.680921	0.838723	0.861755	0.871424	0.860298	0.731191	0.85805	-0.126859	9.73e-05	0.0352288	rs75971703		USP13	NM_003940	3UTR		F	ATTAAGCATATCTGAAAAAAGCAAGTAAATATTTTAACAAAACTATGACTCAGGAACCTT[CG]AGAAGATTAGTTCCCCACTTAGATTTTTAAGGAGTAAAAAGGGCTGAGTTATGCCTTTAA				NA
cg10906284	0.0823883	0.107909	0.101979	0.116704	0.122945	0.125988	0.264864	0.19523	0.22938	0.257216	0.109652	0.236673	-0.12702	2.81e-05	0.0184599			AVPR1A	NM_000706	1stExon	Island	F	TCTTGCGCGGCGTCCGGTGCAGAGCCAGCAGTACGCTGCTGTTGCCCAGCACGGCCACCG[CG]AAAGTCACCGCCAGCACGGCGATCTCCAGTTTGGCCAGCTCCTCGTTGCGCACGTCCCTC	chr12:63543636-63544967		DMR	TRUE	12:61829969-61831712
cg14520832	0.740969	0.750582	0.758718	0.700761	0.779098	0.729062	0.852112	0.908001	0.838519	0.884351	0.743198	0.870746	-0.127548	0.000123743	0.0403019						S_Shelf	F	CGCCGTGCAGGAAGTCCCGGGGCAATAGGGCAGGAAAAGGAAAGGAAGACATACATGATC[CG]ACATGTAGAAAATCCTTTTAAGGCCGGGTGTCGTGGCTCACGTAATCCCAGCACTTTGGG	chr9:139526900-139527676			NA
cg11788586	0.596698	0.580024	0.603502	0.609791	0.520519	0.571958	0.710196	0.708117	0.710042	0.705637	0.580415	0.708498	-0.128083	5.83e-05	0.0270075			CHRM2;CHRM2;CHRM2;CHRM2;CHRM2;CHRM2;CHRM2;CHRM2	NM_001006631;NM_000739;NM_001006627;NM_001006628;NM_001006629;NM_001006632;NM_001006630;NM_001006626	5UTR;5UTR;5UTR;5UTR;5UTR;5UTR;5UTR;5UTR		R	TCCAATTGCATGTGTCCCTCGTGCATGAGGACTTTCAGCATGTGGCCTCTTTAATTTACC[CG]TATTGCTAGTTCCCTTCTTTCTGCAATTCTCCCTCTCACTGGTTTAGATTCTAAGATACA				TRUE
cg23580662	0.732468	0.717156	0.75287	0.810046	0.786859	0.732868	0.873101	0.89191	0.878794	0.895926	0.755378	0.884933	-0.129555	0.000128204	0.0409082			THSD7A	NM_015204	Body		R	TTGCCAGGCCTCAACTCTGACCACAGTCCCAGTGTATTTCATGGGTGTGAGGTCTGTTTC[CG]GTGTCTTAGTCTATCTTCTACTTCCATAGAGCTTAGCAGTTAGGAGCATGTGCACTCAGA				TRUE
cg11442608	0.762748	0.773135	0.760684	0.809139	0.833675	0.751297	0.905898	0.906597	0.911522	0.921325	0.781779	0.911335	-0.129556	5.63e-05	0.0265976							F	GATCTGGCCTGGTCAGTACTGTATAGTCCTTCTTGGTTGACCAAACCTCCCCTCAGTTCT[CG]ATGGCACTGTGGCTGCCCTACTGCCTTCAGGTACAGGCCACTTTCTCCCTACAGCAGGGA				TRUE
cg26910870	0.1152	0.115397	0.126425	0.158584	0.136757	0.126713	0.300557	0.291483	0.204149	0.241734	0.129846	0.259481	-0.129635	0.000169326	0.0475276	rs3128339		PRKCZ;PRKCZ;PRKCZ	NM_001033582;NM_002744;NM_001033581	5UTR;Body;5UTR	S_Shore	F	CTCTGCACTGTGTTTCTGCCTCCAGTTATGTGGGGTTTTCTGCACCCACAGCCACTCTGG[CG]CCAGCTGGGTGTCCTGTGTTTCCATTCAGCTCTGACATCAATTACCTGACGTTAGCGCAG	chr1:2046429-2046865			TRUE	1:2036308-2037600	1:2046472-2046934	Unclassified_Cell_type_specific
cg02494572	0.0374527	0.0416185	0.0373442	0.0443428	0.0503232	0.0528838	0.209416	0.133063	0.192086	0.161294	0.0439942	0.173965	-0.129971	1.29e-05	0.0121309						N_Shelf	F	AGGCATGCTCTGGAGGGCTCAGAACAGAGAGAGCTGCTCTGACCTGGGCAAAGTGGCCAG[CG]ACAGTAGTGTGCAACTAGGCTCCAAAGAAAACAATTTTTGCCATTTAGAGGTGTGGATGG	chr17:46627787-46628444			TRUE
cg07313626	0.34769	0.375391	0.335087	0.350567	0.351966	0.320276	0.440791	0.507653	0.482505	0.477547	0.34683	0.477124	-0.130294	1.78e-05	0.0144372						Island	R	CGGGAAAGCCCGCAGCCGCTGGACGCGGGAGGACATGGAGGTAGGCGGGAACACTCACCC[CG]CGATTTCGTGTGGTCCGCGAAGCTTTTTCTCTTCAGGACAACACTGCACAATGGCATCCA	chr1:247681399-247681951			NA	1:245747809-245748574
cg02206108	0.188666	0.185051	0.174532	0.174551	0.161853	0.121243	0.264016	0.329905	0.309087	0.290202	0.167649	0.298303	-0.130654	5.22e-05	0.0253999			CACNA1I;CACNA1I	NM_001003406;NM_021096	Body;Body	N_Shore	R	CCTTAAATGGTAAGATGGTATGGCATAGGAACCCCAGCCAGGACATTCAGACTGTCCAGC[CG]TCTTGGGTACATTTTTCCATTATCTCACCCTCAACCTGCAAGGTGTGGAGGGGACTGTGG	chr22:40081519-40082390			NA
cg02294420	0.479911	0.481279	0.506092	0.508021	0.538552	0.474549	0.676511	0.631875	0.604952	0.605233	0.498067	0.629643	-0.131576	9.05e-05	0.0341515							F	CCCCGATCCCCTTGGAAGAATTCGTTCTCTCGGTCAGAGCGACCTCGCACGCTGATCGGT[CG]AGGGACCCGCCATGCTCAGGGCTCAGCACCCCCGAGTTAAGGAGACAAGAGCAGCCATCT				NA	17:69621805-69621991
cg07669517	0.356271	0.331282	0.336217	0.358579	0.304402	0.317982	0.440482	0.52412	0.466736	0.432429	0.334122	0.465942	-0.13182	0.000150552	0.0446404			GLP2R	NM_004246	TSS200		R	CAGGGCCGAGAAGGAACTCTGAAGACTCCGTAGATTGCTCTAGACCGCCTCAGACACTCT[CG]GCGCAGCGTGGAGAGGATTTGTGCAAACATTTCCTCTGTGGACCAAGAGGAATGCAAGAG				NA
cg06291635	0.635218	0.635324	0.637894	0.660934	0.656284	0.602327	0.736542	0.766409	0.763241	0.813879	0.637997	0.770018	-0.132021	4.43e-05	0.0236592							F	TGACAGGTGTGTGGGGGGAGGAGGCAGCGGTACCAGATGGGCCACAGGACGCACAGGCAG[CG]CTCGGTGCTCATGGCACTCAGAAAGCTCAGGCCTGTAAAGTATAGAAAGGTCATCACAGG				NA	11:18950366-18950663
cg10283505	0.250047	0.261034	0.226466	0.245693	0.210633	0.205234	0.3749	0.38184	0.369235	0.335767	0.233184	0.365435	-0.132251	1.35e-05	0.0123824			FUT4;FUT4	NM_002033;NM_002033	1stExon;3UTR	Island	F	CCAAGAGCATACGGAACTTGGCCAGCTGGTTCGAGCGGTGAAGCCGCGCTCCCCTGGAAG[CG]ACCCAGGGGAGGCCAAGTTGTCAGCTTTTTGATCCTCTACTGTGCATCTCCTTGACTGCC	chr11:94276894-94278913			TRUE	11:93916543-93918561
cg18133076	0.817785	0.786645	0.763671	0.807711	0.796056	0.740546	0.924964	0.917565	0.902516	0.926643	0.785402	0.917922	-0.132519	2.48e-05	0.0172568			GPR111	NM_153839	TSS1500		F	ATAGTAAGAAGTAATCCTTTCTTATGGTTGTCATGTGTTAGCAGGGACCTCTTCTTATCA[CG]GTCACTCAGGGACCCAGTCTCATGGAGTAACTACTATTCTGAATTGCTGGCACCATGCAG				NA
cg16496592	0.581189	0.58036	0.587581	0.601236	0.642889	0.621071	0.76038	0.695699	0.742909	0.744447	0.602388	0.735858	-0.133471	4.79e-05	0.0244269		rs35889401	SLC2A14	NM_153449	Body		R	CCGCAAAGGTCTGCAGCTTCATTTTTGAGCCCAGCGAGACTACGAGGCCACCGGAAGGAA[CG]AACGACTCCTGACGCGCTGCCTTAAGAGCTGCGACACTCACGGCGGAAGTCTGCAGCTTC				NA	12:7907032-7907171	12:8015665-8015916	Unclassified_Cell_type_specific
cg22353329	0.210928	0.214639	0.225886	0.203457	0.189619	0.215543	0.354842	0.304442	0.310914	0.404226	0.210012	0.343606	-0.133594	0.00012273	0.0402409			CBX4	NM_003655	TSS1500	Island	R	GGCCCTCCGGACTGACGCGGCCTGAGCAGCAGCGAGTGTGAAGTTTGGCACCTCCGGCGG[CG]AGACGGCGCGTTCTGGCGCGCGGCTCCTGCGTCCGGCTGGTGGAGCTGCTGCGCCCTATG	chr17:77812991-77819081			NA	17:75427098-75430838	17:77813102-77814514	Promoter_Associated
cg13770399	0.156113	0.112201	0.150529	0.118413	0.147175	0.156164	0.294817	0.275944	0.274096	0.250567	0.140099	0.273856	-0.133757	4.54e-06	0.00670346		rs1967636	PTP4A1	NM_003463	TSS1500	N_Shore	R	GCAGTACAAAGGATGCATGTGATTTCGAAATGCCACAATTGAGCCAACTGCAGTTGCACG[CG]TACGTAGTATAGAGAGGTGTGATCAAAAAAAGAATATAGGGAGCATAGGGCTTCGTCTGC	chr6:64282151-64283736		CDMR	NA
cg16251255	0.181482	0.187913	0.174985	0.164949	0.172138	0.188305	0.283622	0.277426	0.363645	0.328583	0.178295	0.313319	-0.135023	4.08e-05	0.022855	rs71416633		LOC100133469	NR_027457	Body	Island	R	ATGTGGTACAGGGTTGGGCCTGGAGACCCGGATGCCGGCGAGGTCCTGGCTGGGAGAGGC[CG]CCGCTGCCTTCAGGTTTCCGAGGTGGGTAGAGAGGTTCCCGCTGCTTTGAGGTCAAGGCT	chr14:106938196-106938818			NA	14:106009062-106009863
cg02255054	0.229605	0.226701	0.2167	0.281767	0.24582	0.278823	0.400619	0.387456	0.382492	0.357353	0.246569	0.38198	-0.13541	2.74e-05	0.0181428						Island	R	GTGGCGGGGACGGAAGAAACAACCACACGATCTGTGACAGCGACCAAGCTTTAGAGGCCC[CG]CGTGCCTGCCAGGCGCCTGAGCCCACACCGTCCACGCTTCCCTGCCCCGGCGGGAACCAC	chr14:19888058-19890323			NA	14:18958059-18960321
cg14211983	0.64588	0.621475	0.590156	0.66082	0.606157	0.675172	0.768603	0.767718	0.80355	0.736199	0.633277	0.769017	-0.135741	0.000139551	0.0428487		rs77902397	ROBO1	NM_002941	Body		F	CTTTACTCCTGAGCCAGCGAAACCACGAACCCACCACAAGGAAGAAACTCCGAACACATC[CG]AACATTGGAAAGAACAAACTCCGGACATGCGGCCTTTAAGAACTGTAACACTCACCGCGA				NA	3:79306147-79306324
cg07345999	0.141111	0.138252	0.131715	0.142691	0.140172	0.162199	0.267521	0.353169	0.243959	0.249137	0.14269	0.278446	-0.135757	0.000180942	0.0490575						Island	F	GGCTGACTTACCTGCCCGCAGCAGTCGCTGCCTCTGTGTTGTCCGAATGTCCCTGCGCAC[CG]CAACCAGCAAAGGCAATTCGGCTTTGCTAACTTTGGCCTCGCACCTCCAGAGAAGAGGCG	chr11:16632508-16632725		RDMR	NA	11:16588839-16589301
cg21606956	0.203263	0.235604	0.223794	0.25409	0.242017	0.21509	0.329646	0.38352	0.392153	0.354165	0.228976	0.364871	-0.135895	1.55e-05	0.0132663							R	CACCTCATTCATTTCATTTATTCTTCCTTGTATTTACTTTGTGGCTAATCTCTGGCCTTC[CG]GCTGCTTACATCCAGGCCTCCTTCTAGCTCTAGAGGATCTTACCATAGTACAGAGTCACT				TRUE
cg14320519	0.305611	0.319327	0.321723	0.291941	0.30072	0.299341	0.445698	0.411518	0.453952	0.460045	0.306444	0.442803	-0.136359	1.14e-06	0.00277535						Island	R	AAAGGGAAGCAAGCCTGGGGAGCTGGAAACCTGAATAAGACCTGCGGGGCCACATGGAGG[CG]AGGGGAAGTCAGAAGCAGTGAGGGTGGAGCCCCGCGGAGCCTGTAAGTCCCTGTGAGGGC	chr7:155898140-155898386			NA	7:155590452-155591397
cg03758972	0.689752	0.67279	0.669183	0.650515	0.662621	0.698636	0.837571	0.800101	0.81641	0.787443	0.673916	0.810381	-0.136465	4.22e-06	0.00646121						N_Shelf	F	TTGAGAGCAAGATCCCAGCGCCTCCAGAATTACCACAGTAACTTGTGCTGGCATAGTTTT[CG]ATACATCTGCAAACTTTCAGAATAGGGAATTGAACAGGAAACCACAGGTGAATGTAAGCA	chrX:101966967-101967970			NA
cg25947945	0.24534	0.239153	0.224479	0.195177	0.216249	0.236511	0.376405	0.382522	0.349488	0.342304	0.226151	0.36268	-0.136528	3.73e-06	0.00602021			LAD1	NM_005558	TSS1500	Island	R	AGAGCAAGAAGCCGAGCGGAAAAGTTAGCGCAGGTACTGTGATCTCGGGTCTAGAGCGCC[CG]CGCCTTCGGGGCCCCTTCGCAGGGAGCGCCCTCCCCACTCCCTGGCTTCGGAACCCACCC	chr1:201368560-201369032	high-CpG:199635058-199635715		TRUE	1:199634980-199635598
cg14260458	0.348285	0.299513	0.352561	0.306027	0.319972	0.364105	0.492928	0.42154	0.472589	0.488488	0.331744	0.468886	-0.137142	8.54e-05	0.0330877			OCM2	NM_006188	TSS1500		R	GTTACAAATGCACTGGCATTTTCCTACAGCAGTCCGAGAGATGCACTGTTGCAAATTCCA[CG]TGGGAAAGGATACAGTTTGGGCTGCTTGCAGACATTCTGTGGAAGAAGACATGCTACCTG				NA
cg17254904	0.600976	0.590682	0.590207	0.576891	0.584899	0.639726	0.752075	0.760878	0.71213	0.712804	0.59723	0.734471	-0.137241	1.84e-05	0.0145924							R	ACTGGCCGCGGCCGCTGCCCTTCCCATTGGAACCAGACACCAAATGGTGTCTGCTTTGCT[CG]GTGCCTGTTATTTTGAGGAGTGGCCCTAACAGCTCTCCTGAGGGGTGGCCTTGTTAGCCT				NA	6:170400977-170401095
cg03245590	0.368765	0.330138	0.351237	0.326599	0.379278	0.353489	0.527363	0.523582	0.463892	0.442598	0.351584	0.489359	-0.137774	0.000121486	0.0400462	rs10832401						F	AGGGAAGCAGCAGGGGTTCCTTAAATATGCAGAGGGAGCAGCTGCCTTTGATCTCTCCAG[CG]GCAGAAGCAGCCACTTCCCGCTGAGCTAGAGTGTGCATATGTGCCTGAGGGTGGCATGTG				TRUE
cg17271683	0.463106	0.437233	0.424111	0.423466	0.45116	0.499651	0.575484	0.638234	0.555649	0.58244	0.449788	0.587952	-0.138164	0.000138226	0.0427947						Island	R	CTCCATGAAGGGACGCTTGCACAAAGTGAAGCCCAGGTACAAAGAGCCCGACGGGAAACG[CG]GCCGCGCTCGCTCCGCTGCACTCGCAGCGCGGGCAGGAAGCCTTTTCCTCACCTTCGCCT	chr18:73062-73563			NA	18:63063-63665
cg07505964	0.76782	0.782184	0.762382	0.705545	0.768189	0.700695	0.894129	0.869907	0.880021	0.900929	0.747803	0.886247	-0.138444	7.94e-05	0.0318116			SKA2;SKA2;MIR301A	NM_182620;NM_001100595;NR_029842	Body;Body;TSS1500	N_Shelf	R	AGAAATAGTATCATAGTATCACACTGCATTACCTTTTGTGTACAGTCACTAGTAGTACCA[CG]AAAGAACAAAGCTAAACAAATACCACCCCATCATTAAGTGAAGGGGAAAAAGTCAGAGAA	chr17:57231855-57232655			NA
cg27138390	0.377879	0.356013	0.350777	0.314892	0.288171	0.29019	0.487178	0.482212	0.450387	0.454769	0.329654	0.468637	-0.138983	0.000137571	0.0427317							R	AAACCCGGGAATCAAGATCATTGTCCTCTCTGGTTCTAGGATGGGGGTCCACAGGCCATA[CG]TCATCAAACCCATGAAATGGTCTCTGGGAGCCTCAATCTGGTGCTGGTTTGGGGGATTCA			CDMR	NA
cg20767910	0.686539	0.678604	0.680128	0.664366	0.660181	0.609563	0.836531	0.80894	0.77131	0.79289	0.66323	0.802418	-0.139188	5.57e-05	0.0264083			BRMS1;BRMS1	NM_015399;NM_001024957	Body;Body	N_Shelf	R	CCCCAGTGTGCCCAATCAGGCCCACCTCCAGGTGCTGTTTGGCTCCCTGCAGCTCACATT[CG]TACTTATTCCTGATCACATCCAGACAGAAGCCCTTGTAGATCCCTGCAGAGAAAGGGAGG	chr11:66112251-66112803			NA
cg09978937	0.712196	0.761815	0.746544	0.758621	0.689811	0.692874	0.852453	0.874215	0.860621	0.878755	0.726977	0.866511	-0.139534	4.26e-05	0.0234189							R	GTGTTTATGCAGAGCTGTGTTTCTGAGAAAGGCCGAACACAGATGCTCATGTACACACTT[CG]GTGGTTTGCTGAGAAATGTGGTAGAAGCTTTCAGGAAATGGCATGAAATAATGAAGGGTC				NA	8:1264354-1264438
cg16372632	0.246016	0.2485	0.244174	0.245727	0.201317	0.166353	0.377834	0.343861	0.389859	0.351274	0.225348	0.365707	-0.140359	8.85e-05	0.0337149			CES4	NR_003276	Body	N_Shore	R	GAACTGTCGCCCTTCCAGGATGTGGCTCCCTGCTCTTGTCCTGGCCACTCTCGCTGCTTC[CG]CGGCTTGGGGTGAGTCCTTCTGAAGTCAAATATGCGGGGCACTTTTTGAAATCCTTGTTC	chr16:55794661-55794939			NA	16:54352096-54352465
cg00163668	0.314682	0.287805	0.311785	0.278936	0.312689	0.232015	0.445635	0.424847	0.446427	0.405057	0.289652	0.430492	-0.140839	5.21e-05	0.0253451	rs13152341					S_Shore	F	ACCTCCTTGATCCTCCCGTGGGCAGGTCTCACGTCCCCTTTGCCTCTGGTTCCCTGTGTG[CG]TGGCTCACTCAAGCCAATGGGAAAAACCCGGAAACTCTACAGAGAAGTAGGTAAAATCCA	chr4:3565311-3567185			NA	4:3537714-3537833
cg23638252	0.104387	0.103503	0.104132	0.122351	0.159333	0.161504	0.288211	0.229791	0.290395	0.26061	0.125868	0.267252	-0.141383	5.09e-05	0.0250599						N_Shore	F	GCAAAATAAACCCGTTATGGAGGGAGGGCAAATAAACCCAAGGTCATCTCACCCACACTT[CG]ACAGGGCAGGATATCCTCTGCCCAGCTTCCCAGGCCGCTCCAGGGCCAGTTCCTCCTGAT	chr1:50892437-50893243		CDMR	NA		1:50891372-50891921	Unclassified_Cell_type_specific
cg20257821	0.633054	0.610226	0.633415	0.669374	0.605177	0.614604	0.758308	0.812401	0.75964	0.74759	0.627642	0.769485	-0.141844	2.77e-05	0.0182901			DLGAP2	NM_004745	Body	N_Shore	R	ATCCTCGGAAACAACACAGAGCGTTATCGTGCCGACATTGGGAAGCACTGCCCGGAGGAT[CG]GAGGATAGAAGGACGTCTGCAGGGAGCAGCCACGGCTTTCATGGCGCTCGTTCACAAGGG	chr8:1501407-1501671		RDMR	NA	8:1487768-1487870
cg18880946	0.744538	0.757961	0.772493	0.818497	0.817242	0.774825	0.912675	0.928882	0.927543	0.925744	0.780926	0.923711	-0.142785	1.89e-05	0.0148547			GPC6	NM_005708	Body		F	TTCTTGGCTTCCTGGAATACTAATCTTTGGTAAAGGAAGTTTCTCACTGGTCTCCTAAGC[CG]GCAGTGGTCTGAGGCATGCCACCATTTCTTTGAGCTGTGATGTGTTATATCATCTTCTTC				TRUE
cg21757970	0.535803	0.5601	0.55849	0.492947	0.521145	0.580436	0.673309	0.672981	0.689696	0.701248	0.541487	0.684309	-0.142822	3.01e-05	0.0193158	rs73738516					S_Shore	F	GAGCGTCCAAGCAACTCCCAGCCTAACCTCACCGGTCTGACTGTGGGGCTGCTTCTGCCA[CG]GCTCCTGGCTGGCGATGGGGCTGTCAGCGTGTCAGCCAACCATGCATTGCAGATGCACTT	chr5:4866317-4866630			NA	5:4919224-4920544
cg22578425	0.724648	0.755345	0.756798	0.756574	0.69564	0.721523	0.862627	0.914135	0.855467	0.882409	0.735088	0.878659	-0.143571	2.43e-05	0.0171284							R	AAGAAAAGTACTGAACAAGTCCACATTATTTATGATATGGCAGTCAGGCCAGTAAACAGG[CG]GCCTCTTTCACCTCTCTTGAGGTTCTAGTCCTATTCCCTTCTGCTCAAATGTGAAACACC				TRUE
cg07271383	0.200914	0.177476	0.167351	0.207999	0.20693	0.162131	0.324088	0.361166	0.280962	0.357841	0.187134	0.331014	-0.143881	4.62e-05	0.0242104							R	TTACAAACTGGCAGAATTTCTTAAACAAAGAATCTAGAGATTGTTTTTACACCATAATCT[CG]GTATTTTATAAATTTCTTGAAATTATTTTTATTTACACTGCTTTGCAGAATTTTAACTGG			DMR	NA
cg21928385	0.704521	0.686577	0.645065	0.700104	0.704382	0.691471	0.794757	0.884628	0.845422	0.807852	0.688687	0.833165	-0.144478	8.14e-05	0.032135							R	TGAAAGTGCAACGAGCTGAGCTCCTGTGGGTGAACTTTGACCATTTGAAGCTAGGTAGAC[CG]ATTCTGCCTCTTTCTTCTCTCAGGAAGGTTCTGAAGGGTCATTTCTCCTTGAAAATCTTC				NA	2:7865411-7865602
cg11361831	0.55583	0.615691	0.579604	0.596478	0.552964	0.595652	0.69363	0.780417	0.745894	0.689068	0.582703	0.727252	-0.144549	0.000146167	0.0439049			SAFB2	NM_014649	Body	N_Shelf	F	TTTGGTAATTGCACCCAATTTCTAGGCCCCTAAATAGTAGCCTGCAGTGCCCACATAGGC[CG]GAAATAGGAGAAATGCTGACCAAAAAGCATCACAGAAAAGCTAATGTGGCGCAGACAGGC	chr19:5622248-5623712			NA
cg25071429	0.708654	0.692672	0.713693	0.746283	0.680571	0.776491	0.883076	0.861444	0.864038	0.848986	0.719727	0.864386	-0.144658	6.28e-05	0.0283793			TEX13B	NM_031273	Body		F	CTCATTGCATTCCATCTCCTGCTGTTCCTTGAGTTCCGTCAGGTTTGAGGCCAAGACCAG[CG]CAGCTGATCTGTGCAGTTTGGCAAAGCCTTGCAGCCACTGCACCCTGCGGTTTTGTAACT				NA
cg26626449	0.625463	0.597304	0.571679	0.6412	0.554604	0.589816	0.719796	0.776028	0.725117	0.745015	0.596678	0.741489	-0.144812	7.06e-05	0.0301727							R	ACTTTCGCGGCAAATGGTTATAGCTCTTAAGGCTGCGCTCTTGGAGTTGTTCATTCCTCC[CG]GTGGGTTCGTGGTCTGGCTGGCCTCAGAAGTGAAGCTGCAGATCTTCGTGTTGGGTGTTA				NA	5:126217339-126217639
cg18969798	0.769963	0.770975	0.800735	0.800429	0.701698	0.766666	0.900545	0.92238	0.911647	0.920578	0.768411	0.913787	-0.145376	5.71e-05	0.0267478			DCLK2;DCLK2	NM_001040261;NM_001040260	Body;Body		R	AGAACTAATTCAGTTTTTAAACACCAGAGCATTCAGACATCTGATTTGCATCCCGCTCTC[CG]GTAAGCAGCATCATAATTTAAAACCCTGCCAGTGGAGATGTATGGGTAGCTGTGTCAGGG				TRUE
cg10084932	0.353431	0.350795	0.357353	0.307951	0.328396	0.353037	0.486347	0.538636	0.494142	0.432926	0.341827	0.488012	-0.146185	7.82e-05	0.0315254						Island	F	GGGGCCCTCCGGGAATTTCTGCAGGAGCGGCGGAGCGCCCTGAGAGAACAGGACGAACTT[CG]GACCCAGAGTGCCCTGAATCGCCAACTGGCCAAGATGGAGGCTGAGAGGGACACCACAAC	chrX:134570079-134571154			NA	X:134397325-134399244
cg03269770	0.104998	0.118324	0.155486	0.112497	0.0794339	0.16518	0.298557	0.250974	0.231866	0.294863	0.122653	0.269065	-0.146412	0.00011428	0.038699	rs35207091		HTR2C	NM_000868	3UTR		F	TCTTTCCTTCCTTTTTTCCTTTCTTCCTTCCTTTCTCTCTTTCTTTTGTGCATATGGCAA[CG]TTCATGTTCATCTCAGGTGGCATTTGCAGGTGACCAGAATGAGGCACATGACAGTGGTTA				NA
cg19761637	0.646047	0.675736	0.699266	0.635463	0.610346	0.687709	0.808907	0.828137	0.763099	0.822873	0.659095	0.805754	-0.14666	0.000113104	0.0385097						S_Shelf	R	AGGTGAGGGCCAAGGTCAAAGGGTCTAATAGGCCAAATTGATTGGTCTTAATCCTGTGGG[CG]ATGGGGGCCACCATGGGAGGTTTTTTTTTTTGTTTTTTTTTCCCGAGATGGTCTCGCTGT	chr17:40335946-40336609			NA
cg06097727	0.750707	0.77376	0.77239	0.778454	0.775479	0.750542	0.91045	0.918407	0.918383	0.907925	0.766889	0.913791	-0.146902	2.36e-08	0.00018755			C1QTNF7;C1QTNF7	NM_001135170;NM_001135171	Body;TSS200		F	ATGATTTGGGGAGCGAGCCAACAGATAAAGAAGGATATTTATTTTTGTTTGTAATGTCGA[CG]TCTTCTTTCGGGCTCGATCAAACAATCAGGAGATCTGTGTAGGCCACAGCGTCATTGCAC				NA
cg14425468	0.189063	0.174714	0.227172	0.149406	0.195421	0.132752	0.336064	0.30381	0.358091	0.302661	0.178088	0.325156	-0.147068	8.74e-05	0.0334742							F	CTCATCCTACCTTAGATTCTACTCGCCGCGAATGGATGCATGCAGCCTGCCATCAAGCCA[CG]GAGGTACCACATTTCTCAAAAGCAAAAGCTAACCGTTTTTCCATCGGGCTCTTTTCTTTG				NA	8:144508879-144508917	8:144437110-144437725	Unclassified_Cell_type_specific
cg09975367	0.729457	0.727031	0.746804	0.694994	0.664083	0.675909	0.865293	0.883966	0.861233	0.810979	0.70638	0.855368	-0.148988	9.81e-05	0.0353499			SYNE2;SYNE2	NM_182914;NM_015180	Body;Body		R	CGGGAGAACCGCACAGACACGGCCAGCAGGCTGAAGCAGATGGTCCACGAGGGCAACCAG[CG]CTGGGACAACCTTCAGAGGCGGGTCACAGCCGTCCTGCGGAGACTCAGGGTGAGCTCCTC				TRUE	14:63746485-63746761
cg06071660	0.698354	0.70141	0.705902	0.7057	0.763822	0.765731	0.904212	0.896207	0.830884	0.861173	0.723487	0.873119	-0.149632	0.000104303	0.0366808						N_Shelf	F	CAGCCCTGGAAGGAGGAGAGGCGCGCTTCTGCCACTTAACCGAGAGCCCAAATCCCAGAC[CG]GTCCTTGCTTCTCTGAAACCCACAAAAGCAAACCTTGGGGAGCTTGCTGGGCCTGTCACT	chr16:88943427-88943669			NA	16:87468334-87468713
cg26520012	0.212097	0.204786	0.211512	0.224989	0.204615	0.268005	0.37679	0.419549	0.32775	0.358832	0.221001	0.37073	-0.149729	5.96e-05	0.027329						Island	F	CCCCCCCCCCCGCCCCTCCCCGGCTTTTTACTCTCCGAGACTTTTCGCCCCCCGTCGCCG[CG]GCATTTTGCCACCCGCCACCGTGGCTTTTTGCTGCCCGCCGCCGCGGCTTTTTCCCCACC	chr10:42672509-42673432		DMR	NA	10:41992545-41993415
cg21556527	0.77191	0.762798	0.73186	0.80553	0.788795	0.780419	0.915531	0.955111	0.905482	0.919025	0.773552	0.923787	-0.150235	1.03e-05	0.0107993							R	TCCAGGTTCCAGCCTGTCACTGCCTGGTTGTGTGACTGTGGGTTAGTCTCATAACCTGGC[CG]AGCCCTACATTCCTCACCTCTACAATGGAGATAGCCACAGTGCCTTTCTCATGAGCTTGC				TRUE		2:218071303-218071543	Unclassified_Cell_type_specific
cg25458083	0.561723	0.578037	0.578746	0.542695	0.570788	0.553821	0.773097	0.722208	0.65411	0.708946	0.564302	0.71459	-0.150289	8.59e-05	0.0331582			KCNG2	NM_012283	Body	S_Shelf	R	GTGGTTTCTGGCTCTGTGGCTGCAGCTGCACTGGGTCCCTCCTTGTTGTGGGCAGGGCGG[CG]CTCAGAACACACACTCAGCCCGGGCGCTCCTGCCCCACCGGTCCCTATGCCCGGCCAGGG	chr18:77642685-77643330			NA	18:75746382-75746560	18:77645478-77645617	Unclassified_Cell_type_specific
cg19702274	0.683822	0.698238	0.644506	0.66209	0.578405	0.66303	0.782895	0.807393	0.805659	0.82783	0.655015	0.805944	-0.150929	0.000156042	0.0455976			ARHGAP23	NM_020876	3UTR	S_Shore	F	TCCCAAGGTGTTTCCAGTAGCGACTTCTGTCCCCCTATCCCCACCCTGGTCCCCACTTTG[CG]CCCCCGGGCTCCCTGCCTTTGGTGCACACAGGATCCTGCCCGCCCCCCTTGCCAGAGCCA	chr17:36665988-36667234		CDMR	NA
cg07910460	0.326679	0.318908	0.302896	0.268088	0.221743	0.326679	0.455965	0.457119	0.427817	0.440047	0.294165	0.445237	-0.151071	0.000129814	0.041273			ANKS1B;ANKS1B	NM_020140;NM_152788	Body;Body	N_Shelf	R	TCATCTGATACCCGCGCTCCTCCACTGTCTGAACCAAGTTAGGAGCCCTGATTAAACCTC[CG]CGGCTGCAGTCGCCACCTTCCGCCGGGGTGACCCCATTGGAGATGACAAATGAAGGATGT	chr12:99139386-99139769			TRUE
cg07545858	0.769519	0.739897	0.721929	0.747092	0.748089	0.792786	0.903763	0.94174	0.87216	0.90363	0.753219	0.905323	-0.152105	1.85e-05	0.0146428							F	TTAAACCTCGGCTGGGGCAGTGGGAGGACCAGGTGACCCCCATGTAGGCCTCATCGGTCC[CG]GTTTCTCATGCAGAGACCTCACTCGAGGTGGGATGGGCTCCGTTCCCAAAAACCAGAGGC				NA	16:87009996-87010538
cg05677724	0.118588	0.111998	0.109994	0.160319	0.108604	0.106603	0.299894	0.254576	0.268976	0.266778	0.119351	0.272556	-0.153205	2.38e-06	0.00449176						N_Shore	R	ATCAACCAAAGAAAGGGCAGACATGGCCCTATTAAAGCTAACTAATGTCGGCGTCACAGC[CG]TCCTGGCACTCAGCGCTGTTTCTGTGGTTGGGCAGGAGAAACCGCAGTCTTGCCATCATT	chr12:131125848-131126059			NA	12:129691506-129692012
cg01565508	0.559171	0.536844	0.563179	0.507163	0.621977	0.567176	0.710938	0.74248	0.675697	0.723713	0.559252	0.713207	-0.153955	0.00012676	0.0407033			PIK3R5	NM_001142633	TSS1500	S_Shore	F	CAGTCCCGGCGTTCAGCACTGCTGTTCCAGCCTCTGGCTGGACTTCCCGCCCTCCCTGGC[CG]GCACCAAGGCTACTGTCACCTGAGTGGTTTCCCCAGCCCCTGGGGAAGGGAGTGAGGGTG	chr17:8868469-8869372			NA
cg07319363	0.611965	0.652354	0.61848	0.638959	0.631254	0.603858	0.749364	0.772098	0.789349	0.809705	0.626145	0.780129	-0.153984	3.53e-06	0.0057676							F	ACCAATTTAAACCTTTTACTGTTGTTTGAAAGTGAAATGGAAACCCAAGCTCTTCTGGCA[CG]AAGATTGGCATCCAGTGTGACTGTCCTCTGGGCAATGCAAAACATTTGCTCCCTGCATCA				NA
cg18919541	0.663689	0.70111	0.716874	0.70919	0.687092	0.639635	0.833879	0.881288	0.836809	0.814787	0.686265	0.841691	-0.155426	3.37e-05	0.0205328						N_Shelf	R	GGCCCCCTGTCTGGAGTTTGTTACTTCTGATGCTCGGATGTGTTTGCAGTTTCTTCCTTC[CG]GTGGGTTTGTGGTCTCGCTGGTTCCAGAGTGAAGCTGCAGACTTTTACAGTGAGTGTTAC	chr12:121533571-121533923			NA		12:121530289-121530936	Unclassified_Cell_type_specific
cg02573472	0.165177	0.166942	0.170742	0.155852	0.172869	0.204494	0.319307	0.370893	0.309263	0.314959	0.172679	0.328605	-0.155926	4.01e-06	0.00626014						N_Shore	R	TTTAATAAAATCACAAGAAAAACAAATGTAATTCTGTAAGCCATTTCTTCGAGCCGCCTG[CG]CTCGCCCACTCCCCGCTCGCTCCCCGCCCGGCTCCTACGTCCCAATCCTTTTCTTTTCGG	chr5:76941395-76941888			TRUE	5:76976101-76976238	5:76940270-76940621	Unclassified_Cell_type_specific
cg02742969	0.260947	0.301675	0.284897	0.269722	0.315867	0.202078	0.402313	0.470043	0.418195	0.423622	0.272531	0.428543	-0.156013	0.000158714	0.0460446						Island	R	AGCCAGCCGGGCAGCCCTATTGTTCAGCCACTTTCCCAGCCCGAAGGGGGCCGCTGGGAA[CG]CGAGGAGGCCCCGGCCCTTCCTGCTCCGTCGCTGACGCGCGGCCTGCGGAAGGAACAGCG	chr5:172175480-172175883			TRUE	5:172108086-172108471
cg16529592	0.795038	0.759389	0.755628	0.816485	0.732778	0.734324	0.926576	0.943367	0.897418	0.921528	0.765607	0.922222	-0.156615	3.16e-05	0.0199895			RUNX3	NM_001031680	TSS1500		R	TTTATGGGAGTTGGGACTAAGTACAACGGGAAACACATGAAGTGGCATTGCCAGCACTCA[CG]CCTGGCCTCGGCCTGCCCACCGAGAAGGGCCTTCCTGTGGAAACCTGGTGGCCTGCCCGC				NA
cg21113740	0.201707	0.177085	0.208672	0.146097	0.187888	0.18775	0.361594	0.35808	0.332474	0.315418	0.184866	0.341892	-0.157025	3.99e-06	0.00625813			ELTD1;ELTD1	NM_022159;NM_022159	5UTR;1stExon	Island	R	GACGACCTCGGCGACCAGGGGCGCTGAGCACTCACCTAGGAGCGGGAGGCGTTTCATTGG[CG]GTGGCCGCAGTGGTGGCGGTGGCGGAGAGCGCGGCGGAGTGAGTGCGGCTGTGGACCCGG	chr1:79472281-79472537			TRUE	1:79244870-79245072
cg05387404	0.676726	0.721652	0.716518	0.698984	0.737778	0.690927	0.89142	0.903521	0.829511	0.832484	0.707097	0.864234	-0.157137	3.54e-05	0.0209796			DHX30;DHX30	NM_138615;NM_014966	Body;Body	Island	F	GAGCGCTATGTGACCGAGGGCCGAGGTGCCCGCTGCAATGTTATCATCACCCAACCTCGC[CG]CATCTCTGCTGTGTCTGTGGCACAGCGGGTCAGCCACGAACTGGGCCCCTCCCTGCGCCG	chr3:47887825-47888150			NA	3:47862918-47863262
cg23015605	0.681554	0.657447	0.674513	0.680552	0.579983	0.662675	0.807941	0.848544	0.790221	0.810406	0.656121	0.814278	-0.158157	9.13e-05	0.0341721							F	CTCTCACTTTAGCATCCTCTCAACAAAAACAGGAAGTGGTAACCACACCCCAAACAACAG[CG]CATTTTCAAAATGGGATAATGCAAATTTGGGATGGATTTATCTGTCTCACCCCTTCATTT				NA
cg01636184	0.682041	0.715224	0.69846	0.721057	0.736227	0.684713	0.869393	0.897472	0.825117	0.866945	0.706287	0.864732	-0.158445	9.56e-06	0.0103542			ST5	NM_005418	5UTR	S_Shelf	R	TAAACATCCTGGCTCTAATTTGGATAGTTATGAATACTGTTCCTTTCATCCTCTCTCATA[CG]TCTCCTCCACCCGCAAGCCATTTCCTCTGTACGGTCTTCTGTCAGTCTAATGAAAGTTTC	chr11:8892072-8892794			NA
cg00493242	0.741333	0.729121	0.736775	0.72755	0.738908	0.65449	0.867471	0.929285	0.88832	0.834547	0.721363	0.879906	-0.158543	0.00012881	0.0410487							R	ACTATAGGGTATTTGCTTGTCACTCTAAAATTGGAAGCCAAGTTTTTCTTCCCCTTTTTC[CG]GAAGGGATCGCTTTGGTAAATCCTCCTGTCATGAACATGTAAGTCAGGGGTCTATTCTCT				TRUE
cg07911310	0.45367	0.463436	0.489868	0.453837	0.463497	0.462278	0.611582	0.662953	0.655618	0.56672	0.464431	0.624218	-0.159788	2.89e-05	0.018764							F	GGGAAGATCTACAACTTCACTCCTTGAGCCAGGGAGACCACGAACCCCTCGGGGAAGGAA[CG]AAGAATTCCAGACGCACCGTCTTAAGAGCTGTAACGCTCACCGCGAAGGTCTGCAGCTTC				NA	17:62722467-62722656
cg17446339	0.289023	0.319455	0.265656	0.325105	0.322285	0.254326	0.409162	0.482587	0.437756	0.493579	0.295975	0.455771	-0.159796	9.18e-05	0.0342239			HTATIP2;HTATIP2;HTATIP2;HTATIP2;HTATIP2;HTATIP2;HTATIP2	NM_001098520;NM_006410;NM_001098523;NM_001098521;NM_006410;NM_001098521;NM_001098522	TSS200;1stExon;TSS1500;1stExon;5UTR;5UTR;TSS200	Island	R	TTCCCCGCGCCTGTGAGGGTGCCAGGAGTTCGTCTCCAGGTCCCGCCCCTGTGGGCGGGG[CG]AGGCAGCGTCGCCGCGAGGCCACCCGGAAGACCAAGCCGGGTAGGCGCTGTCTCCGTCGC	chr11:20385161-20385673	high-CpG:20341806-20341950		NA	11:20341738-20342450	11:20384340-20386184	Promoter_Associated
cg08721777	0.292769	0.290837	0.304361	0.238541	0.288823	0.267803	0.437967	0.466875	0.396548	0.461656	0.280522	0.440762	-0.160239	1.65e-05	0.0137566		rs17065746				Island	R	ATCACGTCTGCGCTGCCCTGAGACACGGAGCTCCAGCACATTCTGCAGAGCTCACACTAT[CG]AGTCCAGCGCGCATGTGAGAGGCAGGAAGGGAGAGTCCACGGGTCGGCAACTCTGGGCAG	chr8:1132761-1132983			NA	8:1120059-1120618
cg07804728	0.718825	0.742687	0.76799	0.792328	0.788002	0.723467	0.908269	0.908932	0.922567	0.924277	0.75555	0.916011	-0.160461	1.12e-05	0.0112654							F	GAGTGAGTGAGTAAATTAGTCGATGATCGAATGAATACTTTCTCCTGGTGACCTTTCTTT[CG]ATAGTCATAACCGGACACAGAGTTGAGCAGCACTAAGCGCAGTGCATCAGTGTCGTTTCA				TRUE
cg24724428	0.048979	0.0571758	0.0506112	0.0488382	0.0566951	0.0565916	0.178898	0.203857	0.208885	0.265605	0.0531485	0.214311	-0.161162	4.09e-06	0.00628943			ELOVL2	NM_017770	TSS1500	Island	F	CCTGCCGGCCGGGCGGCGATTTGCAGGTCCAGCCGGCGCCGGTTTCGCGCGGCGGCTCAA[CG]TCCACGGAGCCCCAGGAATACCCACCCGCTGCCCAGATCGGCAGCCGCTGCTGCGGGGAG	chr6:11043913-11045206			NA	6:11151611-11153237	6:11044102-11044892	Unclassified_Cell_type_specific
cg02687288	0.748901	0.751816	0.76506	0.820665	0.73018	0.78167	0.903349	0.95711	0.925398	0.927368	0.766382	0.928306	-0.161924	2.15e-05	0.0161101							R	AACACTTTGAAGCTTTTGCTCTAACTTTACAGTCAATTCAGACCCCTGGTGTTCTTTTGC[CG]CATTTTTGGATTGATTCCTTTCCTCCTGTGCCAGGTTAGCACCATTATCTCTTCTCTTAA				TRUE
cg14247788	0.55466	0.558143	0.514815	0.489239	0.487772	0.467575	0.620099	0.670872	0.694947	0.710518	0.512034	0.674109	-0.162075	0.000176776	0.0484388			BEX5;BEX5	NM_001012978;NM_001159560	Body;Body		R	ATCTCCATCTATCATATCAATGTTATCGACAAGCCTATTGGGCACATCCTCTCCAAAACC[CG]GGGCAGGTGGAGCCCAAACCCCTTTAACATTTCCTCCAGGCTCCTGGTATTCACCACCTC				NA
cg18576667	0.657242	0.655572	0.677557	0.726394	0.736976	0.683738	0.806814	0.874848	0.852518	0.872581	0.68958	0.85169	-0.16211	6.93e-05	0.0298861			GABRG3	NM_033223	Body		F	TTTTAAGACTGCGTGGCAGTGTAGGGATTCTGCCAGACCGTTCAGCTAATCTCCGTCTCG[CG]CTCACTGTTCACAGCGTAAATCCAGACCCATAGTGAGAGGAAGAGGACCCAGGGAGAGCA				NA	15:25270997-25271078
cg18862888	0.571482	0.657567	0.642745	0.658391	0.606051	0.576906	0.832481	0.77431	0.751934	0.765875	0.618857	0.78115	-0.162293	0.000167351	0.0473109							F	CACGAACCCACCAGAAGGAAGAAACTCTAAACACATCCGAACATCAGAAGGAACAAACTC[CG]GACATGCAGTCTTTAAGAACTAACACTCACCGTGAGGGTCCGCGGCTTCAGCCTTGAAGT				NA	10:31386001-31386201
cg00119127	0.14068	0.145619	0.128547	0.132365	0.120062	0.217059	0.339779	0.282436	0.295721	0.322283	0.147389	0.310055	-0.162666	4.97e-05	0.0248196	rs13225909					N_Shore	F	ACCACCGGAGGAGGCGGAATGCAGCTCTCACTCCAGGCAGGATCGTGTGTCATGGTGCCA[CG]TGTGTTCTCCATATGTGTGCAACAAAGACGGCCACCCAGAGCAGCCAGAAAGTGGAACGG	chr7:1423824-1424053			NA	7:1389457-1389798
cg05620113	0.729998	0.723941	0.723176	0.789849	0.773036	0.767351	0.938116	0.94516	0.879804	0.893037	0.751225	0.91403	-0.162804	3.32e-05	0.0204401							R	GTCCATATGGTCTTTCAGTGAGGCGCGTGGAGCGGTGATTTATGACTGTCACCAGCCCAG[CG]CTGTCTCCGAGACATTCAAGGACCGCGTGGGCTGGACACTCACCTTCGGTGGCAGGGCCA				NA	17:73308660-73308725
cg02124291	0.59427	0.606632	0.6568	0.584163	0.57997	0.663205	0.767325	0.740611	0.823319	0.777317	0.614173	0.777143	-0.16297	0.000108938	0.0375735			OR7A5;OR7A5	NM_017506;NM_017506	1stExon;5UTR		F	GATCTCCATGTCATCTCTGATTAGGAACTCCTTCCCACTCTCAGCCTTAACTGAAGACAG[CG]TACATTCTGCAGTTAGAATAAGAACTTCTGGCTGGGCACGGTGGCTTATGCCTGTAACCC				NA
cg24401870	0.182087	0.166644	0.175601	0.138581	0.176779	0.201798	0.307671	0.403538	0.29518	0.341879	0.173582	0.337067	-0.163485	7.18e-05	0.0304473			KLHL1;KLHL1;ATXN8OS	NM_020866;NM_020866;NR_002717	1stExon;5UTR;Body	S_Shore	F	AATGCCAGAAGAGGTGGTTTTATATAGTCAGTTTGTAAAAGAGAAAAATAGATATTCTAG[CG]CATATAGGGAGGCAAAAGAAAAAGCCCGCCTGTGAAGCTGTCAAGGTCCTCACAGTACAA	chr13:70681732-70682219			NA
cg18284590	0.567069	0.618764	0.581239	0.628186	0.617703	0.600959	0.765374	0.79146	0.715828	0.791917	0.60232	0.766145	-0.163825	2.24e-05	0.0164522			CLCNKB;CLCNKB	NM_001165945;NM_000085	Body;Body		R	AGCCTCCTTCCTGGGCTCCTGGACACCAGGTGGGTACTCCTGAGGGGCATGGGGATGGGG[CG]GGGGTGGGTCAGCAGGAATGGGAGGAGAGGGGCCCGCTGATATCCTGAGGGAGAGGTGGT				TRUE		1:16381831-16383256	Unclassified
cg02580006	0.558518	0.55963	0.5713	0.559356	0.642656	0.627247	0.73883	0.79621	0.731899	0.737985	0.586451	0.751231	-0.16478	9.1e-05	0.0341721			C1orf89	NM_030907	Body	N_Shelf	F	ACCCCCAAGGAGGGCCTCCCAGGATGGGCAAAGGATAGAGGTCCCACTCACCGGTGGTCT[CG]TGGTGCACCACAGGCACCTCCAGGCCAGCCAGCTTGGCCACCAGCGCCGTCTTGCCCACA	chr1:16563544-16563799			NA
cg26124503	0.692813	0.684198	0.662039	0.678017	0.668073	0.61889	0.834507	0.898538	0.819196	0.783078	0.667338	0.833829	-0.166491	9.68e-05	0.0351578							R	TGTTCACAAAAACTGGCATCTGGACCACAGGCTATGGTTTTCTGACCCCTGATTTTAAGG[CG]TTGAGTTTTGGGTGATTTGTTATACAACAAGAACTAACTGATACACTACATGATTCTGAA				TRUE
cg15488722	0.153145	0.144163	0.147302	0.14893	0.167169	0.135838	0.29229	0.397227	0.308297	0.268064	0.149425	0.31647	-0.167045	8.41e-05	0.0327806			FREM2	NM_207361	1stExon	Island	F	GCGGAGCCTGGAGTTCGCCTTCCAGCCCGAGACAGAGGAGTGCCGCGTGGGCATCCTGTC[CG]GCTTGGGCGCGCTGCCTCGCTATGGAGAACTCCTCCACTACCCGCAGGTCCCTGGAGGAG	chr13:39261236-39262299		DMR	NA	13:38158726-38160421
cg10850791	0.0820246	0.0746192	0.0816093	0.0836487	0.0810998	0.0598923	0.233449	0.243895	0.276258	0.224617	0.077149	0.244555	-0.167406	1.68e-07	0.000767571			PABPC4L	NM_001114734	5UTR		F	ACCTGCCAGGTACCGGGTTCTGCAGGCGCCGCCGCCGCCGAGGCGCTGCCGGCAGCGACG[CG]GGCCAAGGGCGTCCTGAAGACCTAGGGGGCCCCTCCGACCTCCCGACCCGCGCGGCGCCC				TRUE	4:135341838-135342385
cg20040041	0.681588	0.685319	0.682242	0.74122	0.767728	0.746182	0.909534	0.92932	0.837493	0.866761	0.71738	0.885777	-0.168397	0.00017555	0.0481998			ADAM12;ADAM12	NM_003474;NM_021641	Body;Body		F	CCACGATGCAGCAGGCACCGGGGCCGCTTAATGTCTGATCCTGATTTTTTTGACTGCACC[CG]GCAAGCAGGACAGTGGCACATGGATTTTGACTGCCTGTAATAAGATGATGATTAGAAAAC				TRUE
cg04731544	0.275708	0.256937	0.246874	0.293947	0.279664	0.290325	0.442998	0.402614	0.478021	0.445994	0.273909	0.442407	-0.168497	4.46e-06	0.00663948			LMTK3	NM_001080434	Body	Island	R	CACGGTCAGGTCAGAGGTCAGCAGGCAGTTGCGCAGGGCCAGGTCGCTGCGGGAAGAACG[CG]AGGAGGTGAGCGCAGGGGCAGCCCTCCAGCCACGCCCTGACCCCGCCCTTTCACACTGAC	chr19:49004513-49004880			NA		19:49004459-49005891	Promoter_Associated
cg09361653	0.539713	0.557617	0.587604	0.606826	0.491238	0.568616	0.719408	0.749344	0.714731	0.726992	0.558602	0.727619	-0.169016	4.94e-05	0.0247659			RPTOR;RPTOR	NM_001163034;NM_020761	Body;Body	N_Shore	R	GAGGTGTCACTGTGACCCTCTCTTGGCAGCGTCAATGGAGATGTGCGCATCTTTGATCCC[CG]GATGCCTGAGTCGGTAAATGTGCTTCAGATCGTGAAGGGGCTGACGGCCCTGGACATCCA	chr17:78936611-78936890			NA	17:76550887-76551033
cg25965774	0.172734	0.182649	0.180045	0.221193	0.258212	0.16408	0.344018	0.381917	0.332083	0.408271	0.196485	0.366572	-0.170087	7.69e-05	0.0312925	rs75727698		CTBP2;CTBP2	NM_001083914;NM_001329	5UTR;5UTR	Island	F	GTCCTGGAGTCAGTCTGAGCGGATCGCAGGGGTTCCAGGCGCCCCAGGCCCCCCACACCG[CG]AGTCACAGGAACAAGGAGGAAAAACAGCCTCTTTATGACTTGGGGGAGGCAATTCAATAT	chr10:126839791-126841034			NA	10:126829782-126831024
cg03577128	0.58195	0.586021	0.550295	0.635806	0.607405	0.614361	0.820673	0.708769	0.748482	0.788555	0.595973	0.76662	-0.170647	0.000116324	0.0390901							F	TCCTTTCTAGTGAAATGGGTAGCCTTGCTGTCAGATAAAATAGTAGCCATAGCTATGACA[CG]TGTGTCTCTGATTAAGGTGGGGTTGACAGTCAGCTGTTGAAACATAAATGATTTGCAGAA				TRUE
cg05774229	0.14463	0.184918	0.159948	0.128525	0.184379	0.211123	0.353309	0.287736	0.318436	0.400184	0.16892	0.339916	-0.170996	0.000116698	0.0391353						Island	R	AAGACGCGCTGGAAAGGCGTTTTCTGCCCCCTCCGGGCCTCGGGAATATTTGTGGGCTGC[CG]GCGGGGCAGGCGGGGTGGGGGAGGCTGCCCGGCGGGCGGGAAGCCCCGCGCACTCGGGTC	chr11:76032911-76033392			TRUE	11:75710595-75711021
cg16168153	0.775044	0.765036	0.779018	0.744757	0.695546	0.731347	0.86712	0.954811	0.919191	0.936915	0.748458	0.919509	-0.171051	5.41e-05	0.0260309			SMPX	NM_014332	TSS200		F	TCCTAAATATAGAGTTTGATACAAGCCATACGCTGGCTGCCTCCGAAAGGCTTGACCGTG[CG]GAAAGCAGGCTCAAATGTCAGCCGGGAGGTGGCTATGGTATCTTACTTGCCCTCCTAATC				NA
cg22215739	0.706122	0.72619	0.728601	0.705441	0.707736	0.664918	0.832609	0.904868	0.868779	0.904973	0.706501	0.877807	-0.171306	1.21e-05	0.0117928			MAGEB18;MAGEB18	NM_173699;NM_173699	5UTR;1stExon		F	CAAAGTGGGCGTGGCCGGACATGTTTCTCTTGACCTATCTTCCACATCATCAAGCTGTTA[CG]GGCGAAACCTTGGTCTGAAACATGCGGCCAGAGAAATAAATCTCAGGATCCGGCAGGTGT				NA
cg13982601	0.679365	0.753242	0.751264	0.717998	0.801979	0.796392	0.903501	0.956335	0.897814	0.927944	0.75004	0.921398	-0.171358	0.000172876	0.0480098			KLC1;KLC1	NM_182923;NM_001130107	Body;Body		R	TCACGTTTTTTTCAGGATGGCACTGGATCTTTAAAACGCAGTGGTTCCTTTAGCAAACTC[CG]GGCTTCCATTAGACGCAGCAGTGAGAAGCTGGTTAGGAAGCTGAAGGGAGGAAGTTCACG				TRUE	14:103223192-103223368
cg24571871	0.560563	0.582727	0.578578	0.642824	0.576887	0.561267	0.704669	0.830402	0.733668	0.753328	0.583808	0.755517	-0.171709	0.000182608	0.0492396			INPP5A	NM_005539	Body	N_Shore	F	CCAGAGTGATGGAGCCCTGGTCCCCTGCCACTAGCCTGGTCCCGGGGAGGGTGGCAACTG[CG]AGGCCTGGGTGCTGCTGTGCTCGTGGCCACACACTGAGGCCGGCCCTCAGCCCTGTGCAC	chr10:134527742-134528091			NA
cg02260710	0.530102	0.501982	0.536353	0.521443	0.535886	0.528813	0.705727	0.78534	0.658565	0.644819	0.525763	0.698613	-0.17285	0.000157627	0.045922							F	CCTGCCTGCAGCGCGCCGGCTCCTGGGTTTGGCCGGGGAGCCATCATGACAGCCCCGCCG[CG]CACATTACGGCTGGGCCAGGCGTTCTCAAATGGCTCCGACATGGTGTGAATACACTCTTG				NA	16:84288036-84288124
cg19937212	0.633052	0.660699	0.675462	0.680009	0.714319	0.683579	0.800183	0.897841	0.876788	0.817464	0.67452	0.848069	-0.173549	6.6e-05	0.0290131	rs34442916		DLG2	NM_001142699	Body		F	GATCACATATGATAACTATTGCTTTAAAAAAAACAAACGCCAAATCTGGTTTGTGTGCTT[CG]ACAAATGAGATTCATGGTGTTACAGGGAAGAGGTCCCTATCCAGACCCCAAAAGAGGGTT				TRUE
cg15341124	0.166469	0.181158	0.156993	0.207009	0.147507	0.259787	0.374133	0.39434	0.315116	0.35782	0.186487	0.360352	-0.173865	0.000118223	0.0393999			DIO3;DIO3;MIR1247	NM_001362;NM_001362;NR_031649	5UTR;1stExon;TSS1500	Island	R	CTGCGCCCGCCCTCAGCCCAAGATTTCTAGGGCATTGGCCGCGCTGCTGGGTGATCCCTC[CG]GGCTCAAGTTGCAAGGGGGCGGGCCGGGCCGGAGGTGGAGTCTCCCGCCAATTGAAGCCT	chr14:102025989-102031567			NA	14:101095743-101098594
cg00113315	0.628482	0.607027	0.598657	0.632661	0.671514	0.57355	0.775085	0.804472	0.783199	0.809783	0.618648	0.793135	-0.174486	1.25e-05	0.0119545			SLC2A5;SLC2A5	NM_003039;NR_024180	Body;Body	N_Shore	R	AAGCCCACGGTGAAGTTGGAGAGCCAGTGCACACTGCCCCCCACCATGAAGGCAGATGGC[CG]AGAGGACTGCAGGAAGATCTCAGTGATGAGCAGCGCGGGTATGGGACCTGTAGGGGGAGG	chr1:9099280-9100513			NA
cg26398510	0.635187	0.663068	0.664124	0.736329	0.727097	0.642771	0.846255	0.881633	0.840606	0.842149	0.678096	0.852661	-0.174565	7.02e-05	0.0300854			SORD	NM_003104	Body		F	TAACACTCACGGCGAAGGTCTACAGCTTCACTCCTGAAGCCAGGGAGACCACGAACCCAC[CG]GGAGGAACAAACAACTGCAGAAACGCTGGCTTAAGAGCTGTAACACTCACCGCGAAGGTC				NA	15:43115266-43115666
cg04757806	0.253697	0.333255	0.313599	0.319811	0.36633	0.391064	0.502388	0.51537	0.512797	0.487876	0.329626	0.504608	-0.174982	0.000103822	0.0365649			FUT4	NM_002033	1stExon	Island	R	TTTCGAGAACTCGCAGCACCTGGATTATATCACCGAGAAGCTCTGGCGCAACGCGTTGCT[CG]CTGGGGCGGTGCCGGTGGTGCTGGGCCCAGACCGTGCCAACTACGAGCGCTTTGTGCCCC	chr11:94276894-94278913			TRUE	11:93916543-93918561
cg17493391	0.587242	0.613178	0.612304	0.593381	0.655496	0.690996	0.768162	0.840193	0.78853	0.807134	0.625433	0.801005	-0.175572	7.64e-05	0.031228	rs79964670						F	ACTGAAATGTCATATATCCTTTCTCTACTTAAAATTGGTTATTTACTGTGAGTTCATTTC[CG]ATGTGTTCTTGGTTGTTGCTGTTTTCTGCCTGAAGACGTGTATCATAAAGAGCTACATGG				TRUE
cg13636952	0.187045	0.177746	0.149481	0.186408	0.0959104	0.198555	0.338971	0.396075	0.348925	0.285734	0.165857	0.342426	-0.176569	0.000154863	0.0455081	rs17215						F	AGTGGCTGGTGCATGCTGTGAGACTTGTGCATGAAGACTCATCCTGAGTGAAGAGCCACA[CG]GTTCCACCAGGGGGAAGACTGATTTTTGCATATCATGCAGAAACTCAACCACCTGTTAGA				NA
cg06371211	0.124351	0.121218	0.108914	0.0765106	0.0863351	0.0547841	0.301899	0.220372	0.313407	0.25603	0.0953522	0.272927	-0.177575	4.11e-05	0.022909	rs7897107		TCERG1L	NM_174937	Body		F	CCTGACCTCTGACTGTTCTAGATCCACAATCCAGCTTCTTCCCGTCTCGATCTCGCATGA[CG]CTCGCACTGCACACAGGAGCCGTCAGCCTCTCGAGTCCCTGCTGTAGTTTCAAGTCTGTT				NA	10:132865807-132866173
cg19615295	0.613489	0.615528	0.624494	0.613918	0.715321	0.70174	0.817663	0.801408	0.834438	0.846935	0.647415	0.825111	-0.177696	0.000118646	0.0395137			CDH26;CDH26	NM_177980;NM_021810	Body;TSS1500		R	AGCTGAAACTGTGTGCTCAAGTTTGTAGTTCTCAGACCTGGAGTGTGTGGTAAAGCACTT[CG]CCTTGCCCAAAGAGAGGTCTGGTCTTTGTCCTTGGGGTCTGGGTGATCTCTATTGGGGTA				NA
cg06951664	0.731802	0.727586	0.728631	0.718524	0.839806	0.756843	0.901246	0.946642	0.933098	0.932353	0.750532	0.928335	-0.177803	8.67e-05	0.0332999							R	GATCCTGAGTTGGGGAGAGCAGCCTGGATTATCCGGGTTGGCCCTGTCAATCGAGAGGGC[CG]GTCTCCCACGGGTCGCCCTAGTGCACACGGTAATGGGCAGCACGAGGGTTTCCGTGGCTC				NA	16:84523847-84524092
cg15439369	0.588574	0.5942	0.604814	0.579867	0.597292	0.554303	0.771926	0.77317	0.773423	0.743298	0.586508	0.765454	-0.178946	1.82e-07	0.000806549	rs79563692						F	CCCCAGGTCTGGCCTCAGAGGGGACACGCAAGCCCCACTGGCAGCAGACCTCCGGTGTCC[CG]TCCCCTGTCTGGGCTGGCGAAAGTGCAGGTAGCTCCTTGGTCGCCTGACCCAGTGCCTTG				NA	12:129170586-129171255
cg11229185	0.192729	0.182041	0.191747	0.246378	0.202319	0.209638	0.348531	0.358961	0.418953	0.407128	0.204142	0.383393	-0.179251	8.8e-06	0.0100013						Island	F	CGGGCAGGGCTCACTCCCGGCCTAGAAACTGGAGCCCGCCACCCCCGCCCCGCAGGCGAC[CG]CAGGGATCCCATTCTTGGAGCCCGAGCTGCCATGTTGCCTTCGCGGAGGCCGCCAGTCAC	chr10:22623350-22625875		DMR	NA	10:22663962-22665881
cg10687420	0.756177	0.759209	0.757934	0.784917	0.814482	0.672166	0.939307	0.931581	0.933554	0.943279	0.757481	0.93693	-0.179449	7.81e-05	0.0315254			C7orf58	NM_024913	3UTR		R	AGCTAGTCACCCGGACAATGGTCTAGGAGCCAAGCGCTGCACATCGCACACATTTGGGAT[CG]ACCACACACACTTGTGCACACCAGCACATGCATGCACACCAGTACACACACAGTTAAATA				NA
cg25930644	0.717279	0.695711	0.734413	0.67798	0.704471	0.700653	0.903049	0.927186	0.848726	0.860054	0.705084	0.884754	-0.179669	7.04e-06	0.00891083			MYH10	NM_005964	5UTR	N_Shore	R	ACAGAACTGTCCCAATTTGGGTACTGCTACCATTGAGGTCACTTACATGACAGGGCTGGA[CG]AGTCTGCTAATTTATCAAAATCCTGCTCAACCCAATGATCACAAACACAAACCAAACACA	chr17:8533004-8534933			NA		17:8531773-8532000	Unclassified_Cell_type_specific
cg25436126	0.706081	0.727636	0.730491	0.76317	0.64403	0.77451	0.863972	0.94266	0.893904	0.924941	0.72432	0.906369	-0.182049	0.000163996	0.0467418			PDIA6	NM_005742	Body		R	AATACTTACCATGGAGCATAGAATTCTACAAGCCACAAACTATCACTCTGAATAACTTCT[CG]GTTGAAATTCGATGGAGTTAATTCGATCACATCATCACTAGAGGAATACAGACCATTCAC		low-CpG:10860093-10860218		NA
cg20258249	0.627133	0.709172	0.643292	0.56837	0.673258	0.596061	0.832893	0.819392	0.787797	0.832993	0.636215	0.818269	-0.182054	0.00016132	0.0464111						S_Shelf	F	AGTGCCCACCTCATCTTTGGGAAGTTGATAGAAAGGGGTGGGGGCAGAGCCTTTCCTTAG[CG]TTGGGGGTTCCTTAATGGGAACCCAGGCCAAGAGGAATAATATGAGATTTCAGGGCAGGC	chrX:64771406-64772193			NA
cg15745910	0.684722	0.684651	0.705193	0.689563	0.709653	0.676031	0.843507	0.9055	0.848003	0.898463	0.691635	0.873868	-0.182233	1.52e-06	0.00333667							R	TAATAGCGGCTCTTGCCAAGGCTGACTCTTAAAGCCTCTCCTCCGCCTTGTGATCTGCAG[CG]CACGTCTTATTATGGGGTGCATTATGCAGACGCCAGCCCTGTGATGGGACAGGCAACCCC				NA	13:111922203-111922253
cg00367649	0.525479	0.531051	0.518869	0.476621	0.480618	0.532558	0.660511	0.753823	0.703815	0.657167	0.510866	0.693829	-0.182963	3.43e-05	0.0207756							F	AGCTTCACTCTTGAGGCCAGCGAGACCACGAACCCACCGGGAGGAAGGAGCAACTCCAGA[CG]TGCCGCCTAAAGAGCTGTAACACCGCGAAGGTCCGCAGCTTCACTCCTGAGCCAGCGAGA				NA	3:66785665-66785766
cg16122707	0.522824	0.473579	0.468631	0.490083	0.457989	0.546353	0.679928	0.748433	0.640152	0.638687	0.493243	0.6768	-0.183557	0.000134017	0.0419689			MYO7B	NM_001080527	Body		R	CGGCTCCCTGAGAAGCCAGAGCGGTGGCCAAGTGTGTGCTGCAGCCCTGCTGGTCCCACA[CG]GAAGAGGGGAGCGTGCGTGGGTTCTGTGGTCAAAGCCTTCGAGTCAGGCAGGCTTCCCAC				NA	2:128082794-128083082
cg27655512	0.700794	0.673387	0.653962	0.707049	0.577436	0.668806	0.856267	0.862341	0.833201	0.842166	0.663572	0.848494	-0.184922	6.44e-05	0.0285892						N_Shelf	F	TGTGAAAGGAAATACACAGGAAGGAGGTGGCAACGGGTGGGAAGCCACTAGACCACGACG[CG]ATTCTGCCCCAGTGAAGGCGAGGGGATAGCCTGGGCCTAGATCGCTGTGAGGTCTATGGA	chr11:2290104-2292932		CDMR	NA	11:2243970-2244576	11:2286635-2287569	Unclassified_Cell_type_specific
cg25120797	0.460921	0.467506	0.454469	0.417731	0.464186	0.389485	0.700581	0.571981	0.608246	0.628602	0.442383	0.627352	-0.18497	0.000124515	0.0404387						S_Shore	R	AGTGCCCTCAAGCTCCCAGGATTTAGGTACCCACAGAAAGGCAGGCGGAAAAACAAGTCC[CG]AGACAGGAATGAGTCTGACTGTTTCGGGTGGAATGGCTAAACCTGGCGCCCACGCTCAGA	chr15:96904722-96905050		CDMR	NA	15:94707426-94707562
cg10199730	0.703157	0.709869	0.708483	0.59969	0.598982	0.67532	0.87339	0.841323	0.83026	0.858913	0.665917	0.850971	-0.185054	0.000172437	0.0480098			HTR2C;MIR448	NM_000868;NR_029955	Body;TSS1500		F	ATTGAATTTGTCCTTAGCTAAGTTTCTTTATTTTGTAATGTGGTGGTCACATTGCAGAGC[CG]CAGAGCCTAGGATCTCATGATGCTTCTAGGCCTGTGTTTTTGGCAACTAAATTGTGATAC				NA
cg07719695	0.405348	0.4053	0.373592	0.418161	0.452285	0.434571	0.570897	0.688203	0.571555	0.572319	0.414876	0.600743	-0.185867	0.000123074	0.0402409	rs72868335		LOC619207	NR_002934	Body	N_Shore	F	AAGCAGAGTGCGGCCCAGGCGTGGGGGAGGCAGCAGCCGAGCGGGGGCGGGGTCTGTGGA[CG]CCTGAGGCCCACACAGGTAGCTGATGATGGTTTCTTAGACAAATGACAGACAGGTACACG	chr10:135270783-135271061			NA	10:135119770-135120351
cg15604347	0.636411	0.658656	0.679156	0.564219	0.649479	0.666162	0.846017	0.87036	0.782439	0.814052	0.642347	0.828217	-0.18587	9.17e-05	0.0342239			LRCH2	NM_020871	Body	N_Shelf	R	TCCTCCCCATCTTTTCTCTGGCAAAGGACATCCAGAAATACTAGACTGGCTTTAATAACA[CG]GCACAAACAAACAAACAAAAAAATGGCAATGCCCCTCAACAAGCAATAATGGCCAGACTG	chrX:114423906-114427195			NA
cg21029901	0.412997	0.431217	0.426517	0.5042	0.533637	0.40711	0.665165	0.649278	0.625676	0.615	0.452613	0.63878	-0.186167	0.000179977	0.0489604			CSNK1A1P	NR_027320	TSS1500	S_Shore	F	AAATACAGCTTCAGCGGCGGCACAGCACAGGAACCAGCCAGGACTTCCACATCTGACTGA[CG]GCTCAAATCCACCATGCACAAGATGAGCCCCCTAAAGGTGCATAGGTTTGTCATACTATA	chr15:37110361-37110778			NA
cg08480413	0.643081	0.609772	0.606363	0.626471	0.552725	0.6438	0.802986	0.783688	0.813907	0.799863	0.613702	0.800111	-0.186409	6.4e-06	0.00842165							R	TGCTGACTTCACGAGTGAAGCTGCAGACCTTCGTGGTGAGCGTCTTACAGCTCTTAAAGG[CG]GCGCCTCCGGAGTTGTTTGTTCCTCCCGGTGGGTTTGTGGTCTCACTGACTTCAGGAATG				NA	2:14930305-14930543
cg15587041	0.69914	0.69748	0.653956	0.658352	0.672914	0.554455	0.82151	0.861163	0.834182	0.855907	0.656049	0.843191	-0.187141	0.000161513	0.0464116	rs36024389						F	TAAAACAAGAGGTGGAGTGACCAGGACAATCCTGCTTCACAATTGCCCTCATCACATCAA[CG]TAAACTGACCCTTCGCTAATCGGGGCATGCAGAGAATCTTCCAGTAGCCAGTTAATCTTC				TRUE
cg20095609	0.711241	0.702062	0.688494	0.702757	0.789711	0.733416	0.878487	0.915073	0.938752	0.90149	0.72128	0.90845	-0.18717	2.13e-05	0.0159901			GPC6	NM_005708	Body		F	CTGTGGCTTCTCTCAGGAAATGCTAGGCCACAACACAGGAAAAATGGTGTTTTCATATCA[CG]GTTCGTTTACTGCAGTCAGAGCAAAAAACGACAGCAAAACATTCTAAAAATGCCAAGCAC				TRUE		13:94979591-94980104	Unclassified
cg22111078	0.192076	0.179324	0.15875	0.137618	0.12843	0.129943	0.363719	0.33339	0.293207	0.380294	0.154357	0.342653	-0.188296	1.55e-05	0.0132663						Island	R	CTCGGAATGCTTCCCGGAGGATGCGAGGGGCGGGCGCTGCGGGGAAGACGGTGCTACTCC[CG]CGCGGGACCGCGTGATGTTTCCGAGTCAGCGGTGAAACCTGCGGCTTCCGCGCGTCCTTT	chr5:172655840-172656202			NA	5:172588447-172588586
cg00203284	0.143473	0.13694	0.14682	0.16534	0.199291	0.141004	0.38097	0.296524	0.37874	0.320794	0.155478	0.344257	-0.188779	1.63e-05	0.0135797						Island	R	CGGTAACCGAGTCCCAGGCTTTACTGCCACTCCACTCCCTGCTGGGTTATTTAAGAGATA[CG]CGGCTTCCGAGGGGTTTTCATCAGACCCCGCAAGTGCGCTCGGCTGGGAAGGATGCGCTC	chr1:47909712-47911020		RDMR	TRUE	1:47682976-47683690	1:47909604-47911169	Unclassified_Cell_type_specific
cg15071923	0.630981	0.598551	0.654343	0.589805	0.548088	0.559467	0.747218	0.800056	0.824695	0.777219	0.596872	0.787297	-0.190425	5.44e-05	0.026121						S_Shore	R	GCTGGCAAATCCAAAATCTATAAGGCAGGCTGGCGGCTGGAGCCTCAGGCAGGATTTCTA[CG]AGGCAGAATTTCTCCTCCTTCGGGAAACCTGCTTCCCCTCGGAAGGCCTTCTGTGGGCTG	chr12:130623142-130623492			NA	12:129189110-129189798
cg02848074	0.58496	0.563424	0.578763	0.605729	0.672839	0.620879	0.820955	0.745392	0.803222	0.811574	0.604432	0.795286	-0.190854	4.69e-05	0.0242316							R	CCAAAGGCTTCACCTCTGATAAGTGTTCCTCTGCAGCTGCAGCCAGAATCTTAATGTGCG[CG]CTGTAATTTAATGGCCGTCTCGGCTATTAACACGCTCTTCTCGGGTGAAGTGGACTCCCT				NA	13:30203992-30204352
cg15881404	0.140975	0.12757	0.12788	0.126313	0.107836	0.137139	0.220889	0.378805	0.322916	0.352756	0.127952	0.318841	-0.190889	0.000134323	0.0419893			ARHGAP22	NM_021226	Body	Island	F	ACCGGCCTGGCCTCCCCGCGCAGAATGGGAAGAAGGGGCGCCCTCGCTGTGCAAGGGAGA[CG]CCCCCAACCCCACCAGCATCCTCTGGGCAGTCATCTCAAGGGTGACTTTGTCGGGGGTGT	chr10:49731448-49732638			NA
cg23973429	0.203366	0.200384	0.21793	0.179704	0.231969	0.171979	0.326229	0.416231	0.422702	0.403587	0.200888	0.392187	-0.191299	1.75e-05	0.0142599			GRHL2;GRHL2	NM_024915;NM_024915	1stExon;5UTR	Island	R	GCCCAAGTCCGCCACTTTCTGCTCTGTGTCTGCCCATTGCCACGATCCAGGAGGACTCCG[CG]CCGCCCGGCCGCCTCCGAGCTCGGGCCCCATGTGAGGGGCCCCCCCTTATCCCACCTTTC	chr8:102504478-102504841	high-CpG:102573837-102574016	RDMR	NA	8:102573374-102574214	8:102504698-102504786	Unclassified_Cell_type_specific
cg20510164	0.646138	0.57088	0.668355	0.575722	0.563051	0.602804	0.767175	0.755956	0.804736	0.855893	0.604492	0.79594	-0.191448	0.000149756	0.0444992	rs697387					S_Shore	F	TCCTATTCACTCATGGAGTAAATTCATTACCTACCTCAGCAGGCAGTGGAGGGGGTTAGG[CG]GGATGATGGACAGAAAGTACTGCACACCAGGCCTGGTGTTTGGTAGATGCCTTTCTTCAA	chr1:110672810-110673339			NA
cg12734023	0.65606	0.6735	0.612151	0.707578	0.55285	0.630039	0.811272	0.866437	0.827222	0.816184	0.638697	0.830279	-0.191582	0.000173208	0.0480098			SERTAD2	NM_014755	Body		R	GAGGGCTGGAGGTGACAGTTTGGTGGGAGCCGTGGGCTGCATGGCCTGGGAGGTGCAAAA[CG]TGTCATCGTCGTCCTCGAGCAGTGAGGCCGGGGTGAGGCAGGCCTCCAGGGGCGTAGTGC				NA	2:64716864-64717209
cg26778516	0.300122	0.296358	0.315044	0.227193	0.365322	0.261025	0.465042	0.537142	0.452234	0.490281	0.294177	0.486175	-0.191998	0.000138756	0.0428487	rs35227246					Island	F	CCCCTGGCCTCACCCCCCAACAGGGCGGCGGCCAACTTGTGAACAGGAGCGTTTCGGCCC[CG]GCTCCTGAAGCCTGCCGTGGAAGCCCTGCGCCATGCCCGGCCCTCGTTCCTCAGGGCCTC	chr4:8645832-8646063			NA
cg09350895	0.115672	0.125062	0.116513	0.148561	0.142099	0.102903	0.332164	0.329629	0.24413	0.364902	0.125135	0.317706	-0.192572	2.45e-05	0.0171856			HEATR4;C14orf169	NM_203309;NM_024644	Body;1stExon	Island	F	CGCTCGCTACATCAACGGACGACGCGAGACCCTGAACCCACCCGGCCGCGCGCTGCCCGC[CG]CCGCGTGGTCCCTGTACCAGGCCGGCTGCTCCCTGCGTCTCCTCTGTCCGCAGGCTTTCT	chr14:73957750-73958889			NA	14:73027320-73028934	14:73957338-73958818	Promoter_Associated
cg01551300	0.659758	0.665475	0.646322	0.689855	0.681069	0.675717	0.903266	0.908517	0.804876	0.832528	0.669699	0.862297	-0.192597	2.22e-05	0.0163712							R	CACACTAGCACTCCGGCCACACAGCAGTCCCTACACAGACTCTTACAGACATAGAGATCA[CG]CTGGGGACTCACTGCTACAAACCAGGGGAGAAGGAAGGAGCCAGAGGGAGTGGCTAATCT				TRUE
cg06136573	0.505518	0.538509	0.504995	0.567476	0.411536	0.520111	0.712768	0.661176	0.719822	0.709984	0.508024	0.700937	-0.192913	0.000158659	0.0460446							F	CTCGAGCATATCCATTAAGGTCAGAATTTCTGCAGATTGAGCTGGAGCTATTTTTAGGTA[CG]GTTCTAAAGCAGCTGCAATTCAAGTGTCACAGTGCATGCCTTTTTGGCTCAGCAGTTGAT				TRUE
cg22369787	0.252239	0.266118	0.242825	0.24635	0.261869	0.240883	0.524228	0.423918	0.415305	0.417026	0.251714	0.445119	-0.193405	1.9e-05	0.0148696						S_Shore	R	GGGGGAGGAGCTGTTGGGCTCTGCCGGATCATCCATCATTCCTGTCACCCAGAGTCTGCC[CG]GAGGAGCCGTAGACGCAATCTCCCTTCTGTCTCTACACCGAAACTATTAATATTAAAACC	chr15:37179516-37179782		RDMR	NA	15:34967617-34967751
cg05939105	0.722812	0.711371	0.719262	0.795587	0.685335	0.7995	0.928632	0.921761	0.93063	0.951937	0.738978	0.93324	-0.194262	4.86e-05	0.0246389			SMYD3;SMYD3	NM_022743;NM_001167740	Body;Body		R	AGACAACGTAGCCACTTCATACTGGGAACCTCGTCGGGGAAACCAAGGTACAGCAGTCAC[CG]AAATGGTGAGCAGAGGAACGGACTCCAACTCTGCCCTTTCATTTCAAGGCTCTCGGCCTA				NA	1:244320815-244320962
cg05921905	0.685147	0.65499	0.693845	0.732714	0.662135	0.693095	0.890482	0.862631	0.881687	0.894398	0.686988	0.8823	-0.195312	1.25e-06	0.00291879			HOXA2	NM_006735	TSS200	N_Shore	F	TACACTTTTTTCAGAGCAAAAATACATATATGTTGGTGTGGGTGGGGATGTCCCGGAGTA[CG]TGGGGGCGAGGGTGCCTGCGTGCCTCCTGATCTGCAAGGATCTATCTAGTGTGTGTGCCT	chr7:27143181-27143479		CDMR	NA	7:27109045-27109239	7:27141566-27143021	Unclassified_Cell_type_specific
cg16498194	0.168157	0.149775	0.165481	0.161177	0.126784	0.172556	0.348854	0.391736	0.329285	0.341222	0.157322	0.352774	-0.195453	5.9e-07	0.00185339			FZD10	NM_007197	1stExon	Island	R	GTGCGAGCAGGCCCGGCTCAAGTGCTCCCCGATTATGGAGCAGTTCAACTTCAAGTGGCC[CG]ACTCCCTGGACTGCCGGAAACTCCCCAACAAGAACGACCCCAACTACCTGTGCATGGAGG	chr12:130645327-130648988			NA	12:129211202-129215088
cg08957484	0.222447	0.183345	0.187413	0.274374	0.182291	0.130214	0.457734	0.366987	0.374786	0.369427	0.196681	0.392233	-0.195553	0.000186729	0.0496687			CCNI2	NM_001039780	1stExon	Island	F	CGCCCCAGAGCAAGCTCCGCGGCCGGCTCCACAGTCCCGCAAGCCGCGCAACCTGGAAGG[CG]ACCTGGACGAGCGCCGGCTGCTCTGCCACTTGCAGCTGGCCCAGGACCGCGAGGCGCGCC	chr5:132082873-132083911			NA	5:132110589-132111953	5:132082544-132084072	Promoter_Associated
cg04841997	0.575177	0.594864	0.615292	0.647446	0.583851	0.614027	0.773189	0.868766	0.765648	0.796814	0.605109	0.801104	-0.195995	2.67e-05	0.0178492		rs2418708	WASH2P	NR_024077	Body	S_Shore	R	GAGCTAGGGTTTCTCATAAAACTCCCTGATAGGAGACGACTTTTGATAAAAATTTTTTTC[CG]CCAACAAAATCCCCTGTCTTCTCCACTAGTTATTGTCTGTCCACTAAATAAGAGGTGGTC	chr2:114341301-114342298			NA
cg09362608	0.59521	0.575755	0.572882	0.654627	0.595121	0.523831	0.802681	0.730233	0.823336	0.774034	0.586238	0.782571	-0.196333	8.41e-05	0.0327806	rs10013383					N_Shore	F	TGGTGGGTGCCCGGCTGGCCCGGGGCGGGAAGGGGCGGCGGCGCTGTGGCCTTGCGTTAC[CG]TGAGGAGGGCCTTGAGTGGGTTGTCCTGGTCCTTGGCCTTTTGAACAAAGCATTGAACAA	chr4:6660372-6660817			TRUE	4:6710627-6710707	4:6659732-6659835	Unclassified_Cell_type_specific
cg27520905	0.329624	0.282208	0.313413	0.389178	0.259962	0.361687	0.502721	0.552167	0.499211	0.528367	0.322679	0.520616	-0.197938	7.13e-05	0.0303259			DPP6;DPP6	NM_130797;NM_001039350	Body;Body	N_Shelf	F	AGGCTCCTGATGACAGATGGGTGAATGGCAGAGTAGATGAGTGAGGGAGGTGGGGAGCCC[CG]GTGGGGCCTGGCTGGTCAAAGTCCAAGCAATCTGATCCCAGCAGGACATTCCTTTGAAGG	chr7:154001964-154002281			NA
cg09242288	0.482284	0.518357	0.534364	0.537217	0.492708	0.495712	0.743676	0.771003	0.652003	0.668609	0.510107	0.708823	-0.198716	5.45e-05	0.026121							F	CTCTCCTGCTATGTGATATGCCTGCTTCCTTTTTGCCTTCCCCCATGATTGAGAGCTTCC[CG]AGGCCTTACAAAAGGCAGAGTGGATATTGGCGCCTTGATTTTTATAGAATGTGCAGAACT				TRUE
cg14159007	0.613376	0.583681	0.632192	0.533975	0.585476	0.505886	0.769208	0.778912	0.748309	0.801742	0.575765	0.774543	-0.198778	5.85e-05	0.0270833		rs62009775	UNC13C	NM_001080534	TSS200		R	CTCCTCCAGGAAAGAATGTCTTTCACAGATGGAGCTTTGCTTCTGGTTTGCACAGGACAG[CG]ACAATGTGGCAGAGCCATGCCTGCCCTTCCTGCTCTTTCCAGTGATTCACAGAACTTCTG				NA
cg03508390	0.735402	0.713698	0.751338	0.714526	0.601895	0.742746	0.911419	0.943963	0.876274	0.903868	0.709934	0.908881	-0.198947	0.000170291	0.0476602	rs3772744		KALRN;KALRN	NM_001024660;NM_003947	Body;Body		F	GGGATGAAGAACAAACTTTTAGAGAAGCTTCTGGTGTGAAACTGAGGGTGGTTTCTGTAA[CG]AGAGGCGTGTTTATGCTGACATAAGCCAGGGCAGGGTCTGTGATTACAGGACCTACAGTG				TRUE		3:124120785-124120910	Unclassified_Cell_type_specific
cg20391895	0.698788	0.698943	0.702048	0.739519	0.764791	0.616431	0.931441	0.943666	0.867534	0.870915	0.70342	0.903389	-0.199969	0.000162988	0.046614			CLNK	NM_052964	TSS200		F	CCGTCTCCTGTGAGGAGGGGCGGCAGTGCAGAGACCTTGGGGCACTGGAAATTAGTAAGG[CG]GTGGGTTGAATTCTTCTCGATGCTAAGCAGTGCCCTTCAGCAGAAAACCTCCTGATAGGT				NA
cg22856114	0.547069	0.500509	0.507457	0.531863	0.519171	0.596496	0.744707	0.692445	0.736499	0.762058	0.533761	0.733927	-0.200166	1.38e-05	0.0124985			PROC	NM_000312	TSS200	S_Shelf	R	CCTCCCTCCCTGCTGGACGGCATCCTTGGTGGGCAGAGGTGGGCTTCGGGCAGAACAAGC[CG]TGCTGAGCTAGGACCAGGAGTGCTAGTGCCACTGTTTGTCTATGGAGAGGGAGGCCTCAG	chr2:128173475-128173793			NA
cg03619586	0.368117	0.359246	0.325707	0.387613	0.284113	0.28264	0.516343	0.564219	0.490412	0.568917	0.334573	0.534973	-0.2004	7.87e-05	0.0316372			CLIC1	NM_001288	TSS1500	N_Shelf	R	GTCAGCTTTGTGCTTCCACTTATGTTTCCTATTGGGGCCCCTTCCTGTGCCCTTTGTCCT[CG]TCTCACTGACAGGTTGCCTTGGAGATGGGGCAGAGGGGTGGGATTATCATGGCCCGATCC	chr6:31707489-31708336			TRUE		6:31705277-31706694	Promoter_Associated
cg26849830	0.741455	0.72325	0.758197	0.642462	0.814708	0.751124	0.946518	0.952264	0.922826	0.937256	0.738533	0.939716	-0.201184	0.000124319	0.0404235			SSH1	NM_018984	3UTR		R	AAACTCTGCTCTTAGGAAATACATGCAACCAGGGACCTTGCTAGAAGGCTCGGAAGTAGC[CG]TAAGACAAAGAAATGGAAATCGGCATTGTCAATTACCATCCGAGAGCAGCCCCGGTTCTC				TRUE
cg01794799	0.511419	0.570547	0.553173	0.519674	0.587571	0.58994	0.735964	0.834054	0.734672	0.723647	0.555387	0.757084	-0.201697	6.54e-05	0.0288572							F	CTATCACTCAGGAAATTCCAGAGAATTAGAGGTTACTTCCCAGAAACCAAAGACAAAGGC[CG]CCTAATTCTTTACTACACAGATGGTCAGAGCTGGACACTTAAAGGTGAAACCTGGCCAGG				TRUE
cg00524443	0.0760251	0.073329	0.0765235	0.147081	0.0920877	0.131784	0.209898	0.300779	0.359539	0.336485	0.0994717	0.301675	-0.202203	0.000172229	0.0480098			HOXB3	NM_002146	5UTR	N_Shelf	R	AGGTCAAGGGGCTTCCGAGGTCATTTTGTGGTTCTAATACTGAGCTAATCGCCTAGAAAA[CG]TGGCCTCTCCATGAACTCTCTCTCCTGCCAGCCTCCCGCCTCCAAACCCTAAGTGAGGCC	chr17:46654053-46654369			TRUE
cg05582979	0.679061	0.672584	0.639684	0.698636	0.681964	0.602166	0.841076	0.959898	0.817567	0.841179	0.662349	0.86493	-0.202581	0.000186963	0.0496829			CLNK	NM_052964	TSS1500		F	AATACGTGAAGCTTTCAGAGGCTGAAATCTTCCAATGCAAAGGGTGTTTTTAAAGACACA[CG]GTGTCCTTATGTGGCACTTCATAGTTACCAGAACACAATAAAAGGAACTGCTGGGCAACA				NA
cg10292855	0.364271	0.307521	0.354238	0.372781	0.225449	0.284142	0.535311	0.484684	0.540801	0.521872	0.318067	0.520667	-0.2026	0.000172654	0.0480098			ABAT;ABAT;ABAT	NM_020686;NM_000663;NM_000663	5UTR;1stExon;5UTR		F	AGCGTGGGCGCCAGAGCAGCCCCTCTGCCTTGGGTGTCTTGGAGATGACTTGGCGCCCCC[CG]GAGCCCCGTCATGGCTGTGGCTGCGTCCACAACACTGCATCAGCAGAGTCCTGGGGAAGC		low-CpG:8714165-8715094		TRUE
cg23782866	0.498764	0.503251	0.527431	0.488749	0.553505	0.413461	0.733305	0.675525	0.709196	0.682622	0.497527	0.700162	-0.202635	5.75e-05	0.0268058			FAM155A	NM_001080396	Body		R	TCTTCCTGAGGTTGTTCCTTTCTTCCCACAGAACATGTCCCAACAGGAAATAACAGATTA[CG]TAGTAGATGCCAATGAATCTAGCATATACTCAGCTATTTGTATTTTGTAGAATCGAACAA				TRUE
cg04130572	0.18449	0.235744	0.181964	0.254484	0.171046	0.190176	0.431443	0.476142	0.351262	0.369868	0.202984	0.407179	-0.204195	9.49e-05	0.0348601			JPH2;JPH2	NM_175913;NM_020433	3UTR;Body		F	TCGGCATTCCTCATGAGGGTGTGGAGGGCAGGGCCTGCTCCGGGGAACAGCTGCTGGGCA[CG]GAATTAGCAGGTCCCGGAAACAAGCAAGCTCGATGAATCCCAGAAGCCTGGCCTCGGACA				NA
cg19774846	0.604681	0.609726	0.616534	0.697591	0.644384	0.653568	0.846142	0.891972	0.811353	0.819313	0.637747	0.842195	-0.204448	2.04e-05	0.0155313			RUNX3	NM_001031680	TSS1500		R	TTGGGACTAAGTACAACGGGAAACACATGAAGTGGCATTGCCAGCACTCACGCCTGGCCT[CG]GCCTGCCCACCGAGAAGGGCCTTCCTGTGGAAACCTGGTGGCCTGCCCGCACTGGGGGGC				NA
cg14211075	0.218912	0.229021	0.249384	0.211064	0.172387	0.203564	0.458079	0.425555	0.470907	0.333297	0.214055	0.42196	-0.207904	7.22e-05	0.0304473			TSC1;TSC1;TSC1	NM_001162427;NM_001162426;NM_000368	5UTR;5UTR;5UTR	N_Shore	R	CAAAGGCTCCCCAAAGATTAGGTTTTATAATGCTTCCTGAAATTTACAGCTCCACTTTGC[CG]GCCTGTTTGAATTCAGATGACTCCAAGTTGATCCCAAAATTATAAATCAAAGTATCTCAG	chr9:135819526-135820529		RDMR	NA
cg07957294	0.720125	0.702503	0.725723	0.697076	0.580979	0.643571	0.880609	0.903777	0.866913	0.894177	0.678329	0.886369	-0.20804	9.99e-05	0.0358266			PRRX1;PRRX1	NM_022716;NM_006902	Body;Body		F	CTCAGGTACCGGATTGTTGCAAAGGTCTGTACGTGCCTGTGCCTGCATTGCGACCCCCGG[CG]CGCCTCCAGTTCCAAGGCCGAGCTCACTTTCAACAGCTCTGGAAATATGAATGTATTTTT				NA	1:168905431-168905562
cg26629942	0.121608	0.111447	0.120856	0.128018	0.142434	0.0856739	0.231676	0.399003	0.315184	0.35998	0.118339	0.326461	-0.208121	0.000120485	0.0397974			CA10;CA10;CA10	NM_001082533;NM_020178;NM_001082534	Body;Body;Body		R	AGGATTTACATCCTAGTTAAATCTTCATTCCAGGATGGCTGCAAGCAAATATATTCCACA[CG]TCCCATCTAACCACTGCTCATACAGAATCAAAGTACATCAAGGTTGGAAGGGGATTCACA				TRUE
cg12231969	0.155435	0.172652	0.149872	0.0984141	0.137604	0.157629	0.430193	0.275624	0.354949	0.354335	0.145268	0.353775	-0.208508	7.6e-05	0.0311997			EN1;EN1	NM_001426;NM_001426	1stExon;5UTR	Island	R	GACTTCCCCGAGTGTCACGCTCAGCTGTGCCCAGAGCGTGAGGCTGGCAGCGCCTTTAAT[CG]CCTTTGCTTTTTTTGCAGGGAGAGCGCGTCTCCGCCAGCGCCGGGCTGTTTTTTTTTTTT	chr2:119605200-119605620		DMR	NA	2:119321671-119321724
cg00215587	0.751166	0.755775	0.766366	0.638792	0.677175	0.71371	0.867326	0.940647	0.952508	0.946698	0.717164	0.926795	-0.209631	0.000121729	0.0400499			MKRN3;MKRN3	NM_005664;NM_005664	5UTR;1stExon		F	GAGGGACCCAAAAGCAGGGGGGAAGGAAAAAGAGATGCACACTTCCCCCAGAGAAGCCTC[CG]AGCGCGGCCGCCATTCCGGGCCTCAAGCCCATAAAGAAAAAATACCGGAGAGGTTCTGGC				NA	15:21361691-21362065
cg13073773	0.679177	0.680964	0.726562	0.698292	0.707565	0.600056	0.91195	0.931834	0.879174	0.846023	0.682103	0.892245	-0.210143	5.18e-05	0.0253035			GSC	NM_173849	3UTR	Island	F	TAACTATAAATACTACGGTGGGGGCTAGTCGCGGGCGGCCTCGGGCTGCTGGGCTGTGCG[CG]CCCTGACCCCAGACGCCGACCCTCCCGGCTCTGTACACTATTTACAGCTCCTCGTTCCTC	chr14:95234612-95236569		CDMR	TRUE	14:94304366-94305493
cg20208979	0.686897	0.683544	0.712427	0.743515	0.719357	0.651002	0.928713	0.936004	0.873209	0.906565	0.699457	0.911123	-0.211666	5.47e-06	0.00754388							F	CTCTTTCCTGGCATCCGCCTACCTCACCGGCAGTCACGCGAAGATATATTGATCTTTCTA[CG]GCTTGCTGGGCAGTGCACTGCAGTGGTCTTACAAAGATAAAAGGGATGATCAACTTGCCA				TRUE
cg21728840	0.117224	0.090599	0.101549	0.132174	0.166088	0.138799	0.280685	0.284772	0.385632	0.393549	0.124405	0.33616	-0.211754	6.73e-05	0.0293396						Island	F	CGCCTAGTCCTCAAGCCGCTCGGTCTCCGCGGGGCCGGAGGCCGCTCCCACCCCCGCGGG[CG]CTTCAAGGGGCCTGAGCCGGGCACTAAGCGTACAGCCCTGCCCGTGGCAGCCGGGGCAGA	chr19:57828939-57829154			NA	19:62520752-62520961
cg15429214	0.329629	0.376042	0.325348	0.267953	0.338138	0.276555	0.500016	0.571514	0.51205	0.539445	0.318944	0.530756	-0.211812	2.25e-05	0.0164721						Island	R	CCATCCCGGGACGCAGTGCAAACAATGGTCTCTGAGCCCACGTAACCACGCAGAGCGGGA[CG]TTCCGGGATCAGTGGGGAGAGTCAGCTCCTTCCCGAGCCAAGCAGCAGCTGCGTGGGGGA	chr22:43165947-43166287			NA	22:41495715-41496231
cg01646784	0.663776	0.714966	0.687573	0.802447	0.634737	0.73811	0.920315	0.940683	0.891118	0.923797	0.706935	0.918978	-0.212043	0.000143321	0.0434003			LGALS2	NM_006498	TSS1500		R	ATGATTCATTGTCAGAGAGCATTATGTTTTCTTCTTCCCTCCCCATATTATTTATCTGAT[CG]GACATGTAGGTTTCAAAACCAATACACGGATTCAAAGAAAAGATTTCAAACTATTTACAA				NA
cg11319724	0.355789	0.307951	0.326194	0.254124	0.366817	0.354917	0.486834	0.61755	0.525882	0.529891	0.327632	0.540039	-0.212407	0.000120129	0.0397341			RRP7A	NM_015703	Body	Island	R	GGCCAAGGCCGAGGGGTCTGAGGATGGACTGGGGGTGGCTTACGCTCCATCTTGCTCTCT[CG]ATGCTGCCAGGCGTAGAAGTTGAGCAGCTCTTTTCGGCTGCGCTTCCGTCTCTCCCTCTC	chr22:42909975-42910247			NA	22:41240055-41240191
cg07196637	0.59745	0.642526	0.586411	0.513963	0.599428	0.609436	0.791026	0.823276	0.75915	0.842925	0.591535	0.804094	-0.212559	3.89e-05	0.0222362			F11	NM_000128	TSS1500		R	GCACTTTACAAAAAGATCTGTTCTCAGTTCACATTCTCTTAATTCCCTGTCATTTCTCCC[CG]GTCTTCCAAATATGTTTTTTAAATTATGATTCCATGTATAAACACAAGATCGTATTTTGC				NA
cg05146223	0.516823	0.546814	0.549058	0.553749	0.49735	0.438735	0.748019	0.756165	0.70685	0.708812	0.517088	0.729961	-0.212873	2.59e-05	0.0175657							R	ACTGCCTCTTGTATCAAGCCTCAGTTCCAAGATTTGCACTTAAAAAGAGTCAGTTCTCCC[CG]CCGCCTTTTAGGCCAACTCTAGCTACATGGAAAAAATAAACATCTGATTTCCAGAGAAGG				TRUE
cg03592353	0.266195	0.26821	0.247059	0.222346	0.196406	0.259255	0.504444	0.519109	0.360732	0.443036	0.243245	0.45683	-0.213585	0.000155714	0.0455828						S_Shore	R	GGCGGCGTGTCCGGAGTTTGTCCCTTCTGATGTTCAGATGTGTTCGGAGTTTCTTCCTCC[CG]GTGGGTTCGTGGTCTCGCTGGCTCAGGAGTGAAGCTGCAGATCTTCGCGGTGAGTGTTAC	chr10:134611552-134613137			NA	10:134463742-134463874
cg24950233	0.0626717	0.06525	0.0668842	0.0514027	0.109836	0.0574653	0.257908	0.184878	0.346516	0.342537	0.0689184	0.28296	-0.214042	0.000164015	0.0467418	rs72694291		NBLA00301	NR_003679	Body	N_Shore	F	CAACTTCAAACGAAGAAATTGGTTGTGTACAAAAAAAAAAGTAGAATTTCATTCAGAATA[CG]TTTGGAGACTTCACTAAATTGGTGTGACTGATGCTTTTTTGTTTTGCTGACAGAAGGCAC	chr4:174459200-174460054		RDMR	NA		4:174457741-174458390	Unclassified_Cell_type_specific
cg18023065	0.247055	0.307741	0.281407	0.316983	0.310009	0.270923	0.475216	0.537081	0.502388	0.497652	0.28902	0.503084	-0.214064	1.62e-06	0.00347917			FUT4	NM_002033	1stExon	Island	R	ACTCGCAGCACCTGGATTATATCACCGAGAAGCTCTGGCGCAACGCGTTGCTCGCTGGGG[CG]GTGCCGGTGGTGCTGGGCCCAGACCGTGCCAACTACGAGCGCTTTGTGCCCCGCGGCGCC	chr11:94276894-94278913			TRUE	11:93916543-93918561
cg08221830	0.421832	0.430024	0.437862	0.407472	0.526338	0.390168	0.6729	0.652485	0.640459	0.639038	0.435616	0.65122	-0.215605	2.57e-05	0.0174999							F	TTTTTGTTTGTTTTCCTTTTTGCCCAATAGAGCCCTGCTCTACTGACCCTTCAATGTGCC[CG]TGTGCCTAAATATTCCTGGTCGTGTGAAAAGAACCCAGGTATTAGCTGAACTAAGGAGCA		low-CpG:27508139-27508314		NA
cg26363038	0.552615	0.548946	0.525486	0.480818	0.505416	0.419593	0.662828	0.715953	0.745171	0.762661	0.505479	0.721653	-0.216174	0.000110771	0.0380159							F	CTCCAGGATGCTCTGTGTACGCGTGTCAGAGACAATGCGGACCGGCTCGAGGGGCCTCCG[CG]TCGTGGCCTCGTGCCAGCCTCACCACAGCTGTGTGGTACATAAGAATCACAGCAGCTGTA				NA	7:155662949-155663074
cg20164479	0.573545	0.564464	0.584232	0.559028	0.563124	0.533252	0.691767	0.850775	0.783753	0.791349	0.562941	0.779411	-0.21647	4.76e-05	0.0243836			MYH8	NM_002472	TSS1500		R	CTATATTCAATTTGGCAAACTCTTTCATGCACGCCTGTGGTAGCCAAATGATCAGATACC[CG]GGGCACACGGCTGTCAGGGCCTTAAGCACGTTTCCTTATTTGCTACCACGGGAACCCCCC				NA
cg03012370	0.325257	0.31934	0.334789	0.395953	0.298649	0.265433	0.540626	0.525927	0.537185	0.559185	0.323237	0.540731	-0.217494	1.2e-05	0.0117368		rs61525890					R	CTAATATCCAGGTTACCCATCCCAAGCTGCTATTACATTAAAACCTCCAGACCTCAGCAC[CG]ATTGGCATCCAACCCACTGACTGCAACATTTTCCAGCATACCAATTGTTCTTATAGCCCT				TRUE
cg23844904	0.569744	0.584012	0.576044	0.579033	0.548216	0.60976	0.850552	0.761033	0.783499	0.796045	0.577802	0.797782	-0.219981	2.01e-06	0.00409045							F	TTGGGCACCCTCCTCGCTCCACTCAGCCGTCTTCCACCTGTGGCTTGTTCCTCAGTTTCA[CG]GCTTCCTCCTCAGATTCGTGGCCTCAGGACCACAAAGTGGCTGCTCTGGGGCCAGCATCT				TRUE		1:31318826-31320209	Unclassified
cg05935520	0.504603	0.523409	0.490541	0.42072	0.459116	0.431244	0.62962	0.765455	0.667991	0.705219	0.471605	0.692071	-0.220466	0.00010259	0.036327							F	CGGGGACTGCGATTATGATGTGATAGTCATTCTCATCATTGTTACCTAAGACATTAGCCC[CG]GCAACCACAGAGAGATATTTTCCAGCTGGTTTTGAGGAAGTGAGCTGCCATGTACTAGGC				NA
cg22461018	0.291114	0.343503	0.320791	0.251904	0.284034	0.341728	0.447603	0.541512	0.575561	0.543213	0.305512	0.526972	-0.22146	5.47e-05	0.0261793			MORF4	NM_006792	TSS1500		R	TTTATGGCAACCTTTACACACTTTGCATCATAAAGCAGAGGCCCATGAAACCACAGCACT[CG]CTCACCCTCCTGGAATTTAGGCTTCGGGTCCTGCTTCAGCACCATTTATAAGTGATTTGC				NA
cg02368508	0.606656	0.606271	0.591882	0.572965	0.647291	0.577608	0.874614	0.869643	0.776022	0.767792	0.600446	0.822018	-0.221572	3.37e-05	0.0205328			TNFRSF17	NM_001192	Body		F	TTTGGCAGTTTTCGTGCTAATGTTTTTGCTAAGGAAGATAAACTCTGAACCATTAAAGGA[CG]AGTTTAAAAACACAGGTTGGTTTGATGGTGAATCTTTGAAATCTATTTCCAGGGGATGGC				NA
cg19254163	0.630579	0.603974	0.61585	0.680215	0.56597	0.707198	0.810678	0.918062	0.827951	0.867042	0.633964	0.855933	-0.221969	0.000131405	0.0415875			GPR44	NM_004778	TSS1500	S_Shelf	R	AAGTGCGTGAGAAGGAGAATGTCTCATCCATCTGTCCACTGTTCCTGGGCTTCCATCTCC[CG]ACACCAGAATCCTCAGAGAAGAAACCCCTCCAGCTGTTCTGAGTTTCCCAGGCAGTGTGG	chr11:60619924-60621111			TRUE
cg03363478	0.356635	0.342362	0.296161	0.367014	0.339899	0.222772	0.54503	0.584191	0.511289	0.531098	0.320807	0.542902	-0.222095	7.65e-05	0.031228							R	CCGCGCGTAAGGGGTGGCTCTGGGCAGGAAACCACGTGCGAACCGCCCCACGGCAGGGTG[CG]TCCCACAGAAGGAGCAGTGTGTTCCGTCCCGCTGCACGGCCTGCGAGGGATTTCCATGGT				NA	6:170010606-170010765	6:170268445-170268958	Unclassified_Cell_type_specific
cg11460282	0.133171	0.135695	0.135498	0.108524	0.102215	0.0830509	0.330808	0.422335	0.252108	0.349495	0.116359	0.338686	-0.222328	7.21e-05	0.0304473	rs1629736					Island	F	AGCGCGGGTCTCAGCTCTGGCCTAGCGACTGGACGCTCGCGCTGCCGGTTGTTAAAGGAC[CG]GCAGGCAGCTCCCAGTGCATACTAACATTTTTAATGTATAAGATTTTATTACGGTTCAGT	chr7:56297432-56297662			NA
cg06531379	0.647446	0.645901	0.654982	0.697857	0.681265	0.78694	0.88236	0.945476	0.905339	0.900916	0.685732	0.908523	-0.222791	6.34e-05	0.0284392						S_Shore	R	TGCAGTTCGGACTCCTGGGCTTAGATGCCCCATCCCGTTCAGATGCAAATGTGCTGGGTT[CG]GGTTGAGTGTGAGGAATCCACCTCCCCACCCCCACCCCGGCCCACGCCTTCCTTCCCCGA	chr1:47909712-47911020		CDMR	TRUE	1:47683846-47684573	1:47911339-47911867	Unclassified_Cell_type_specific
cg03654504	0.177667	0.21643	0.217267	0.191619	0.142206	0.136564	0.374952	0.375999	0.504987	0.357064	0.180292	0.40325	-0.222958	0.00012782	0.0409078			GRIK3	NM_000831	Body	N_Shelf	F	CAAGCCAGGCTGCAGCTGCAAGGAAGAGACAGGGGCAGCTGCTGTGGCAAGTAGAGGAGG[CG]CCACCTCAGCAGACCAGAAACAGTCCCAGTCACTGAGATCAAACAGGTCTCCTGCTAAAA	chr1:37498377-37500624			TRUE
cg08380164	0.594022	0.600858	0.562866	0.650463	0.566808	0.69089	0.84535	0.901428	0.820823	0.773159	0.610985	0.83519	-0.224205	0.000144167	0.0435747						S_Shelf	R	CTAGGGAAGCTCCATGACTTCATTGGCTGTTGACACGGTGCTTCCATTATAGGAAGCTAA[CG]TCTAATCAATGTCTCTGACAGGCATGCCATGCTATTGACTCATCCAGTCAATAAAAATCT	chr13:36705040-36705707			NA
cg04476286	0.458363	0.508144	0.46693	0.494017	0.487451	0.497392	0.81438	0.66606	0.695392	0.662574	0.485383	0.709601	-0.224219	6.84e-05	0.029638	rs11526463		FAM166A	NM_001001710	TSS1500		F	ACAGGCGTGAGCCACTGTGCCCGGCCAATATGACCTTTTTAAGAAAAAAAGACCGCAGTC[CG]TAAATATAAGGGCATAAAGCAGGACCATAATCACATACATGCTGACTGTGTGTTGAGAGC				NA
cg10536916	0.657006	0.631488	0.651538	0.614861	0.526083	0.560294	0.773443	0.899565	0.843875	0.808244	0.606878	0.831282	-0.224404	0.000179449	0.0489604			HIST1H4L	NM_003546	TSS1500	S_Shore	R	TATTCTTTTCCTTATATTTTACTCTTTCTGTAGCTGTCCTTTCTGTTCCTTTCTCTCCCT[CG]CCAACCACATTTTTGGGGCAAGAACTTTCTATTTTTTTTTCCTCATTCCACCTAGAAACA	chr6:27839698-27840069			NA
cg01005760	0.726247	0.715708	0.708447	0.64238	0.575731	0.704872	0.94073	0.883608	0.88771	0.906708	0.678898	0.904689	-0.225791	9.73e-05	0.0352288			RAB41	NM_001032726	TSS1500		R	GTCTGTGTGGGAGCCCCCACTGTAACACTCTAATAAATCAGTTTGTTCAGATGTGCCTAG[CG]ATCTCTTGCCTATTTCCTCTTCCTGGAGGGTCACGGAACTACTGAGAACAATCTTCCCCA				NA
cg26364947	0.279717	0.243337	0.232429	0.263151	0.285509	0.171718	0.380559	0.48781	0.503773	0.516499	0.245977	0.47216	-0.226184	0.000117742	0.039321			TMEM132D	NM_133448	Body		F	AGAGGCGCTCTGAGGCCCGACAGCTTCTGATCCCGGATGGGGATTATGCGGCCGGTGCCT[CG]GCTGGCTCAGCCGTGAAAAATAAAACAGGGTGGATTCCAAACGAGACGACACACGTGAAT				NA	12:128881956-128882025
cg07203767	0.540665	0.540995	0.507622	0.517212	0.637756	0.604262	0.80366	0.759458	0.781324	0.792881	0.558085	0.784331	-0.226245	3.43e-05	0.0207756							R	TGTACATGGCAGCTTTTTAGGGCCAGGGTCACCGGGATTTGTCTTTACACCTCCCCAGCC[CG]GGAACCACCACCTCTACCAGCCCCGTCCACACAGTTGAATCTCATCTTAAGTTCTCTGGA				NA	2:242622263-242622800	2:242973689-242974335	Promoter_Associated_Cell_type_specific
cg24416190	0.23207	0.218694	0.207123	0.230382	0.208589	0.110277	0.398777	0.475562	0.438037	0.399889	0.201189	0.428066	-0.226877	3.46e-05	0.0208278							R	CCGTCTGAGCATGCAAGTCTGCAGGGAGCTGCAGATGGCGGAGGGGCGCCCCGAGGCCTC[CG]GGAGAGCAGCTTGGGGAGCGGCAGCAGGGCACGCCGGGAAAGGCGCGAGGCACTCTGGGA				NA	4:186244314-186244529
cg11496113	0.427002	0.438679	0.431934	0.444211	0.392445	0.398452	0.590333	0.676212	0.671332	0.658128	0.422121	0.649001	-0.226881	2.42e-06	0.00454432							R	TCAACTGAGTCGTTCCATAATGTGAGCAAGTCATTTACTCTCCCAAAGCCTCAGTTTCTT[CG]TCTACAAAATAGAGGTAGCTAATACCTACCCTCTCACTACCTCAAAGGGTTGCTGGGAAG				TRUE
cg05084525	0.237953	0.202189	0.225783	0.195791	0.229185	0.24356	0.505695	0.479626	0.414285	0.39797	0.22241	0.449394	-0.226984	8.27e-06	0.00974102							R	GGCTTATTGGTTTGGGAGATGCCAGCCCTGCATCCTGTTGGATGTATATCAAATGAGATT[CG]ACCTGTGGAATGTCCCCCTCCTTTCAGATTTTCCCTGAGTCTTACATCTCAGTTTTGAGG				TRUE
cg12886494	0.155142	0.15294	0.123088	0.19531	0.119563	0.100286	0.45987	0.391986	0.330647	0.293447	0.141055	0.368987	-0.227933	0.00014056	0.0429675	rs1513474		ARPP-21;ARPP-21;ARPP-21	NM_016300;NM_001025068;NM_001025069	5UTR;TSS1500;TSS1500		F	CAAGCTGTCTTTGCCGCTGCTCCTGTAGGAGTTGTGAGAAAGAGAAAGTGCACATTATAG[CG]TGGATTGTTTTCAACAGGCTTGAAGTTTGCAAATCTGCTGAATCCCTCTGTCAGTGTTTC				NA
cg19734536	0.238083	0.25584	0.250574	0.138475	0.271395	0.23487	0.43665	0.48063	0.458195	0.462486	0.23154	0.45949	-0.227951	1.81e-05	0.014537			SLAMF1	NM_003037	Body		R	GCCCAGTGTTCAAACTGTGGAATCCTCTCTCTCCAAACACCCTGAGATAGTTAATAATGT[CG]ACAGTGAGATATTACTGTATTTCTCTTTTCCAAAAAAGCTGAGCCAACAACAAGGTTAAA				NA		1:160607770-160608322	Unclassified_Cell_type_specific
cg18642361	0.558487	0.514102	0.529271	0.569107	0.603524	0.575843	0.820234	0.847792	0.745553	0.732804	0.558389	0.786596	-0.228207	3.52e-05	0.0209727			DAB1;MIR548D2	NM_021080;NR_030385	5UTR;TSS1500		F	GTGAGATGGATGGAGCTCTCCGTTGCTAACTGGCCCATAACCACGGTCATTAATCACACA[CG]GCACGCCCATTGCCAGTAATGGACTTCACCCCGGAAAACTCCAACTCGTGGTGCCAATGG				NA
cg25099892	0.128498	0.15157	0.139676	0.0931866	0.0943349	0.118362	0.372328	0.422417	0.270421	0.334524	0.120938	0.349923	-0.228985	3.81e-05	0.022027			C13orf35	NM_207440	5UTR		R	GCTGCAGACCTCGATCTACGGTACATACCAAGCATTTCCACTTTTTCTGTTATGTGGTGA[CG]TTTTTCTGCTTCTTGTGGGGGGGGGGGGGTTCCAGCATCACCAGTGGCACTTCGTGTGGG				NA	13:112361906-112362037
cg07042170	0.330621	0.407722	0.382765	0.323825	0.470131	0.399421	0.654186	0.617472	0.594792	0.595152	0.385748	0.615401	-0.229653	5.67e-05	0.0266892	rs73195754	rs76879161					F	ACACCAGTGCAGTGGGCATTGGACACAAGACCACAATGCTCACCATGGCTGATGCTGGCA[CG]AGATAGTGGTTGCTGATGCAGGCATCGCTACCTCTGCACTTGGGAACTTGCCAGTACTCC				TRUE
cg17285709	0.554844	0.531051	0.572216	0.598835	0.553196	0.577922	0.845512	0.786967	0.739059	0.807819	0.564677	0.794839	-0.230162	4.66e-06	0.00680998			SPEG	NM_005876	Body	Island	F	GTTCCGCCGCCTTCTTCCCAGGTGCCCTGGCTTCTCGGCTGCCCGGCCCCAGAAGTGAGA[CG]AAGAGCCAAGTGCAGGGAATGGGGTGTCAAGGTAGAGAGGCTCCCCACAGGAAGGTCAGA	chr2:220299483-220300243			NA
cg11710595	0.701028	0.743304	0.648068	0.58533	0.630286	0.583429	0.885513	0.90943	0.860465	0.862225	0.648574	0.879408	-0.230834	0.000132943	0.0418705		rs74387927					R	TATTGGTTGGTAAATTCTTTATTGCATTTAAACCCCACAACAAACCTACAATGTGGATAT[CG]TTATCCCCATTCTGCAGCCAAAGAAACTGATGTTCAGAGAGATTAAGTGACAAGCCCACA				TRUE
cg18533201	0.0939191	0.140415	0.091436	0.0949145	0.145659	0.0530629	0.29811	0.34743	0.327636	0.367235	0.103234	0.335103	-0.231869	4.28e-06	0.00653832			GDF6	NM_001001557	Body	Island	F	GCGGTTGCTGGGGTCCCCGCGCGCGCGCCTCGGCCTCCCCGGCGTCCAGCTCGCCCCATG[CG]GCCCGCAGCTCCAAGCACAGCTGCTTCCAGGGCTGGTGGCGCAGGCCCTGCCACACGTCG	chr8:97156763-97158030			TRUE	8:97225950-97227229	8:97157132-97158509	Unclassified
cg24759348	0.552443	0.559375	0.563641	0.555668	0.485593	0.613596	0.741238	0.78664	0.802525	0.81979	0.555053	0.787548	-0.232495	1.35e-05	0.0123824	rs78329962						F	GCTCCGACTCGATAACGTGATAATTCACTCAGGGGCACGGGGAAGAAGATTTCCCAACTG[CG]GCTAACCAATGTTGAAGACCTGAAAACAGCCACTTGGGACTGCTTTTATGTTCAGCTGTC				NA	11:115087015-115087166
cg20948956	0.552559	0.645407	0.588017	0.632074	0.646594	0.492892	0.825292	0.844497	0.833698	0.801246	0.592924	0.826183	-0.23326	8.75e-05	0.0334876			LTBP1	NM_206943	Body		R	TGAGGGAAATTACCTACTACAAATTGTAGTAGTAGGTAATCTTGTTCTATAGTTCTTTGC[CG]TTAAAAAAATTATGGACCCCTTTAACAATCTGCCAAAAACACACCTTGTGCTGTGCGTGC				TRUE
cg18494672	0.628563	0.610538	0.614538	0.689715	0.754153	0.620606	0.847625	0.933636	0.863176	0.90559	0.653019	0.887507	-0.234488	0.000105515	0.036946							F	AACCAACATTCTACAGCAGAGACAGCCCTGGGACACCAGCCCAGACATACAGCAGAGGAG[CG]GCCCCATGCAAGAATGGGATTTGGAGTCGGAGTTTGCACTCAGTCATGAGCTTTAGGATC				TRUE
cg01364833	0.793483	0.778055	0.747087	0.695417	0.708873	0.613429	0.943609	0.962167	0.955645	0.968164	0.722724	0.957396	-0.234672	0.000118159	0.0393999			HCLS1	NM_005335	TSS1500		F	CCCCTATATTACCCACAGCACTTAAAAGTGGAGTTTTCATATAGATGTTCAAATAAACGT[CG]ACCAATTGAATGCCAGAAGAGAATAACTCATGAGGGAAAAGGCAAGACATGGAAGGAGAG				NA
cg21753058	0.288642	0.28986	0.312138	0.282365	0.302745	0.343921	0.554523	0.465242	0.577861	0.555937	0.303278	0.538391	-0.235113	6.89e-06	0.00877879						S_Shore	R	CTCCGTGGTGTTGAGAAGCACATGTTTCTCCTCCCACGGCTGTGTAGGTCCGGAGTCCTA[CG]GGCTCAGCCAGTCCCCCTGCTCCAGGTTTAACCAGGCCGGAATCAAGATGCCAGGGCCTG	chr4:3742092-3742358			NA
cg07313737	0.671206	0.655555	0.692581	0.709461	0.571298	0.61921	0.896297	0.849442	0.896649	0.911231	0.653219	0.888405	-0.235186	3.09e-05	0.0196929							R	CTCGCAGTGAGTGTTACAGTTCATAAACGTGGCGGGTCCAGAGTTGCTCTTCCTCCCAGT[CG]GTTGGCAGTCTTGCTGACTTCACGAGTGAAGCTGCAGACCTTCGTGGTGAGCGTCTTACA				NA	2:14930305-14930543
cg17820365	0.0393061	0.0457968	0.0414467	0.0436456	0.0616659	0.0386065	0.220481	0.358454	0.243677	0.302513	0.0450779	0.281281	-0.236203	1.25e-05	0.0119545			GDF6	NM_001001557	Body	Island	F	AGATCAGCCCGGTGCTCTTCGGCCGCCCCGGGAGGAAAAGGGCGGGGAGTGGGGGCAGGT[CG]GCCGGGCAGTCCAGCTTGCCCGGCCCAGGGCCTGACCACCCCGGCTCCCCATCTGGCTGG	chr8:97156763-97158030		DMR	TRUE	8:97225950-97227229	8:97157132-97158509	Unclassified
cg14497054	0.192365	0.263513	0.210329	0.267122	0.31854	0.298323	0.445994	0.485925	0.516363	0.530218	0.258365	0.494625	-0.23626	3.84e-05	0.0221604						Island	R	CCAGAGGAGGAGGGCCTGCATCCCGGGGAGGGCGACCGGTCACCTGGGCTGGGAGGGCGG[CG]CAGGGGCGGAAGCGGCGGTCCGGGACAGTCTGGCTCTGCAGCCTCTCCCCGCCGCGGTCC	chr12:34260736-34261698			NA	12:34152014-34152923
cg09810818	0.45398	0.422227	0.435065	0.387911	0.454271	0.361837	0.652135	0.760019	0.596188	0.620643	0.419215	0.657246	-0.238031	0.000120351	0.0397803			AMMECR1;RGAG1	NM_001171689;NM_020769	TSS200;5UTR		F	CTGTCCTCTAAACGATTAGCCCAGAGAAAGAGAGAGAGAGAGAGCAAGCAAACCCGAAAA[CG]GGTCCAGGGTAGAGAGCTCCAGGTCCTTAGCATGTTCCTGGCGTATTCCAAAAGTGGCAT				NA
cg20747380	0.62795	0.586419	0.597008	0.735769	0.63614	0.614076	0.910291	0.846229	0.865105	0.867709	0.632894	0.872334	-0.23944	3.86e-05	0.0221604			HOXA2;HOXA2	NM_006735;NM_006735	1stExon;5UTR	N_Shore	F	AAAAATCTATCATAGAATATCGCTGCTAGGGTGTTTTTTTTCTAATTCACTGATTACAGC[CG]TATGGGGACCGCGCTACTATTAAACTATTGAATTCATGGAGACAAGGTTGAAATTGGACC	chr7:27143181-27143479		CDMR	NA		7:27141566-27143021	Unclassified_Cell_type_specific
cg16499956	0.499707	0.467668	0.447906	0.564761	0.578391	0.45241	0.775545	0.784731	0.699928	0.707401	0.501807	0.741901	-0.240094	0.000107063	0.037279			TSHZ2	NM_173485	3UTR		R	TTGAACTGAGGTTTATTAGACTCCAGAGCAGGAGGTCTTAACCACAGGCCCCTTCCACAG[CG]GGCAGTCAATAACAAATAGTCTTCATTGCATTATAGCTATGACCACTGGGAGAATCAGAG				NA
cg11367354	0.1505	0.14545	0.137161	0.158808	0.296651	0.179062	0.456607	0.464332	0.387773	0.372925	0.177938	0.420409	-0.242471	0.000139364	0.0428487			DLX5	NM_005221	Body	Island	R	ACAACACTGCTTTCTCCTTGGCATCTGGGATTCAGCTCTTGCGGTCGTTGCTTCTTCTCC[CG]GACTTGTTTTTACGCCCACCCTGTGCTCCTCCGCGTTTCCGCCCCTCCCCAGGCTTCAAG	chr7:96651963-96652246		RDMR	NA	7:96489900-96490205	7:96651951-96652124	Unclassified_Cell_type_specific
cg06055873	0.633436	0.570004	0.57636	0.738613	0.587419	0.592153	0.905404	0.812944	0.84404	0.885507	0.616331	0.861973	-0.245643	0.000147996	0.0442497	rs72221474		HOXA2;HOXA2	NM_006735;NM_006735	1stExon;5UTR	N_Shore	F	GAGAAAAAGTTCCCTCTTTTGGAGGGGCTTTGGGGGGGCAAGGCCTAGGAAAAAGGCGAG[CG]CAGAGGAAAAAAAATCTATCATAGAATATCGCTGCTAGGGTGTTTTTTTTCTAATTCACT	chr7:27143181-27143479		CDMR	NA		7:27141566-27143021	Unclassified_Cell_type_specific
cg01616876	0.577991	0.608712	0.604699	0.662595	0.638221	0.488183	0.862557	0.866997	0.807439	0.839325	0.596733	0.84408	-0.247346	6.64e-05	0.0290454		rs61759863	RASAL1	NM_004658	Body	S_Shelf	F	AGAAGCCAGATGTGGCCGGACCACAGGAACTCACCTTCATCCCCATCCACATCCACCAGC[CG]GTCCAGGAAGTCTCTCACACGTGAGACACACTGCAGCAGGAAGGGGTGCAGGGGGGCCAT	chr12:113541697-113542086			NA
cg09704166	0.476526	0.377362	0.449381	0.484434	0.391857	0.424041	0.721193	0.718317	0.679248	0.60742	0.433934	0.681545	-0.247611	4.12e-05	0.0229286			PAX8;PAX8;PAX8;PAX8;PAX8;LOC440839	NM_003466;NM_013951;NM_013953;NM_013992;NM_013952;NR_029399	Body;Body;Body;Body;Body;Body	N_Shore	R	TTTCTTACTTCCTTTTCATGGACCCCAGATAAAGACTTTGACAGCCAGATATCCAAGATC[CG]GATCAGCCAGCTTCCTAAAATTCTCCTCTTTTTTTTTAAGGGGTAGAAAACTGGGGGTAT	chr2:114033359-114033617			NA
cg04521510	0.314276	0.308072	0.305678	0.339071	0.335758	0.237124	0.548675	0.672814	0.501541	0.494756	0.306663	0.554447	-0.247784	0.000172368	0.0480098	rs74419332					S_Shore	F	CTTCGGTTTTCCGGCCAGACCCGGAAAAACGAAAACACAGCTTGGGGAGCCCCCACTAGC[CG]GCGCCTGTGCCAGCTCACCTCTGGCCATGGCGCAGCTGCCGGTGCACACGGCGGCCAAGG	chr7:27238690-27240311		RDMR	NA	7:27208454-27208687	7:27241942-27242221	Unclassified_Cell_type_specific
cg05977072	0.332201	0.410404	0.386674	0.422735	0.317874	0.411199	0.635385	0.721715	0.573894	0.583501	0.380181	0.628624	-0.248443	0.000104242	0.0366808							F	ACCACTCTGGGAAGTGGGAAGACAAAAGTTTCTCTAAATCGCCACTTCCAGCCTGCCATG[CG]ACTGCAGCTTTTAATAGTAACTACTGCGCTCTGATGAAAAAGATTGTTGTTTCCGTAACG		low-CpG:29851989-29852311		NA		8:29732257-29732806	Unclassified_Cell_type_specific
cg17041296	0.539232	0.552626	0.521722	0.529142	0.606343	0.505006	0.777811	0.758464	0.800961	0.827925	0.542345	0.79129	-0.248945	2.84e-06	0.00505463			ASB17;ASB17	NR_026546;NM_080868	Body;1stExon		R	CAAAACCATCCAAGTCCACATACCTCAGAATTTTTGCCAGTGATCTGTAAATCCTTGGTT[CG]TAACAGTGATATCCCCACTGACCCAAAAACTGTAGGGAGGGTCTTTTAACAATTTTGTCA				NA
cg26328611	0.662835	0.736018	0.675785	0.558196	0.699543	0.666447	0.901325	0.927652	0.937136	0.899386	0.666471	0.916375	-0.249904	4.44e-05	0.023685			EDA2R	NM_021783	TSS200		F	TCCATGCCACTTGGCTTCTGGGTCCCCTTAATCTATTCTCTAGATCTGAGATAGTAGGGA[CG]AGGAAGCCAACACAAAAGAGTTAATGCTTATGTAGCTCTGACCATGTGCCATGAGTTCTT				NA
cg18344930	0.163777	0.173541	0.194219	0.109018	0.210083	0.0750626	0.380911	0.331849	0.456589	0.450073	0.154284	0.404855	-0.250572	0.000105085	0.0368753						S_Shelf	F	TCTTTCTGAGACCTAACGAGAGGCTCTGGAAGGGGCTTGGCCCAATCTTTCCGGGGCTCC[CG]GCTGCCGTAGCGTCCCTGATAGTGGTTGTTATCTGACTTTCATCCGCGGTGGGCGGAAAA	chr5:87437095-87437505			TRUE	5:87476793-87477046
cg05810170	0.226709	0.251781	0.24549	0.182906	0.302206	0.280258	0.474334	0.539514	0.469379	0.512528	0.248225	0.498939	-0.250714	8.31e-06	0.0097594						N_Shore	R	AATGCAAACTAAAAGATTAGAACTAACCCCATAAGCCTCTTTTCCAACCCTGTGTGGTCC[CG]GCTGGCGGGAGAGACCTGGGCTCTGAGACTCTCTGGGAGCCACGTGCACGGGGGCGTCTC	chr4:1049652-1049923			NA	4:1039609-1039923	4:1049185-1050393	Promoter_Associated
cg03372334	0.597243	0.633448	0.588773	0.601797	0.649815	0.680046	0.882054	0.877056	0.915446	0.83089	0.625187	0.876362	-0.251175	4.08e-06	0.00628943		rs78350074	MBNL2;MBNL2	NM_144778;NM_207304	Body;Body	S_Shelf	R	GCATCTTAGCCAAGAGTAGAACCCATCTCAAGAAACTACTTTCTTTGCTGCTCCATAAAG[CG]ACTCCTCAACCATTAAAGTTTTATCATGAAATTGCAGCAATTCAGTCACATCTTCAGGCT	chr13:97998962-97999377			NA
cg08162465	0.650016	0.665119	0.620659	0.777932	0.654308	0.681561	0.927869	0.94287	0.912855	0.922285	0.674932	0.92647	-0.251537	1.95e-05	0.0151015							R	GAGAAAGCGAGGTTTTAAAAACACACTAATGGATAGCCATTATGCCGTGGGGAGTTCCCC[CG]GAGAGCAGAAAAATACGAGCTGGGGAAGTCGGGGGTGGGAGTGAGTGGGGAGCGGAGCAC				NA	1:87441259-87441314
cg20979061	0.361946	0.368981	0.355069	0.365541	0.423622	0.283394	0.59299	0.644965	0.60916	0.604556	0.359759	0.612918	-0.253159	6.73e-06	0.00865795			SLC17A7	NM_020309	Body	Island	R	CAAAGCTGATGCAGAAGCCCAGACCACTCATGATGGCGATAATGTAGCGGCGAGGGAGGC[CG]AAGCAGGTGCAGTCCACCACCGGCGGGTCCCGGGTCTGCGTGGTCACCGGGCGCCCATCC	chr19:49939610-49940045			NA	19:54631423-54631857
cg13752114	0.709027	0.714573	0.681055	0.592935	0.554173	0.588748	0.847941	0.93556	0.914156	0.878124	0.640085	0.893945	-0.25386	0.00017606	0.0482698			MUC4;MUC4;MUC4	NM_018406;NM_138297;NM_004532	Body;Body;Body	Island	F	CCTGCACCGCAACGCGGCTTCCCGCCCACCTCGCTGCTCCCGGTGCGGGGAGGGGGCGGC[CG]GCGCTCCCCAACCTACCTCCGCCGTCTTCATGGTCAGGCTGAAATGTCACAGTCTGGTTA	chr3:195489669-195489943			NA	3:196974294-196975705
cg13716034	0.613931	0.62087	0.654531	0.488513	0.625702	0.658207	0.833711	0.890045	0.858073	0.880215	0.610292	0.865511	-0.255219	5.98e-05	0.027358	rs34952329		MIR223	NR_029637	Body		F	CCAGGAAGATCTCACTTCCCCACAGAAGCTCTTGGCCTGGCCTCCTGCAGTGCCACGCTC[CG]TGTATTTGACAAGCTGAGTTGGACACTCCATGTGGTAGAGTGTCAGTTTGTCAAATACCC				NA
cg26717763	0.219009	0.232047	0.227168	0.267193	0.194932	0.259892	0.437796	0.465308	0.509854	0.542932	0.233374	0.488973	-0.255599	3.76e-06	0.00603996						S_Shore	F	ACTGTATACGTACAATGCATAGGCCAAAGGCGACCCTATGACCCAGAGATTAGAAAGACT[CG]GACGTCTTTTGACTGGGTTCAGGTCACACTACTCCCAAAATACGACACCTCGGCATTTGA	chr6:28831682-28832134			NA	6:28940453-28940652
cg05891083	0.522612	0.542695	0.522677	0.55219	0.437076	0.527645	0.719234	0.894195	0.713211	0.766245	0.517483	0.773221	-0.255739	0.000186804	0.0496687						S_Shelf	F	TTCGGTTCTGTTTATGTGCTGGATTACGTGTATTGATTTGCATATGTTGAACCAGCCTTG[CG]TCCCAGGGATGAAGCTCAGTGAGGGCTTTTTTAAAGCTGTGGTTAACTGTTACTCCTAAG	chrX:57147679-57147997			NA
cg20157873	0.514933	0.484657	0.471265	0.48479	0.470293	0.378999	0.630537	0.801651	0.741794	0.727298	0.467489	0.72532	-0.257831	0.000108687	0.0375138							R	AAAACGCAAGCAGCATTTTTAACATTTTAGATATTCCTGAAACGCAGGTGCAGATGTGAG[CG]AGCAGGCGCTGAGCAAGGCAGGAGATGACTCAAGACTGCCGCGTGGTTCTTTCTGCAATT				NA	7:152419666-152419785
cg26266099	0.249689	0.275891	0.326014	0.349485	0.20277	0.297637	0.588338	0.610614	0.509746	0.457093	0.283581	0.541448	-0.257867	0.000166892	0.0473109							F	TGCTTCCCTCTCAGAGAGACACAGAGGCGCCTAACAGAAAACCAGGACTCCGTCCTCCAG[CG]TCCTGGAATGCGAGCAGAGTCAAAAAGGGACGGCCTTCATCAGAGCCACTTCCCTCCCAG				NA	1:33164032-33164508
cg27043880	0.0975861	0.157675	0.141938	0.273051	0.127062	0.155207	0.406491	0.487729	0.405751	0.367584	0.158753	0.416889	-0.258135	0.000107859	0.0373343							R	CACGTAAGACTAAACATAATATGCCATCCAGTCCTAGGCTGAAAACTTTCTACATGGTCC[CG]AGCTTGGGCAATTCTTCAGTTGGGCTGAGATGGCTGAAAATGTCTGATACAGGGCTTCTC				TRUE
cg12582957	0.239519	0.234115	0.229713	0.175137	0.235299	0.154284	0.489485	0.462808	0.442972	0.489057	0.211344	0.47108	-0.259736	1.59e-06	0.00343843			PTPRN2;PTPRN2;PTPRN2	NM_002847;NM_130842;NM_130843	Body;Body;Body	S_Shore	R	TCCCTGGAAGGGGGGATGTCAGGAATAGCCCTCACTGCATAGAGCACATCCCGGCGGGAG[CG]TTAGAGCTGAGGGATGCCTGTGGCTGAGCCGAGGGAGAGCCGGAGCCAGGAAAGCCACTG	chr7:157647800-157648007			NA	7:157341028-157341198
cg20427144	0.603548	0.537714	0.563515	0.60155	0.495215	0.599267	0.79289	0.81492	0.838116	0.862287	0.566802	0.827053	-0.260252	6.83e-06	0.00877002			FBXL18	NM_024963	3UTR	N_Shelf	F	TGAGTATAAATTATGCTGCTGGTTAAAACCGCTTGCTCATGAGAACAGGACACCCAGGCG[CG]ATCGTACACACGCTAGGATGCATTCCTGGAGCAGACGCAATTCTCTAGCCCGAGTGGGGA	chr7:5521368-5521615			NA	7:5485413-5485482
cg19082304	0.158548	0.145984	0.128801	0.226544	0.270136	0.110691	0.41763	0.510715	0.373002	0.434922	0.173451	0.434067	-0.260617	0.000150896	0.0446874			PTPRN2;PTPRN2;PTPRN2	NM_002847;NM_130842;NM_130843	Body;Body;Body	Island	R	CGGCCAAGTGGGGGGGTTTCTTGTGAGGACCAGAGGTGGCACATCCACGGGCATGGGGGA[CG]CTGGCTCACGATGCCCCAGTGATGCCGTGGTTAGGACACTGCTCACGCAGCTGCAGCGCA	chr7:157409846-157410241			NA
cg24484352	0.380643	0.393	0.378031	0.538695	0.47754	0.506819	0.744813	0.67486	0.706429	0.701065	0.445788	0.706792	-0.261004	0.000124717	0.0404461						Island	R	CCTCATGACTGCAAAGACTTGTTCCCAGCCCGAAGAAATCTAAAAACCACAAGAAAACTG[CG]AACGCCACGGACACCTCCCCATCAAAAGCCACGAAACCCCCACCATGGACCACCACGAAC	chr17:42015843-42016069			NA	17:39370948-39371521	17:42014969-42015978	Unclassified
cg20732304	0.208744	0.173491	0.206847	0.253637	0.138332	0.292858	0.421509	0.562904	0.465613	0.443628	0.212318	0.473414	-0.261096	0.000114966	0.0388497			MCF2L;MCF2L	NM_001112732;NM_024979	3UTR;3UTR	S_Shore	R	CAGAGACTCGGCAGCTTTTCCTCTGATGTGTAAGTTATTTGGAACGCGTGCTGTGTCCCG[CG]ATGTCCCTGATGTACTGTGCAGGCGCGGTGCCTCCGTCTCGTCGCACAGCTGCGCGCCCT	chr13:113750486-113751565			TRUE	13:112800436-112800715
cg05272587	0.620427	0.648176	0.635462	0.771265	0.728252	0.67511	0.903128	0.961463	0.953522	0.947295	0.679782	0.941352	-0.26157	3.48e-05	0.0208701			COL4A2	NM_001846	Body	Island	F	GGGCCGTGGTCACAGCGTGTGGATGGGCCGTGGTTACAGTGTGTGGATAGACCGTGGTTA[CG]TTTTGTGGATAAAGCATGGTTACAGTGTTTAGATAAACCATGGTTACAGCATGTGGATAG	chr13:111038079-111038401			NA	13:109835913-109836402
cg11621464	0.0971565	0.143477	0.0936684	0.108234	0.258588	0.0760247	0.410899	0.395732	0.344034	0.4157	0.129525	0.391591	-0.262066	9.63e-05	0.0350982	rs2303726	rs1051304	LTBP4;LTBP4;LTBP4	NM_001042545;NM_001042544;NM_003573	Body;Body;Body	Island	F	CCTCTCTCCTCAGACGTGGACGAATGTCGCGAGCGAGGCCCAGCCCTGTGCGGGTCGCAG[CG]CTGTGAGAACTCTCCCGGCTCCTACCGCTGTGTCCGGGACTGCGATCCTGGGTACCACGC	chr19:41119031-41120394		DMR	TRUE	19:45810885-45812886
cg25004108	0.702081	0.687926	0.644643	0.646693	0.739256	0.646017	0.941471	0.937874	0.932895	0.947124	0.677769	0.939841	-0.262072	1.08e-06	0.00267865							R	AGCACCAAAGTATATTACCGGTGGAACATTTCCGAGTCACAGGGCACCGAAATATGTTAG[CG]GCAGTGGTTCTGTCCAGGTCTGAAGCAAACTCAATTCTTGCCTCCGCAGAAGAAACGATT				TRUE	8:80363509-80363584
cg15814150	0.634675	0.627861	0.695992	0.705553	0.762822	0.653268	0.957209	0.939532	0.932328	0.941496	0.680029	0.942641	-0.262613	9.34e-06	0.0103297						N_Shore	F	TCTGATTTTCTGATTTTACCGGAGATTGGACTGGAGGTCTTCTTTACTAAGAGTAACAGG[CG]TAGCCACAAAAGAGCCTGGTCTGGTCGCAAAGTAAAGGCAAAACTAGTGTGGGCCCTTAG	chr4:174439812-174440249		RDMR	NA	4:174675505-174675755	4:174438461-174438990	Unclassified_Cell_type_specific
cg02003460	0.245898	0.205133	0.2384	0.1888	0.355991	0.291361	0.502814	0.532526	0.523417	0.512249	0.254264	0.517752	-0.263488	3.28e-05	0.0203267							F	CCCAATAGAGCCCTGCTCTACTGACCCTTCAATGTGCCCGTGTGCCTAAATATTCCTGGT[CG]TGTGAAAAGAACCCAGGTATTAGCTGAACTAAGGAGCACAATTCTGCAACATTTTGGCAC		low-CpG:27508139-27508314		NA
cg09361821	0.585082	0.486727	0.503402	0.555379	0.552869	0.489076	0.800007	0.903852	0.723572	0.750207	0.528756	0.794409	-0.265654	0.000109466	0.0376325			MCF2L;MCF2L	NM_001112732;NM_024979	Body;Body	Island	F	CTGCGTTGAGGATGCCTGGCCGCTAGCTGCGCGCCCCCGGTCAGCCCAGCGTGCAGGCAC[CG]CACTAGGGGGGCTGCTGTCTGCAGAGCACGCTGCAGGCCCTTGTCTCTCGCCCTCTCTCA	chr13:113714784-113715160			NA	13:112762786-112763161
cg25598840	0.574374	0.593167	0.581194	0.630097	0.548928	0.524754	0.889727	0.8787	0.788712	0.810474	0.575419	0.841903	-0.266484	9.53e-06	0.0103542			HOXA2	NM_006735	TSS1500	N_Shore	F	ATCTGCAAGGATCTATCTAGTGTGTGTGCCTGGGAGTGTGTGTGTGTGTGTGTGAATGTG[CG]CGAGTGTAAGCCCTGCTGTCGGTCCCGCCGGTGGCTGCCCTCTGCCTCCCCCGCACACTC	chr7:27143181-27143479		CDMR	NA	7:27109045-27109239	7:27141566-27143021	Unclassified_Cell_type_specific
cg17573933	0.0516835	0.0599555	0.057239	0.111994	0.0763755	0.117011	0.338942	0.438771	0.331136	0.276614	0.0790432	0.346366	-0.267323	2.23e-05	0.0163931			HOXB2	NM_002145	TSS1500	S_Shelf	F	TGGGTCAGACGGATGGAGAGGAGATGAGGCGATCAATCTTAGCCCCCTGACAGCTCCCTC[CG]ATTGCATCAAAGAATTTGGCTCTTTGGGAAAGCAGAGCGAACAGCCAAAATTTCACATCC	chr17:46620367-46621373			NA
cg17119907	0.278653	0.280584	0.314552	0.361881	0.249374	0.153079	0.550631	0.592193	0.523256	0.49548	0.27302	0.54039	-0.26737	0.000138971	0.0428487			NOS1	NM_000620	5UTR	N_Shore	R	CGAGGCTTCTCAAACCATCCGCTGAGATGCCTTGAGGGCGGAGAATGGACGCGACCCCTG[CG]CACTTGGGGAGCTGCCACAAGAGCCCTTTTCCTATTTTATCTTCAGTTCTGAAAAAATAA	chr12:117798076-117799448			NA	12:116281383-116281500
cg04249742	0.267544	0.239469	0.196362	0.26124	0.325034	0.187259	0.489799	0.511242	0.506933	0.550485	0.246151	0.514615	-0.268463	1.11e-05	0.0112634						N_Shore	R	TCATATAAACATTTCTCTCCAAATCTCATGTCACTACCAGTAATTCACATTATTGTGGGG[CG]GGGTGGGTGGGGAAGGAGGGAGGGAATTTAGAATGAGTGTTGGCCAGCCTTGTGTTAATG	chr10:101287162-101287920			NA
cg11199751	0.429457	0.51058	0.466337	0.468516	0.454871	0.493385	0.620742	0.823697	0.736575	0.776315	0.470524	0.739332	-0.268808	9.09e-05	0.034164							F	CCGACTCCAGTGAAGACCATTGATGGTGTTTTGCTGCAGGAAGTGGAATATGCATATGCA[CG]GAACAATTCTGGCTAAAAGCAGCCTATGCCTCCCAATTGCAGCACCGCGTAAAATGCCCA				NA	10:132129642-132129849
cg26322591	0.397233	0.422878	0.414642	0.448908	0.39969	0.455118	0.732746	0.561927	0.750285	0.723684	0.423078	0.69216	-0.269082	8.25e-05	0.0323599			TMEM132D	NM_133448	Body		R	ATAGAGAGACTGTGGTCTTTGATGCCAAGTGAGTGTGGGTTTGAGAGGCGCTCTGAGGCC[CG]ACAGCTTCTGATCCCGGATGGGGATTATGCGGCCGGTGCCTCGGCTGGCTCAGCCGTGAA				NA	12:128881956-128882025
cg14273083	0.222456	0.268528	0.214803	0.226995	0.172269	0.158457	0.581955	0.385491	0.528395	0.423259	0.210585	0.479775	-0.26919	0.000186721	0.0496687	rs36121602		TP53I3;TP53I3	NM_147184;NM_004881	Body;Body	N_Shore	F	CACCTGAGGAGTATTTCAAAGTACACGTGCCTGGGCCCCCATCACGTTTCTTTTGTGCCC[CG]GGGGATTCTGATGCACATTTCTGAATGACCCCAACCAATGCAGCTGGCCCAGGTCAGTAA	chr2:24307026-24307678			NA		2:24306309-24308098	Promoter_Associated
cg13269342	0.426237	0.482446	0.432018	0.568839	0.516759	0.447665	0.811381	0.659781	0.733875	0.787809	0.478994	0.748212	-0.269217	0.000122126	0.0401477	rs75782800						F	GAATTACAGCGCTTCCTTCCCAGGAACCCTACCTGCTTTTAGTCTGGTGCTCAATTTGCA[CG]AACTGTCGCCGCTGTTTGTTGATATGGCTTCCATATTCAGAAACCCCACATACTACTCAA				TRUE
cg02500231	0.115672	0.113522	0.118283	0.137003	0.0899625	0.0782145	0.306449	0.504643	0.378303	0.3268	0.108776	0.379049	-0.270272	8.06e-05	0.0320409			NOS1	NM_000620	5UTR	N_Shore	F	CTATTTTATCTTCAGTTCTGAAAAAATAACGGGGGAAAAAATCTATGCTCCAGAGAGCTG[CG]TCAGTGTTCCCTGGTGTTTACGAATTTCTTGCGTTTGCCCCGACCCCAATTAGAGAAGCA	chr12:117798076-117799448			NA	12:116281592-116282023
cg02971470	0.24463	0.223532	0.243602	0.383108	0.385055	0.260151	0.571406	0.550962	0.591462	0.528323	0.290013	0.560538	-0.270525	0.000123288	0.0402819			PPIE;PPIE;PPIE	NM_203457;NM_203456;NM_006112	TSS1500;TSS1500;TSS1500	N_Shore	R	TTAGGCTGGTTCCCCACTTCTGTAGGTTATTATGCTGGACATAAAGCCTGCGTTTGCTGT[CG]AGCCGCCCTCTTTCTGTGTGTGTGTGTGTGTGTGTGTGTGTCTTTCTTTAACCCTTGCCT	chr1:40204312-40204739			NA
cg20425384	0.252447	0.244127	0.274276	0.203482	0.172932	0.127659	0.447716	0.579435	0.443798	0.466158	0.212487	0.484277	-0.27179	9.55e-05	0.0348909							F	GGATGGTTTCTAAAGCCACAAACAGGGCGAGGCCCCGGGGAGAGGGCAGGCCTGGAGTCC[CG]CGAGGATCCGTGGTTAGAGGCGCCCTCCCACACCGCCCACAGGTCTGCAAGGTTTGCACG				NA	12:131223622-131223910	12:132657154-132658198	Unclassified_Cell_type_specific
cg09601505	0.227915	0.222081	0.211605	0.208248	0.285178	0.152203	0.420831	0.592596	0.462398	0.484403	0.217872	0.490057	-0.272185	6.84e-05	0.029638						Island	F	CTGGCCGGTCCCCTCTAGGGGAATCGGAGGCAGAGGCGCCTCCCGGAGTCCCCTGCGGGG[CG]CTCTGGAGCCTGTGCACCTGGAGGCCGGCAGACACTCCGGGCCTGCAGCGGGGACCCTCG	chr12:109162408-109162722		DMR	NA	12:107686550-107686807	12:109162328-109163011	Unclassified_Cell_type_specific
cg09529454	0.571298	0.619891	0.516286	0.580556	0.515295	0.466319	0.847936	0.868283	0.764841	0.789392	0.544941	0.817613	-0.272672	4.53e-05	0.0239443		rs36018255					R	CCTTCCTTTTCTCTGTCTTTCCTATCCCTTTTCTATTTTTTTCTGTCATTTGGGGTGCTT[CG]CCCCTCCTCTTCTAATCCCTTCTGGTTTGGGTTGCCTTATTAGACATCCATGAGGGATGG				TRUE
cg09662304	0.089251	0.0924753	0.121198	0.156589	0.0821652	0.103224	0.404098	0.479074	0.339698	0.308372	0.107484	0.38281	-0.275327	3.24e-05	0.0202016						N_Shelf	R	GGAAGTTTAGAAGGCAATTTCTGTAATGCAGAAAAGTCTGTACCACTGACCTCCCAGCCA[CG]CCACAAGATATTTCTGGTCTGAATTCTTTCTATGTCTTTTCTCAGAGCCAGAAGTCTTGG	chr13:112758598-112760491		RDMR	NA
cg18039042	0.60966	0.59616	0.537897	0.670074	0.657413	0.5187	0.86023	0.900547	0.839068	0.895916	0.598317	0.87394	-0.275623	3.46e-05	0.0208278			TSPAN9;TSPAN9	NM_001168320;NM_006675	5UTR;5UTR	N_Shore	R	CACAGTTCTAGGTGTGACATGAATACCTGCTGGGATCCAGGGAGGACTTTTCACACCCAC[CG]CCCCAGGTAGGACATGAATTCTTCCATCCAGCCATCCCTATTGAGCACCTCCCAGAGGCC	chr12:3308812-3310270			NA
[truncated: 299 more rows]

## Sheet: osteogenic
TargetID	Y3.OSTEO	Y4.OSTEO	Y6.OSTEO.R1	Y6.OSTEO.R2	Y6.OSTEO.R3	Y8.OSTEO	O4.OSTEO	O6.OSTEO	O3.OSTEO	O5.OSTEO	Y.mean	O.mean	delta.beta	p.value	adj.p.val	PROBE_SNPS	PROBE_SNPS_10	UCSC_REFGENE_NAME	UCSC_REFGENE_ACCESSION	UCSC_REFGENE_GROUP	RELATION_TO_UCSC_CPG_ISLAND	STRAND	FORWARD_SEQUENCE	UCSC_CPG_ISLANDS_NAME	PHANTOM	DMR	ENHANCER	HMM_ISLAND	REGULATORY_FEATURE_NAME	REGULATORY_FEATURE_GROUP
[truncated: 1,369 more rows]

[truncated: 1 more sheets: tenogenic]
