# Supplementary material for: Decoding the Regulatory Landscape of Ageing in Musculoskeletal Engineered Tissues Using Genome-Wide DNA Methylation and RNASeq
Source: PLoS One. 2016 Aug 17;11(8):e0160517. doi: 10.1371/journal.pone.0160517 (PMC4988628; doi:10.1371/journal.pone.0160517)
Supplement: S12 File — (XLSX) [file pone.0160517.s012.xlsx]

## Sheet: key
Tab 1-4 chondrogenic DM at the site, promoter, CgG isalnd and gene level FDR adjusted p-value <0.05 and methylation difference of 15% for promter CpG island and genes and FDR adjusted p-value <0.01 and methylation difference of 15% at site level
Tab 5-8 osteogenci DM at the site, promoter, CgG isalnd and gene level FDR adjusted p-value <0.05 and methylation difference of 15% for promter CpG island and genes and FDR adjusted p-value <0.01 and methylation difference of 15% at site level
Tab 9-12 tenogenic DM at the site, promoter, CgG isalnd and gene level FDR adjusted p-value <0.05 and methylation difference of 15% for promter CpG island and genes and FDR adjusted p-value <0.01 and methylation difference of 15% at site level

## Sheet: chondrogenic site
id	cgid	Chromosome	Start	Strand	mean.diff	diffmeth.p.adj.fdr	combinedRank				negative higher young or lower in old
122953	cg09846177	chr4	174437333	-	0.459265	8.54269e-07	20994
27379	cg24720355	chr1	119526255	+	-0.926718	8.54269e-07	95
122966	cg26606286	chr4	174440471	+	0.616794	6.47641e-06	8546
27373	cg13655674	chr1	119522386	-	-0.869106	6.47641e-06	9
400037	cg04904318	chr17	46607828	-	-0.591301	7.84101e-06	10171
118257	cg02725370	chr4	111551829	-	-0.738026	7.84101e-06	2349
27378	cg16990168	chr1	119526060	+	-0.949681	8.86499e-06	7
34596	cg02897989	chr1	170637723	+	0.681921	1.15669e-05	119
297378	cg24730756	chr12	1612770	+	0.395161	1.34378e-05	2139
9115	cg15600437	chr1	17309539	-	0.492852	1.55735e-05	16044
186556	cg10607454	chr7	1315725	-	-0.494804	1.94467e-05	3728
261635	cg18516365	chr10	111721749	+	-0.411964	2.82622e-05	25242
9160	cg25593194	chr1	17394374	+	-0.330188	2.95182e-05	3685
262870	cg26342147	chr10	119295827	-	-0.420694	2.95182e-05	24873
27376	cg18944010	chr1	119522855	+	-0.832155	3.31597e-05	15
122940	cg07328317	chr4	174429872	+	0.382866	3.64618e-05	29698
470613	cg22690188	chrX	64627670	+	-0.466684	3.90798e-05	709
118204	cg23806894	chr4	111535528	-	-0.865361	3.90798e-05	770
473030	cg05192472	chrX	106449657	-	-0.309112	3.99126e-05	4781
264407	cg24134959	chr10	126705555	+	-0.352587	3.99126e-05	34415
192510	cg19048532	chr7	27148002	+	0.358791	4.67118e-05	34167
27412	cg07892597	chr1	119532093	+	-0.531038	4.67118e-05	290
27415	cg25340966	chr1	119532195	-	-0.562381	4.67118e-05	378
27380	cg19730691	chr1	119526437	+	-0.814988	4.67118e-05	207
27371	cg11391335	chr1	119521928	-	-0.886438	4.67118e-05	181
429125	cg07561894	chr19	18540208	-	0.283741	5.40283e-05	6454
47259	cg07217341	chr2	3128823	+	0.408876	5.62972e-05	25920
118292	cg27183679	chr4	111562545	-	-0.81476	5.62972e-05	696
292472	cg22821289	chr11	115581830	+	0.565684	5.71153e-05	11552
118205	cg09780241	chr4	111535597	-	-0.873315	5.71153e-05	29
45739	cg02567750	chr1	247569605	-	-0.507636	5.83583e-05	11139
122968	cg23291886	chr4	174440681	+	0.73957	5.89152e-05	4103
262883	cg19358493	chr10	119300942	-	0.710097	5.89152e-05	189
27416	cg26272623	chr1	119532320	+	-0.499341	5.89152e-05	444
27409	cg24842086	chr1	119531857	-	-0.528113	6.35407e-05	584
118288	cg17242937	chr4	111561114	+	-0.516197	7.03541e-05	15260
288601	cg14708990	chr11	76839217	+	-0.323454	7.56706e-05	4014
27383	cg02829688	chr1	119527008	+	-0.330762	7.56706e-05	3664
27410	cg14565725	chr1	119532044	-	-0.570326	7.89296e-05	1034
118200	cg02719154	chr4	111533823	+	-0.805437	8.18154e-05	2029
122952	cg18269963	chr4	174436918	-	0.520591	8.54821e-05	14261
70878	cg06844526	chr2	192169585	+	-0.351283	8.54821e-05	2859
216881	cg26824721	chr8	8522725	+	-0.608522	8.54821e-05	1190
118254	cg26831119	chr4	111550830	-	-0.722356	9.59671e-05	4858
227624	cg09537551	chr8	99950917	-	0.497618	9.92302e-05	8128
465178	cg03454920	chr22	49826270	-	-0.26561	0.000114576	8073
266930	cg16627236	chr10	134420036	-	-0.327155	0.000114576	38504
27372	cg22378919	chr1	119522188	-	-0.667418	0.000126651	2742
245971	cg00816387	chr10	1975591	+	-0.300296	0.000143899	5295
186555	cg02512108	chr7	1315671	-	-0.199737	0.000145378	18630
91014	cg08038033	chr3	71354056	-	-0.512956	0.000148307	1946
118280	cg06842954	chr4	111559066	-	-0.600792	0.000149945	8997
262882	cg00603371	chr10	119300783	+	0.683164	0.000157496	2507
382468	cg08613239	chr16	88154192	+	-0.245842	0.000157496	61720
262872	cg07833262	chr10	119296182	-	-0.56353	0.000166553	10922
118248	cg24005685	chr4	111549880	-	-0.746502	0.000166553	4364
248147	cg06879226	chr10	13932842	-	-0.241613	0.000189937	10979
400924	cg05310240	chr17	47979069	+	-0.351922	0.000197841	31964
27418	cg08942939	chr1	119532542	+	-0.702571	0.000220107	65
118255	cg00692611	chr4	111551139	+	-0.808857	0.000220107	2007
227205	cg17820365	chr8	97157856	+	0.173385	0.000231853	25812
192511	cg17800708	chr7	27148204	-	0.384479	0.000241404	25774
122956	cg15814150	chr4	174438930	+	0.202658	0.000249699	78838
118259	cg26708319	chr4	111552040	-	-0.780823	0.000249699	2992
34595	cg26669793	chr1	170637600	+	0.783503	0.000257646	1401
192645	cg13512268	chr7	27183973	-	0.214139	0.000257646	74873
364504	cg01215742	chr16	1069551	+	-0.296001	0.000257646	5574
374164	cg06263178	chr16	49686567	+	-0.514134	0.000272167	363
343540	cg19857227	chr14	95240340	+	0.470738	0.000272491	17074
119603	cg02096220	chr4	129212177	-	0.429098	0.000272491	21802
476776	cg06758848	chrX	153603268	+	-0.379588	0.000272491	2057
468942	cg13368805	chrX	47420179	-	-0.433671	0.000272491	1419
118192	cg11416290	chr4	111532410	-	-0.70724	0.000272491	73
122967	cg20232746	chr4	174440598	-	0.523562	0.000295981	13836
225805	cg25004108	chr8	80200982	-	0.31707	0.000295981	41618
192646	cg23454797	chr7	27183990	+	0.316348	0.000295981	41145
122941	cg16329589	chr4	174430141	-	0.223977	0.000295981	68183
192206	cg04157587	chr7	25895751	-	0.205495	0.000295981	17347
35218	cg22504140	chr1	176318588	+	-0.521427	0.000295981	12804
400163	cg02132714	chr17	46656690	+	-0.640776	0.000295981	4806
27417	cg12664119	chr1	119532352	+	-0.663642	0.000295981	199
186557	cg08474521	chr7	1315866	+	-0.670519	0.000295981	762
118253	cg03184290	chr4	111550666	-	-0.768126	0.000295981	3605
118212	cg07790170	chr4	111537570	+	-0.834325	0.000295981	2093
143746	cg10976311	chr5	152591026	+	0.358206	0.000297742	7189
262925	cg10595547	chr10	119310911	+	-0.322968	0.00030717	40295
118250	cg19370653	chr4	111550040	+	-0.812379	0.00030939	2333
79271	cg09560533	chr2	241776193	-	-0.291554	0.000310902	5873
400233	cg05332887	chr17	46675072	+	-0.424685	0.000310902	1197
355939	cg07716946	chr15	67326118	+	-0.334819	0.000311892	3478
162907	cg14669361	chr6	32038747	-	-0.321166	0.000318752	13033
322367	cg17117459	chr13	25085405	-	0.530977	0.000323532	14220
192466	cg13661519	chr7	27141088	+	0.40963	0.000326929	24459
265819	cg03371778	chr10	132365775	-	-0.397839	0.000329142	27387
227179	cg08163855	chr8	96443153	+	-0.522426	0.000329597	2843
48407	cg21785832	chr2	9533680	+	-0.205291	0.000334403	75549
154222	cg02300711	chr6	27143871	-	0.361859	0.000336585	32505
27381	cg05172122	chr1	119526783	-	-0.895935	0.000342519	100
3085	cg05139515	chr1	2896587	+	-0.342419	0.000346728	33219
27414	cg05940231	chr1	119532189	-	-0.413421	0.000351731	4232
466836	cg24643262	chrX	15518862	+	-0.572224	0.000351731	1597
192872	cg01729491	chr7	27225772	+	-0.43271	0.000369611	19999
99799	cg00010946	chr3	157819282	+	0.283756	0.000370297	50320
173432	cg22496809	chr6	85472949	-	-0.25688	0.000370297	9000
121125	cg17433772	chr4	151501739	-	-0.325063	0.000370297	37544
118208	cg05492170	chr4	111536341	+	-0.706232	0.000370297	5315
118201	cg11930400	chr4	111533883	+	-0.784599	0.000399883	1637
248150	cg22673543	chr10	13933229	+	-0.228472	0.00040548	12974
262847	cg16234557	chr10	119292062	-	-0.381997	0.000405693	30129
276096	cg09150064	chr11	22364185	-	0.363182	0.000416109	2457
400047	cg13752649	chr17	46608559	-	-0.355509	0.000416862	30591
248148	cg15803756	chr10	13932894	+	-0.272904	0.000442736	7346
245972	cg19299265	chr10	1975631	-	-0.321486	0.000449093	4127
27413	cg10703826	chr1	119532116	+	-0.481071	0.000451979	627
118251	cg10682299	chr4	111550154	-	-0.796874	0.000451979	2889
429124	cg18547371	chr19	18539843	-	0.23321	0.000452085	12240
34597	cg22371492	chr1	170637796	+	0.801698	0.000469152	1144
385501	cg10822665	chr17	1028394	+	-0.458793	0.000495007	16657
78348	cg10515232	chr2	240062353	+	-0.460888	0.000495007	5773
185931	cg04102894	chr7	1000210	+	-0.338206	0.000505516	4982
118206	cg13891768	chr4	111536024	-	-0.751136	0.000505516	4045
176683	cg03707967	chr6	118097745	-	0.492868	0.000519265	801
151526	cg16867657	chr6	11044877	+	0.305316	0.000519265	14656
221935	cg18144647	chr8	41113257	+	-0.276264	0.000519265	7053
474425	cg08382577	chrX	129194008	-	-0.323835	0.000519265	12377
371175	cg10052782	chr16	27063429	+	-0.482749	0.000519265	555
27377	cg09789768	chr1	119524323	-	-0.775498	0.000519265	290
118197	cg05722981	chr4	111533509	-	-0.834617	0.000542637	1435
229277	cg05230834	chr8	119626989	+	0.571086	0.000591162	6674
27411	cg24884142	chr1	119532056	+	-0.445129	0.000591162	1429
368998	cg10364862	chr16	11220376	+	0.399663	0.000605967	25449
66440	cg02473327	chr2	150080315	+	-0.460621	0.000605967	16827
471048	cg16407164	chrX	69655097	+	-0.348077	0.000623579	3793
60965	cg14918548	chr2	101350221	+	-0.296837	0.000625627	5530
410682	cg04863197	chr17	79897974	+	-0.294023	0.000642558	5699
111961	cg04301614	chr4	37585993	+	0.377421	0.000648855	26721
192657	cg25390165	chr7	27184188	+	0.24129	0.000648855	53912
45431	cg05939105	chr1	246254283	-	0.223022	0.000648855	68803
394101	cg10057879	chr17	30591837	+	-0.273597	0.000648855	47757
346181	cg16497661	chr14	103986332	+	-0.292917	0.000648855	23161
364505	cg02195151	chr16	1069622	-	-0.343832	0.000648855	3125
27382	cg24144440	chr1	119526882	-	-0.7392	0.000648855	145
192642	cg05835726	chr7	27183861	-	0.358876	0.000686078	33595
422861	cg19263069	chr19	5846552	-	-0.250022	0.000686078	57683
343543	cg02264229	chr14	95240560	+	0.421861	0.00069745	24489
11655	cg15014975	chr1	25257547	-	-0.359772	0.000701006	33817
118290	cg03133735	chr4	111562270	-	-0.640869	0.000704422	7207
118261	cg24925400	chr4	111552353	-	-0.642063	0.000710166	7434
118252	cg21299542	chr4	111550407	+	-0.776729	0.000715477	3010
192638	cg14014955	chr7	27183701	+	0.185635	0.000715871	84590
323566	cg17312277	chr13	31306018	-	0.322612	0.000734936	39697
118195	cg23404248	chr4	111533195	-	-0.737538	0.000739223	685
192859	cg10767141	chr7	27225143	+	-0.539663	0.000756172	10742
469137	cg14522327	chrX	48326779	+	-0.214237	0.000758014	15497
192865	cg26857670	chr7	27225448	+	-0.507358	0.000764269	10935
228033	cg23314826	chr8	102450991	-	-0.204246	0.000769063	76800
118211	cg23646776	chr4	111536970	-	-0.814582	0.000769063	1767
273673	cg04027043	chr11	8378791	+	-0.199597	0.000773451	18674
192636	cg02005600	chr7	27183686	-	0.317034	0.000816405	40586
400268	cg23669081	chr17	46685353	-	-0.789906	0.000821754	1066
262874	cg06141846	chr10	119296305	-	-0.570702	0.00086263	10862
27408	cg03760839	chr1	119531718	+	-0.436338	0.000880848	2955
262922	cg24725789	chr10	119310288	-	-0.3539	0.000883875	34717
23296	cg08162465	chr1	87668671	-	0.315726	0.000887756	41192
237234	cg14647944	chr9	73095740	+	-0.314701	0.000917841	4473
192463	cg00188704	chr7	27140797	-	0.365264	0.000920034	32192
122959	cg19128113	chr4	174439300	+	0.336822	0.00093589	36980
327419	cg20806725	chr13	76444850	-	-0.559492	0.000936044	3704
118213	cg03722396	chr4	111537907	-	-0.736813	0.000936044	4251
192635	cg17569124	chr7	27183643	-	0.517518	0.00095076	14793
11653	cg07996594	chr1	25257505	-	-0.278465	0.000955097	52092
211844	cg22960347	chr7	155276653	-	0.417816	0.000979816	18309
192476	cg05921905	chr7	27142527	+	0.205793	0.000979816	71894
118198	cg00126148	chr4	111533517	+	-0.864029	0.000979816	1018
122961	cg24415066	chr4	174439616	+	0.426868	0.000989515	23420
383760	cg08335008	chr16	89225495	+	-0.292143	0.000989515	42462
216529	cg24485696	chr8	6616240	+	-0.312319	0.000989515	35574
27374	cg13245593	chr1	119522425	-	-0.564139	0.000989515	684
18782	cg13851904	chr1	47899230	+	0.24681	0.000997046	55819
400045	cg22660933	chr17	46608355	+	-0.486027	0.000997046	17612
63122	cg26267388	chr2	119591627	-	-0.522668	0.00101867	8817
400055	cg20401567	chr17	46619555	+	0.453542	0.00103582	1405
192465	cg02803819	chr7	27141067	+	0.45228	0.0010689	19779
400319	cg27217474	chr17	46697543	-	-0.34082	0.0010689	3239
439653	cg13944175	chr19	52222698	-	0.326252	0.00110108	3881
379099	cg02084561	chr16	77317555	-	0.434685	0.00111418	21483
123019	cg10024909	chr4	174452985	+	0.665199	0.0011191	3326
344369	cg21059475	chr14	100203976	+	-0.260753	0.00115728	8575
192468	cg06786372	chr7	27141388	-	0.508504	0.0011588	15427
400052	cg21780393	chr17	46618919	-	0.337071	0.0011588	3546
400069	cg09313705	chr17	46622491	-	0.33886	0.00116595	3314
68036	cg21346679	chr2	169888373	+	-0.392586	0.00119977	16707
63190	cg13832669	chr2	119609429	-	-0.570176	0.00124084	5950
317773	cg04678315	chr12	125212010	+	-0.318819	0.00125495	36438
343532	cg25988321	chr14	95238750	-	0.45103	0.00127196	20523
37119	cg12810297	chr1	199717229	-	-0.228595	0.00128506	12955
184721	cg13588517	chr6	170562720	+	0.267771	0.00128556	7824
225806	cg14992760	chr8	80201028	-	0.390823	0.00128586	16253
314778	cg09413529	chr12	115112225	-	-0.331437	0.0013043	35161
118191	cg22006640	chr4	111532035	+	-0.7896	0.00131113	2525
470116	cg08255147	chrX	53460775	-	-0.310886	0.00131398	4680
473761	cg13860040	chrX	118602021	+	-0.467142	0.00131398	3861
343544	cg06957447	chr14	95242007	-	0.374175	0.00131568	30217
429123	cg13331354	chr19	18539841	-	0.242554	0.00133166	10827
51808	cg00073794	chr2	30041338	-	-0.613746	0.00135404	6933
400166	cg15649236	chr17	46657504	-	-0.614043	0.00136934	9421
327417	cg11747081	chr13	76444823	-	-0.553095	0.00139445	2951
92285	cg04657715	chr3	99904527	+	0.47728	0.001416	15966
122919	cg04840702	chr4	174422626	-	0.399836	0.001416	21946
121129	cg08219218	chr4	151503501	+	-0.647087	0.001416	5975
131459	cg15814504	chr5	50694985	-	-0.341897	0.00143994	3209
161858	cg26539455	chr6	31786772	+	-0.367365	0.00144617	4075
265818	cg13253210	chr10	132365700	-	-0.770808	0.00144617	2295
13642	cg23844904	chr1	31319512	+	0.228575	0.0015004	54677
122960	cg22117825	chr4	174439478	+	0.532995	0.00150577	9452
65529	cg08714960	chr2	134580701	+	-0.317215	0.00151595	40365
106552	cg15186910	chr4	1504989	-	-0.278566	0.00151857	44985
118210	cg19849728	chr4	111536767	+	-0.821728	0.00151857	2459
273395	cg07103673	chr11	7092719	-	0.268023	0.00153015	7800
192558	cg00431187	chr7	27161749	-	0.160351	0.00154719	104895
356637	cg01957897	chr15	70414247	+	-0.212256	0.00157642	15927
11857	cg16836311	chr1	25944712	+	-0.55707	0.00158353	1511
37164	cg04025964	chr1	200010788	+	-0.298714	0.0015872	5407
118203	cg13292042	chr4	111535334	+	-0.763442	0.0015968	1770
328524	cg03372334	chr13	98002933	-	0.295132	0.00160985	43679
118249	cg13891220	chr4	111549953	+	-0.607087	0.00165209	9622
74448	cg03796943	chr2	220233953	-	-0.52793	0.00165589	3243
129936	cg03889507	chr5	33309433	-	-0.303183	0.00167899	37961
466834	cg08302695	chrX	15518655	-	-0.484241	0.00170971	6356
69031	cg18185980	chr2	175426016	-	-0.532762	0.00175446	1560
450979	cg26681770	chr20	56247302	+	-0.180406	0.00177131	90322
473139	cg25071429	chrX	107225046	+	0.187354	0.00179789	78266
192473	cg20747380	chr7	27142275	+	0.183075	0.00180577	83395
192626	cg23936031	chr7	27183133	+	0.499282	0.0018077	15859
400159	cg22660147	chr17	46656093	-	-0.265463	0.00181021	8088
305368	cg09670128	chr12	52627047	+	-0.200175	0.00183524	18522
118190	cg18064927	chr4	111531975	+	-0.703277	0.0018717	1848
47261	cg03072692	chr2	3128984	+	0.373952	0.00190703	29531
118938	cg24504349	chr4	120974344	-	-0.274801	0.00191803	20090
227210	cg02246426	chr8	97162431	+	0.561963	0.00192384	7574
343530	cg11813265	chr14	95238671	+	0.425926	0.00192384	22504
400230	cg01774894	chr17	46674395	+	-0.674261	0.00192384	5236
64206	cg22856114	chr2	128175905	-	0.267035	0.00193723	39145
359341	cg22776912	chr15	81630789	+	-0.164708	0.00195022	28648
122932	cg12479933	chr4	174428790	+	0.267396	0.0019521	52028
400061	cg13872950	chr17	46620460	+	0.20962	0.0019521	16474
324616	cg07037852	chr13	41109565	+	-0.511316	0.0019521	7158
96568	cg23506728	chr3	131280698	+	0.616099	0.00197971	5783
168525	cg16332927	chr6	37461350	-	-0.309958	0.00197971	42020
262867	cg12623982	chr10	119295400	-	-0.542857	0.00197971	13074
467672	cg16507965	chrX	25034151	-	-0.160694	0.0019991	30126
118247	cg09781994	chr4	111548118	-	-0.727325	0.00207472	4537
63147	cg21463349	chr2	119600948	-	-0.399367	0.00211229	1686
400160	cg05527785	chr17	46656543	+	-0.731903	0.00211229	3005
205856	cg10687420	chr7	120935804	-	0.219346	0.00215529	71314
414023	cg15393702	chr18	21243529	+	-0.312055	0.00218076	4626
299323	cg21171299	chr12	7146119	-	0.396055	0.00219425	24899
470860	cg02268650	chrX	68348465	-	-0.169086	0.00220238	27201
343568	cg18285722	chr14	95507615	-	-0.226625	0.00220238	13262
405050	cg27543385	chr17	71800219	+	-0.268472	0.00220238	7750
262324	cg02158392	chr10	116119207	+	-0.335444	0.00220238	32453
192858	cg15916646	chr7	27225127	+	-0.383108	0.00220238	21608
362917	cg12410980	chr15	101912471	-	-0.417619	0.00220976	2344
236966	cg10384133	chr9	45733081	+	0.346926	0.00221263	26684
192866	cg15431544	chr7	27225476	-	-0.485474	0.00221347	12689
192618	cg09825979	chr7	27179432	+	0.323365	0.00222932	36470
192504	cg05109569	chr7	27146430	+	0.440931	0.00227359	22003
99436	cg22621169	chr3	155394118	-	0.343692	0.00227359	33353
267949	cg03194442	chr10	134945099	+	-0.382674	0.00227359	4371
27419	cg03942051	chr1	119532655	-	-0.409825	0.00229136	1439
18781	cg18595867	chr1	47899212	+	0.200102	0.00237513	76181
168156	cg19287917	chr6	36269736	-	-0.292107	0.00237513	5832
262923	cg06456154	chr10	119310356	-	-0.376494	0.00237513	23080
124600	cg21041888	chr4	187622164	-	-0.249323	0.00240524	9931
118209	cg11761728	chr4	111536679	+	-0.533881	0.00240524	12631
322366	cg18582260	chr13	25085301	-	0.440613	0.0024445	20930
118189	cg06374962	chr4	111531926	-	-0.746647	0.0024445	3195
34371	cg14023874	chr1	168698975	+	-0.176408	0.0024594	88275
11663	cg04250451	chr1	25257784	+	-0.400884	0.0024594	27371
349631	cg13832135	chr15	29442040	-	0.33919	0.00247997	35249
123021	cg26805882	chr4	174453287	+	0.446016	0.00248664	13689
400208	cg05992357	chr17	46670933	+	-0.232061	0.0024967	12409
192616	cg26402660	chr7	27179268	+	0.440145	0.00249811	19971
400054	cg25732028	chr17	46619313	+	0.161282	0.00249811	29920
27388	cg10145246	chr1	119527884	+	-0.415471	0.00249811	1346
400068	cg26841048	chr17	46622454	+	0.42119	0.00256807	2458
245970	cg27336261	chr10	1975562	-	-0.261337	0.00264358	8515
264837	cg07804728	chr10	129284050	+	0.205976	0.00266843	75532
33287	cg05178502	chr1	161575766	-	-0.227377	0.00269924	13159
192848	cg24709033	chr7	27224568	-	-0.4014	0.00269924	2251
188795	cg04609841	chr7	4012372	-	-0.409062	0.00269924	5342
272325	cg03687650	chr11	3144685	-	-0.196744	0.00270709	19355
470715	cg09418623	chrX	66765795	+	-0.288462	0.00271	6095
123024	cg01747862	chr4	174457371	-	0.653335	0.00272445	3122
131461	cg05895545	chr5	50695337	+	-0.174254	0.00272445	25556
412166	cg20821566	chr17	81014667	+	-0.666737	0.00272445	1909
262871	cg11124080	chr10	119295875	+	-0.480267	0.00274341	14469
378587	cg26611650	chr16	73461313	-	-0.217199	0.00276884	71601
116326	cg17452384	chr4	87374237	+	-0.414688	0.00277102	22715
328136	cg18880946	chr13	94422696	+	0.174687	0.00278562	92352
429122	cg10790698	chr19	18539756	-	0.240945	0.00279761	11059
355938	cg12368188	chr15	67326082	+	-0.402558	0.00282963	2552
310502	cg16711556	chr12	88325595	-	0.483341	0.00285006	12050
262921	cg25793931	chr10	119310053	-	-0.354046	0.00288485	31615
306936	cg21156320	chr12	56112820	-	-0.191614	0.00288884	20623
192527	cg26127662	chr7	27153944	-	0.801061	0.00307359	1926
386544	cg16024891	chr17	2839082	-	0.402189	0.00307359	22270
313109	cg26849830	chr12	109178373	-	0.239287	0.00307359	63316
118294	cg08326515	chr4	111564605	+	-0.338916	0.00307359	35076
63173	cg03266453	chr2	119606055	-	-0.3733	0.00307359	2226
265580	cg04904609	chr10	131691217	+	-0.449553	0.00307359	18486
118199	cg05103917	chr4	111533547	+	-0.807748	0.00307359	2517
110714	cg06097727	chr4	15376119	+	0.185353	0.00308237	85102
161381	cg03658690	chr6	31692260	-	-0.243823	0.00310445	56826
92284	cg15766024	chr3	99904510	+	0.399917	0.00313176	25550
445733	cg04792330	chr20	21001266	+	-0.382254	0.00314795	1991
235540	cg14071524	chr9	10615205	-	0.622455	0.00316883	2363
192562	cg19817912	chr7	27162768	+	0.371051	0.00316883	30461
184477	cg06544162	chr6	170364824	-	-0.16841	0.00316883	27448
475236	cg06469252	chrX	136113985	+	-0.256124	0.00316883	9086
249195	cg25324047	chr10	22765840	-	-0.370459	0.00316883	29747
27420	cg22820316	chr1	119532736	-	-0.637706	0.00316883	2001
192623	cg20974609	chr7	27181671	-	0.421675	0.00320286	22882
92286	cg06073355	chr3	99904609	-	0.275027	0.00320286	50482
192868	cg05311410	chr7	27225523	+	-0.372654	0.00320292	30790
15451	cg21409965	chr1	37283904	-	0.405804	0.00324935	2640
98634	cg03577128	chr3	148050624	+	0.26655	0.00324935	39419
461943	cg01646784	chr22	37976725	-	0.265409	0.00324935	53656
321737	cg24565742	chr13	21650374	+	-0.169451	0.00324935	27100
52386	cg09154591	chr2	36923828	+	-0.188767	0.00324935	21409
361247	cg18774857	chr15	92065606	+	-0.304522	0.00324935	18396
5517	cg12475902	chr1	6764205	+	-0.326376	0.0032676	34545
118284	cg16041686	chr4	111560462	+	-0.716144	0.0032676	2891
174852	cg04498418	chr6	101850540	-	-0.28512	0.00328915	6363
379849	cg27171569	chr16	83987465	-	-0.348247	0.00330663	2977
121140	cg23461126	chr4	151513084	+	-0.179523	0.00335965	87479
262902	cg05539217	chr10	119304379	-	0.299308	0.00337961	5366
149481	cg06832695	chr6	1524166	-	-0.265847	0.00337961	11233
392122	cg26846076	chr17	20128997	+	0.370254	0.00348674	29705
7700	cg07139350	chr1	12416368	-	-0.19307	0.00350749	80088
182869	cg06687504	chr6	167263454	-	-0.322665	0.00350846	14383
34351	cg06719042	chr1	168436141	-	-0.183905	0.0035211	87381
173776	cg24073089	chr6	88879038	+	0.479693	0.00353743	16542
49318	cg07313737	chr2	15012912	-	0.302636	0.00353841	41639
353275	cg22147262	chr15	51383486	+	-0.252873	0.00353841	53153
33255	cg23691642	chr1	161494097	-	-0.19484	0.00358444	19819
323567	cg02848074	chr13	31306178	-	0.281434	0.00367474	38260
343539	cg10746936	chr14	95240143	+	0.74617	0.00371907	3399
192857	cg13352750	chr7	27225123	-	-0.394511	0.00373672	16256
235160	cg02840025	chr9	1045050	+	-0.50839	0.00373672	5415
192464	cg03763508	chr7	27140942	-	0.395688	0.00376247	26734
80232	cg07203767	chr2	242973721	-	0.29243	0.00379538	34820
192867	cg25901381	chr7	27225485	-	-0.414437	0.00382876	15881
291621	cg18246298	chr11	111154934	-	-0.237725	0.00384268	59769
118202	cg04355159	chr4	111533951	+	-0.75094	0.00384268	2259
191277	cg18791205	chr7	19146324	-	-0.167799	0.00390556	27636
192509	cg07153966	chr7	27147590	-	0.188353	0.0039069	85968
472765	cg02547323	chrX	103087380	+	-0.468664	0.00391665	3691
253751	cg15771416	chr10	65473753	+	-0.272309	0.00393632	7398
4479	cg27165836	chr1	4193882	-	-0.24266	0.00394209	20739
400168	cg14884929	chr17	46657656	-	-0.639765	0.00394506	4194
262354	cg11936643	chr10	116286411	-	-0.192576	0.00394901	20381
192641	cg23204968	chr7	27183816	-	0.259258	0.00397829	56310
400242	cg14509967	chr17	46679135	+	-0.408483	0.00399087	2048
123662	cg03214444	chr4	184279397	-	0.220568	0.00399745	67841
78149	cg21749951	chr2	239860241	+	-0.643184	0.00399745	4445
192627	cg02248486	chr7	27183196	-	0.59541	0.0040056	9773
473230	cg26482893	chrX	108868465	+	-0.288898	0.00401569	9515
327418	cg17481703	chr13	76444831	-	-0.448081	0.0040181	4791
94241	cg01364833	chr3	121380236	+	0.276231	0.00411029	52671
54967	cg24343835	chr2	56216234	+	-0.244631	0.00411029	51844
338383	cg19874726	chr14	61114476	+	-0.284991	0.00411317	6374
364702	cg10385692	chr16	1175678	-	-0.288636	0.00416565	6084
122988	cg01967399	chr4	174448084	+	0.625681	0.00416625	6452
61115	cg09498007	chr2	102004370	+	0.314468	0.00416625	4494
187450	cg24189917	chr7	1970923	+	-0.17484	0.00416676	88590
314751	cg26411222	chr12	115104352	+	-0.360254	0.00416676	22073
368608	cg08308162	chr16	8889244	-	-0.258651	0.00417078	54125
344368	cg01551013	chr14	100203942	+	-0.373321	0.00417078	6413
192472	cg06055873	chr7	27142204	+	0.192387	0.00420068	78111
138522	cg11958644	chr5	130872422	-	-0.153719	0.00420068	108029
179508	cg23267550	chr6	146864352	-	-0.234338	0.00420068	12053
464197	cg01373444	chr22	45132782	+	-0.307461	0.00420632	35781
190952	cg05131488	chr7	14031822	-	0.555017	0.00425201	2353
400064	cg12121660	chr17	46621709	+	0.513561	0.00427035	413
49723	cg21365298	chr2	19563387	+	-0.169888	0.00427035	26947
186552	cg03962821	chr7	1315051	-	-0.320971	0.00427035	11878
427220	cg19243826	chr19	14584926	-	-0.224106	0.00428794	13680
352936	cg03628053	chr15	48934176	+	-0.454618	0.00428794	3011
265803	cg24947379	chr10	132239734	+	0.479107	0.00429234	9954
192524	cg08101036	chr7	27153655	-	0.765471	0.00434875	1537
349398	cg14494623	chr15	28340459	+	-0.36835	0.00438426	2314
63541	cg09563922	chr2	121200209	+	-0.243492	0.0044347	10702
512	cg23812948	chr1	1030656	-	0.420216	0.00444803	9636
254754	cg02378006	chr10	73026288	+	-0.414601	0.00444803	1359
118193	cg07349208	chr4	111532679	-	-0.726428	0.00444803	426
467676	cg10191725	chrX	25034625	+	-0.31244	0.00446768	10688
220388	cg17199018	chr8	28206278	+	-0.332982	0.00447	5148
343538	cg08196032	chr14	95239751	+	0.564878	0.00448462	3985
21032	cg27424906	chr1	62662166	+	-0.202078	0.00448462	73051
278092	cg08993172	chr11	44327267	-	-0.214482	0.00448462	65282
450980	cg04628369	chr20	56247426	-	-0.257143	0.00454316	51779
278821	cg02865822	chr11	46383141	+	-0.270314	0.00455471	7580
471454	cg11871628	chrX	71528352	-	-0.566926	0.00458827	2359
315052	cg03322979	chr12	116922292	-	-0.340158	0.00459706	8906
252992	cg11666731	chr10	54715415	-	0.397	0.00462864	21597
289557	cg08250880	chr11	86526022	-	-0.282541	0.00466302	6555
278820	cg21770622	chr11	46383066	+	-0.34065	0.00467073	4819
301070	cg07664312	chr12	18433550	+	0.413818	0.00473118	23018
295714	cg09737095	chr11	128787688	-	0.256386	0.00473118	9060
118258	cg21029045	chr4	111551987	+	-0.650711	0.00473118	6591
118194	cg10699857	chr4	111532996	+	-0.711347	0.00473118	1305
307065	cg06739462	chr12	56329296	-	-0.18904	0.00477634	86042
467806	cg21252909	chrX	30326328	+	-0.257137	0.00477634	8969
467396	cg18624866	chrX	21958505	-	-0.343555	0.00477634	5308
327416	cg19496772	chr13	76444798	+	-0.44512	0.00477634	2886
457149	cg26852712	chr21	46890907	-	-0.560857	0.00477634	1734
117474	cg04799232	chr4	103475833	+	-0.380547	0.0048441	3804
469870	cg16946997	chrX	51076330	+	-0.334986	0.00488635	3473
90617	cg14630001	chr3	66633408	-	0.255997	0.00489492	9099
118291	cg03148184	chr4	111562513	+	-0.701554	0.00489492	4452
409478	cg09433114	chr17	79000676	-	-0.260799	0.00491532	8568
343536	cg19870698	chr14	95239570	+	0.755022	0.00492208	1966
119826	cg10850791	chr4	135122718	+	0.169219	0.00492208	27171
343542	cg26077454	chr14	95240500	+	0.625068	0.00494593	4770
291565	cg08290076	chr11	110581434	+	-0.343441	0.00503265	9943
324891	cg07583851	chr13	42840965	+	0.42647	0.00503978	5290
324078	cg05446322	chr13	36053408	+	0.36237	0.00503978	33872
451578	cg19615295	chr20	58570200	-	0.273101	0.00503978	44686
173427	cg20208979	chr6	85351269	+	0.264999	0.00503978	53029
123023	cg18575740	chr4	174457224	+	0.595715	0.00511553	7218
412846	cg03691722	chr18	7011268	-	0.501026	0.00511553	14897
176544	cg12636197	chr6	116998190	+	0.389476	0.00530089	25732
400209	cg16495265	chr17	46671010	-	-0.480698	0.00530089	1410
194449	cg18913923	chr7	36646768	+	0.193837	0.00540079	82551
278822	cg18337963	chr11	46383209	+	-0.363371	0.00540079	6179
192615	cg21097354	chr7	27179161	+	0.339124	0.00547203	37252
471009	cg01005760	chrX	69501696	-	0.282409	0.00548767	47794
256430	cg18860280	chr10	81679850	-	-0.335621	0.00548767	37904
47268	cg14552732	chr2	3131372	-	0.518545	0.00555341	2583
345449	cg14982987	chr14	102302025	-	-0.18087	0.0056577	83039
39468	cg22793142	chr1	207995752	+	-0.242291	0.0056577	60279
189770	cg20427144	chr7	5518918	+	0.290675	0.00581481	40372
64508	cg10277646	chr2	129079038	+	-0.181652	0.00581481	89613
400169	cg04514255	chr17	46658170	+	-0.659454	0.00581481	5145
214596	cg13291570	chr8	514736	+	-0.248958	0.00582514	9975
273707	cg12608775	chr11	8680517	+	-0.194127	0.00594701	80596
123017	cg16919569	chr4	174452835	+	0.640576	0.00597676	7217
118260	cg03943773	chr4	111552308	-	-0.741909	0.00607485	2449
403058	cg24239165	chr17	59496653	-	0.433214	0.00607516	20416
464083	cg16873414	chr22	44568699	-	-0.268743	0.00607516	42493
215222	cg03565240	chr8	1204483	-	0.272649	0.0060928	33515
71541	cg23092801	chr2	201139343	-	0.571135	0.00609305	4484
168522	cg24148817	chr6	37461033	-	-0.398062	0.00614181	25492
123046	cg12519676	chr4	174912210	-	0.477699	0.00616168	15212
284750	cg09618778	chr11	66838934	+	-0.389634	0.00616168	27436
55831	cg26575450	chr2	64834280	-	-0.438816	0.00616168	4009
361778	cg18921776	chr15	96647029	+	0.339749	0.006184	11668
213940	cg17322774	chr7	158224817	-	-0.286891	0.00621018	6214
192637	cg25307665	chr7	27183694	-	0.366057	0.00627634	29997
63150	cg01165776	chr2	119602546	-	-0.382805	0.00627634	21147
390207	cg23926436	chr17	12133847	-	-0.421403	0.00627634	3542
131388	cg02644072	chr5	50264156	-	-0.489273	0.00633173	3244
3429	cg17839324	chr1	3123500	+	-0.207048	0.00633805	57902
192525	cg00921266	chr7	27153663	-	0.717705	0.0063499	2172
133003	cg16664523	chr5	67586170	+	-0.31525	0.0063951	21591
363224	cg05657096	chr16	281424	+	-0.210273	0.00640199	73630
27389	cg04707332	chr1	119528018	+	-0.391983	0.00647408	1770
119817	cg19839601	chr4	134459203	+	0.397042	0.00662075	8990
27457	cg17479943	chr1	119546928	+	-0.238057	0.00662075	46608
131458	cg05547777	chr5	50694888	-	-0.287811	0.00662075	6140
338384	cg09600096	chr14	61114550	+	-0.293564	0.00662075	5725
450416	cg24351262	chr20	50108579	+	0.212278	0.00663388	70783
192534	cg09469665	chr7	27154660	-	0.492916	0.0066779	16130
99409	cg07216436	chr3	154951034	-	-0.464184	0.00672981	3194
380217	cg00130819	chr16	84828829	-	-0.303466	0.00678163	34474
216545	cg01917069	chr8	6658537	-	-0.310149	0.00678163	4715
174839	cg18193094	chr6	101846905	+	-0.214659	0.00680982	15428
473087	cg21380860	chrX	106958499	+	-0.307458	0.00680982	6895
83832	cg15171154	chr3	30722557	+	-0.473536	0.00680982	6049
192862	cg12810084	chr7	27225319	-	-0.406192	0.00682135	22676
338511	cg04373359	chr14	61746974	-	-0.354456	0.00690736	23148
179808	cg17478979	chr6	149772150	-	-0.571328	0.00694728	1081
192861	cg09661370	chr7	27225299	+	-0.235158	0.00700499	56106
458055	cg01963623	chr22	18632433	-	-0.207324	0.00706048	16945
49319	cg08480413	chr2	15012985	-	0.287095	0.00708332	38530
103784	cg08991643	chr3	194014928	+	-0.375875	0.00711183	4202
468960	cg18103394	chrX	47433374	-	-0.365394	0.00714425	11988
61801	cg08093959	chr2	106959853	-	0.255571	0.00715807	56758
419539	cg16613938	chr19	1473042	+	-0.165569	0.00724201	28351
192836	cg26464446	chr7	27221557	+	-0.307136	0.00724201	9965
118285	cg15652723	chr4	111560494	+	-0.538116	0.00728547	10559
118287	cg01733176	chr4	111561070	-	-0.744757	0.00728547	2439
185833	cg24335793	chr7	944752	-	-0.262152	0.0073867	9283
412845	cg22220710	chr18	7011217	+	0.431545	0.00744948	21642
192624	cg11724970	chr7	27182493	-	0.386107	0.00745072	26686
192661	cg26023912	chr7	27184369	+	0.205859	0.00745072	64822
291631	cg25316749	chr11	111169284	+	-0.18082	0.00745072	23604
296733	cg04796525	chr11	133995182	+	-0.345855	0.00745072	3055
296575	cg06766960	chr11	133703094	+	-0.374838	0.00745072	16703
118196	cg12652641	chr4	111533267	+	-0.733409	0.00745072	542
192505	cg14216068	chr7	27146445	+	0.399129	0.00747541	27824
121123	cg14904733	chr4	151501623	+	-0.339252	0.00748721	25575
192519	cg00040268	chr7	27152899	-	0.667421	0.00753197	4984
474747	cg13828067	chrX	133306010	-	-0.402794	0.00754116	3618
122994	cg04771946	chr4	174449488	+	0.298594	0.00757862	5413
128617	cg01790438	chr5	10332117	-	-0.199071	0.00758036	69771
400241	cg24889708	chr17	46678719	-	-0.724432	0.00758185	4435
151160	cg24851586	chr6	9897068	+	0.498838	0.0076089	4439
400210	cg03809346	chr17	46671077	+	-0.196692	0.0076089	19376
396511	cg11860777	chr17	38609504	+	-0.245797	0.0076089	51240
335980	cg04415798	chr14	37128586	+	-0.419997	0.0076089	15191
187643	cg19629631	chr7	2060116	-	-0.343596	0.0076515	35715
99435	cg20583930	chr3	155394109	-	0.378951	0.00766988	20772
318479	cg26322591	chr12	130316015	-	0.297613	0.00767348	27246
192614	cg10996039	chr7	27178861	+	0.212231	0.00767348	74187
252468	cg03691338	chr10	50344050	+	-0.30109	0.00767348	36285
63188	cg25317460	chr2	119608121	-	-0.476872	0.00767348	4538
63121	cg09601912	chr2	119591144	-	-0.549295	0.00767348	3537
192469	cg17353412	chr7	27141774	-	0.325313	0.00769466	38564
174837	cg05942459	chr6	101846805	-	-0.44781	0.00772928	2119
412354	cg11214889	chr18	597111	+	-0.154119	0.00775248	32617
467441	cg16814362	chrX	23350093	+	-0.212252	0.00775248	15928
335143	cg07937999	chr14	28157326	-	0.715706	0.00779605	2611
123027	cg21383280	chr4	174458502	-	0.579674	0.00786427	4333
107897	cg13455623	chr4	3480656	-	-0.34931	0.00786427	31596
99787	cg27642784	chr3	157813670	+	0.20882	0.00787749	73093
52532	cg18790856	chr2	37751449	-	-0.293472	0.00788062	20375
47198	cg05215481	chr2	2773529	+	-0.504811	0.00788062	4796
118216	cg20291436	chr4	111539352	-	-0.742372	0.00792679	2779
400076	cg21097733	chr17	46623729	+	0.538013	0.00812236	3584
266931	cg07249433	chr10	134420183	-	-0.39995	0.00817474	24841
476782	cg11779941	chrX	153606335	-	-0.279475	0.00818921	6789
94789	cg04807106	chr3	124103560	+	-0.490067	0.00823038	13532
331345	cg26938159	chr13	113313988	-	0.262841	0.00828442	44620
370242	cg00134934	chr16	20271668	-	0.550116	0.00838125	11189
271169	cg23905216	chr11	2161390	+	0.321916	0.00839549	4093
23685	cg27523527	chr1	91196145	+	0.335706	0.00843574	9197
452747	cg15667931	chr20	62004701	+	0.27981	0.00843574	17243
299964	cg16744961	chr12	9885998	-	0.269896	0.00843574	49036
253569	cg02712553	chr10	64136038	-	0.175689	0.00843574	91757
69333	cg18351329	chr2	176970508	-	-0.222171	0.00843574	14027
400288	cg10232654	chr17	46689553	+	-0.258685	0.00843574	8800
27384	cg21647227	chr1	119527111	+	-0.319951	0.00843574	4205
53705	cg02019574	chr2	45228640	+	-0.409441	0.00843574	15363
174836	cg13080565	chr6	101846797	-	-0.455484	0.00843574	3682
338380	cg10397765	chr14	61113109	-	-0.557908	0.00844253	1985
217323	cg25083091	chr8	10646690	+	-0.23537	0.00844489	56963
361770	cg09606807	chr15	96579908	-	0.366374	0.00845747	13540
473229	cg06720669	chrX	108868282	-	-0.334904	0.00848558	3475
192869	cg17466857	chr7	27225528	+	-0.445274	0.00848558	19963
117808	cg09212489	chr4	108539552	+	-0.236529	0.00852986	63422
367832	cg03895914	chr16	4308192	-	-0.224702	0.00858771	61976
11657	cg10993442	chr1	25257587	-	-0.355146	0.00864489	31949
91145	cg12996913	chr3	72338454	+	0.240693	0.00865514	11098
67757	cg08389277	chr2	166430685	+	-0.158487	0.00865514	30956
185883	cg21842920	chr7	968493	+	-0.168777	0.00865514	93408
464825	cg17625224	chr22	47031262	+	-0.218339	0.00865514	16277
318552	cg22912997	chr12	130502283	+	-0.320777	0.00865514	5700
37213	cg22810423	chr1	200272180	-	-0.335575	0.00865514	3442
83785	cg06380401	chr3	30349908	-	-0.35752	0.00865514	26486
364795	cg07990390	chr16	1217211	-	-0.361775	0.00865514	23585
191764	cg05026346	chr7	23057327	-	-0.45419	0.00865514	17289
192543	cg22798849	chr7	27155234	+	0.656901	0.00865882	5862
400318	cg19051015	chr17	46697414	-	-0.221865	0.00865882	14095
332809	cg05695106	chr13	114780992	-	-0.299738	0.00866154	41402
22341	cg17041296	chr1	76397847	-	0.368597	0.00870006	22930
192639	cg02646423	chr7	27183794	-	0.348684	0.00870471	14254
278819	cg07121644	chr11	46383031	+	-0.244241	0.00870471	11158
467808	cg00040455	chrX	30326676	-	-0.219405	0.00879631	14514
25167	cg21805788	chr1	109134372	+	-0.307151	0.0088549	29642
412848	cg19738980	chr18	7011463	+	0.519987	0.00888198	12539
474112	cg23543821	chrX	120182714	+	0.293294	0.00888198	43963
476480	cg12468189	chrX	153046767	+	-0.195901	0.00888467	19553
103342	cg06178310	chr3	190105653	-	-0.20492	0.00888467	76351
186553	cg17159743	chr7	1315297	-	-0.271813	0.00888467	7445
63192	cg11236727	chr2	119609592	-	-0.581036	0.00888467	6820
343535	cg04961582	chr14	95239464	+	0.443624	0.00896184	19071
400085	cg26622699	chr17	46628303	-	-0.348422	0.00908	23259
228250	cg19611886	chr8	103821171	-	-0.318006	0.00910602	5116
61478	cg11014373	chr2	105479054	-	-0.598859	0.00910602	1177
318549	cg13654797	chr12	130502199	+	-0.266118	0.00913031	8007
292473	cg24759348	chr11	115581894	+	0.311897	0.00915533	30959
247860	cg26231267	chr10	12648032	-	0.26472	0.00915533	8170
73542	cg21556527	chr2	218071331	-	0.184501	0.00915533	86414
380332	cg07165260	chr16	85062881	+	-0.187155	0.00915533	21844
400207	cg11739758	chr17	46670663	-	-0.551732	0.00915533	2196
400263	cg07318128	chr17	46683806	+	-0.398546	0.00931697	22143
386543	cg04960169	chr17	2839005	-	0.40802	0.00934053	22022
328158	cg20095609	chr13	94979759	+	0.239104	0.00934053	61354
192837	cg05516617	chr7	27221689	+	-0.201097	0.00938289	18280
44837	cg18181201	chr1	242686709	-	-0.211263	0.00938289	16114
472258	cg27441045	chrX	100446383	+	-0.262116	0.00938289	8443
473395	cg24559969	chrX	111326800	+	-0.305594	0.00938289	4970
153949	cg12238593	chr6	26440340	-	-0.530855	0.00938289	3671
102372	cg03706720	chr3	184230938	+	-0.238911	0.00945516	35422
122920	cg08125755	chr4	174422908	+	0.344379	0.00963527	30668
11667	cg21406271	chr1	25258082	+	-0.52343	0.00963759	14893
118289	cg16933229	chr4	111561352	+	-0.587556	0.00972758	7700
343541	cg14943113	chr14	95240444	-	0.535755	0.00976101	2375
204285	cg03532673	chr7	102787746	-	-0.347057	0.00976101	7267
131460	cg00569447	chr5	50695224	-	-0.233274	0.00980698	12225
192820	cg09411999	chr7	27214383	+	-0.272444	0.00982415	12065
174843	cg27074174	chr6	101847318	-	-0.332357	0.00983067	4487
400039	cg24948406	chr17	46608268	-	-0.516787	0.00991741	10428
406302	cg00498401	chr17	74024829	-	-0.196102	0.00994003	55179
277313	cg22219450	chr11	34244798	-	-0.369539	0.00994003	3364
109874	cg01947583	chr4	8310999	+	-0.288672	0.00995165	6572
251638	cg17952824	chr10	44287023	-	-0.228204	0.0100249	60973

## Sheet: chondrogenic promoter
id	Chromosome	Start	End	symbol	entrezID	mean.mean.Old_chond	mean.mean.Young_chond	mean.mean.diff	comb.p.adj.fdr	combinedRank	num.sites
ENSG00000250103	chr4	111536115	111538114	NA	NA	0.236987	0.952724	-0.715737	0.000527663	258	7
ENSG00000182742	chr17	46656974	46658973	HOXB4	3214	0.322875	0.885195	-0.56232	0.0111441	436	6
ENSG00000092607	chr1	119531680	119533679	TBX15	6913	0.0885614	0.619782	-0.531221	0.000319975	20	16
ENSG00000233694	chr2	64832609	64834608	NA	339807	0.239441	0.696923	-0.457482	0.0517225	398	3
ENSG00000181541	chr4	151501577	151503576	MAB21L2	10586	0.467826	0.887506	-0.41968	0.0267853	733	8
ENSG00000120094	chr17	46607860	46609859	HOXB1	3211	0.378005	0.755687	-0.377682	0.0261464	595	12
ENSG00000164093	chr4	111562780	111564779	PITX2	5308	0.594832	0.93767	-0.342838	0.0120296	1206	2
ENSG00000178734	chr13	76443687	76445686	C13orf45	729420	0.143702	0.486247	-0.342545	0.0333808	405	8
ENSG00000005073	chr7	27224343	27226342	HOXA11	3207	0.356523	0.683315	-0.326792	0.0271827	614	33
ENSG00000254481	chr11	133993725	133995724	PTP4A2P2	NA	0.111811	0.432042	-0.320231	0.0364134	230	5
ENSG00000164418	chr6	101845164	101847163	GRIK2	2898	0.134374	0.440198	-0.305824	0.0394052	350	13
ENSG00000267709	chr19	5845978	5847977	NA	NA	0.647006	0.899193	-0.252186	0.0267853	1748	3
ENSG00000106004	chr7	27182788	27184787	HOXA5	3202	0.890519	0.631914	0.258605	0.0359163	1430	45
ENSG00000173917	chr17	46622942	46624941	HOXB2	3212	0.490959	0.148003	0.342956	0.0267853	339	4
ENSG00000204807	chr9	45732059	45734058	FAM27E2	NA	0.830733	0.483807	0.346926	0.0111441	967	1
ENSG00000154007	chr1	76397617	76399616	ASB17	127247	0.823705	0.455108	0.368597	0.0318553	862	1
ENSG00000250114	chr5	162842031	162844030	NA	NA	0.737601	0.230844	0.506757	0.0389494	391	1

## Sheet: chondrogenic CpG island
id	Chromosome	Start	End	mean.mean.Old_chond	mean.mean.Young_chond	mean.mean.diff	comb.p.adj.fdr	combinedRank	num.sites
6020	chr4	111549880	111550203	0.23355	0.974261	-0.74071	4.74791e-05	372	4
6016	chr4	111532648	111533391	0.0632589	0.790439	-0.72718	0.000664806	13	4
1488	chr1	119522386	119522638	0.0464463	0.688762	-0.642316	4.74791e-05	6	3
13536	chr10	119311205	119312104	0.237423	0.842881	-0.605458	0.014872	415	3
6017	chr4	111539229	111539483	0.261044	0.835519	-0.574475	0.00500774	468	3
25855	chr21	46890849	46891115	0.12203	0.638916	-0.516886	0.00737018	293	3
1489	chr1	119526783	119527192	0.0286382	0.544294	-0.515656	0.000184511	10	5
21001	chr17	46685245	46685449	0.278713	0.782566	-0.503853	0.00594431	470	5
1491	chr1	119531992	119532196	0.0567008	0.557262	-0.500561	1.73316e-05	36	6
20999	chr17	46673533	46674181	0.386725	0.860217	-0.473492	0.0461273	638	3
3298	chr2	119599459	119600966	0.232729	0.664714	-0.431984	0.0295018	495	12
3196	chr2	105478601	105479188	0.102808	0.521618	-0.41881	0.0130403	297	4
13645	chr10	132365686	132365981	0.531407	0.940652	-0.409245	0.00333234	666	3
20987	chr17	46607805	46608390	0.322118	0.722853	-0.400735	0.00217875	602	9
20986	chr17	46604363	46604881	0.223544	0.623359	-0.399815	0.0257875	534	3
9310	chr7	27225051	27225629	0.432429	0.821773	-0.389344	0.0023153	845	17
21000	chr17	46675045	46675589	0.063596	0.44354	-0.379944	0.000528144	98	2
8963	chr7	1315051	1315947	0.0973109	0.469306	-0.371996	0.00010441	308	6
18214	chr15	67325987	67326256	0.0640961	0.432784	-0.368688	0.000225584	223	2
16015	chr12	114833912	114834210	0.141174	0.50949	-0.368316	0.0317156	436	3
2513	chr2	2773401	2773618	0.122056	0.489425	-0.367369	0.0193358	422	2
9031	chr7	2059908	2060131	0.548325	0.910982	-0.362657	0.0396054	1158	4
16586	chr13	41109490	41109748	0.439973	0.794441	-0.354468	0.0249655	782	3
21007	chr17	46697414	46697701	0.135137	0.483476	-0.34834	0.00286976	430	3
3301	chr2	119606039	119606313	0.107382	0.452866	-0.345484	0.0100734	387	3
27327	chrX	129194008	129194703	0.107639	0.449845	-0.342206	0.0396628	279	5
8379	chr6	101846767	101847135	0.116607	0.449797	-0.33319	0.00733908	423	10
3306	chr2	119616134	119616826	0.184007	0.501867	-0.31786	0.014872	557	4
6018	chr4	111539907	111540127	0.380036	0.691298	-0.311262	0.0489019	969	3
7592	chr6	1524154	1524543	0.190958	0.498056	-0.307098	0.0100734	490	3
27229	chrX	108867763	108868486	0.177513	0.483976	-0.306463	0.014872	524	4
15161	chr11	133994710	133995090	0.146163	0.43907	-0.292907	0.0396628	459	3
27063	chrX	64626744	64628045	0.0491384	0.338577	-0.289438	0.0249655	266	6
15154	chr11	133703053	133703708	0.525766	0.805032	-0.279265	0.0193358	1273	2
13534	chr10	119293918	119297675	0.302687	0.571212	-0.268524	0.0249655	748	20
27079	chrX	68348400	68348775	0.0503713	0.300868	-0.250497	0.0310552	390	5
6661	chr5	50694985	50695352	0.0991453	0.348954	-0.249808	0.000829395	446	3
18714	chr16	1069295	1070214	0.260482	0.507601	-0.247119	0.012606	467	5
25291	chr20	56247250	56247651	0.61944	0.854973	-0.235533	0.00198157	1901	3
16028	chr12	115112015	115112627	0.708509	0.932515	-0.224006	0.050764	2390	4
24927	chr20	21000766	21001280	0.0684812	0.26474	-0.196258	0.0396628	652	3
20556	chr17	26732176	26732391	0.0973309	0.290492	-0.193161	0.0153903	662	4
19891	chr16	88153996	88154558	0.758904	0.923668	-0.164765	0.0145633	3672	3
24678	chr19	57828940	57829154	0.307882	0.109358	0.198524	0.0150313	637	2
11033	chr8	97156764	97158030	0.28891	0.0730847	0.215826	0.0157588	553	6
1079	chr1	47899126	47899398	0.920799	0.697343	0.223456	0.00044184	2469	2
9298	chr7	27182614	27185562	0.878197	0.635371	0.242826	0.0193358	1679	52
23463	chr19	18539782	18540341	0.278638	0.02869	0.249948	0.00010441	393	4
24462	chr19	52222424	52223208	0.433014	0.166164	0.266851	0.0249655	478	4
9290	chr7	27147590	27148389	0.951313	0.640772	0.310541	4.74791e-05	1535	3
26526	chr22	49376396	49376660	0.758672	0.425065	0.333607	0.0479194	837	3
9297	chr7	27179063	27179511	0.875336	0.535317	0.340019	0.00198157	1214	4
9289	chr7	27146070	27146600	0.931382	0.500637	0.430745	0.00439445	895	4
6248	chr4	174439813	174440249	0.617594	0.126966	0.490628	0.0317156	346	3
21752	chr18	7011268	7011488	0.893279	0.384034	0.509245	0.00308663	639	3
17534	chr14	95239376	95239679	0.798495	0.217981	0.580514	0.00500774	384	4
17535	chr14	95240084	95240341	0.932541	0.324087	0.608454	0.000225584	486	2
9293	chr7	27155000	27155426	0.901708	0.23613	0.665578	0.0100734	403	6

## Sheet: chondrogenic gene
id	Chromosome	Start	End	symbol	entrezID	mean.mean.Old_chond	mean.mean.Young_chond	mean.mean.diff	comb.p.adj.fdr	combinedRank	num.sites
ENSG00000250103	chr4	111516671	111536614	NA	NA	0.129084	0.864353	-0.735269	0.000342475	13	22
ENSG00000257178	chr17	46656992	46659621	MIR10A	406902	0.312058	0.834503	-0.522445	0.0203445	337	8
ENSG00000120094	chr17	46605888	46608359	HOXB1	3211	0.373785	0.746227	-0.372442	0.0203445	479	11
ENSG00000244203	chr3	71338920	71355004	FOXP1-AS1	NA	0.377667	0.727746	-0.350079	0.013856	287	2
ENSG00000249690	chr4	151500241	151502697	NA	NA	0.386335	0.734588	-0.348253	0.0539032	494	7
ENSG00000092607	chr1	119425669	119532179	TBX15	6913	0.150635	0.454121	-0.303486	0.0436203	170	51
ENSG00000256705	chr14	102299772	102305868	NA	NA	0.723018	0.903889	-0.18087	0.0203445	2660	1
ENSG00000105996	chr7	27139721	27142430	HOXA2	3199	0.904977	0.618482	0.286495	0.013856	1201	12
ENSG00000106004	chr7	27180671	27183287	HOXA5	3202	0.922203	0.59	0.332203	0.0203445	866	11
ENSG00000259348	chr15	96571318	96590159	NA	NA	0.658972	0.292599	0.366374	0.0327907	487	1
ENSG00000250114	chr5	162843531	162843737	NA	NA	0.737601	0.230844	0.506757	0.0484217	260	1
ENSG00000271811	chr1	170636522	170638566	NA	100127910	0.832176	0.0764689	0.755708	1.93803e-05	3	3

## Sheet: osteogenic site
id	cgid	Chromosome	Start	Strand	mean.Old_osteo	mean.Young_osteo	mean.diff	diffmeth.p.adj.fdr	combinedRank
200052	cg05593887	chr7	77827379	-	0.542922	0.0102031	0.532718	1.54156e-06	254
27386	cg24720355	chr1	119526255	+	0.0342361	0.976585	-0.942349	5.75566e-06	6
27383	cg18944010	chr1	119522855	+	0.0234915	0.870826	-0.847335	1.2848e-05	10
122957	cg09846177	chr4	174437333	-	0.9856	0.550963	0.434637	1.31756e-05	25566
262891	cg19358493	chr10	119300942	-	0.680647	0.0296692	0.650978	1.31756e-05	86
27378	cg11391335	chr1	119521928	-	0.0404375	0.954881	-0.914444	2.41013e-05	9
27380	cg13655674	chr1	119522386	-	0.0327646	0.894686	-0.861922	2.41013e-05	7
118261	cg02725370	chr4	111551829	-	0.095506	0.907278	-0.811772	2.41013e-05	1061
9115	cg15600437	chr1	17309539	-	0.940973	0.453098	0.487875	2.41013e-05	17609
118209	cg09780241	chr4	111535597	-	0.0462453	0.929542	-0.883297	2.46706e-05	14
27422	cg25340966	chr1	119532195	-	0.0361931	0.523361	-0.487167	3.06566e-05	411
400261	cg05332887	chr17	46675072	+	0.0200594	0.458191	-0.438131	3.06566e-05	698
4059	cg26422465	chr1	3561008	+	0.438709	0.0172874	0.421422	3.06566e-05	850
27385	cg16990168	chr1	119526060	+	0.0240811	0.970066	-0.945984	3.2092e-05	15
27416	cg24842086	chr1	119531857	-	0.0406066	0.52046	-0.479853	3.2092e-05	483
227210	cg17820365	chr8	97157856	+	0.203665	0.0236819	0.179983	3.2092e-05	24929
192472	cg13661519	chr7	27141088	+	0.947808	0.435966	0.511841	3.2092e-05	15954
292487	cg22821289	chr11	115581830	+	0.967774	0.411243	0.556531	3.2092e-05	13488
265829	cg03371778	chr10	132365775	-	0.59637	0.973457	-0.377087	3.83767e-05	33099
192471	cg02803819	chr7	27141067	+	0.952815	0.428709	0.524105	5.42384e-05	15186
27424	cg12664119	chr1	119532352	+	0.0460573	0.596243	-0.550186	6.0732e-05	404
262878	cg26342147	chr10	119295827	-	0.496314	0.977413	-0.481098	6.0732e-05	19955
122970	cg26606286	chr4	174440471	+	0.959274	0.373894	0.585379	6.0732e-05	11409
122936	cg12479933	chr4	174428790	+	0.942147	0.650063	0.292084	6.43108e-05	48952
27419	cg07892597	chr1	119532093	+	0.0277289	0.506659	-0.47893	7.02073e-05	451
34597	cg02897989	chr1	170637723	+	0.671906	0.0235268	0.648379	7.02073e-05	89
216890	cg26824721	chr8	8522725	+	0.0541135	0.662826	-0.608712	8.13326e-05	481
122944	cg07328317	chr4	174429872	+	0.957212	0.592587	0.364625	8.77854e-05	34188
27418	cg24884142	chr1	119532056	+	0.0413487	0.425065	-0.383717	0.00010152	1392
154226	cg02300711	chr6	27143871	-	0.957512	0.527978	0.429534	0.000118704	24672
118208	cg23806894	chr4	111535528	-	0.0797487	0.95654	-0.876791	0.000125713	421
192474	cg06786372	chr7	27141388	-	0.967383	0.391186	0.576197	0.000135283	12171
35218	cg22504140	chr1	176318588	+	0.40216	0.951481	-0.549322	0.000147125	13350
186562	cg10607454	chr7	1315725	-	0.149429	0.592368	-0.442938	0.000147125	5656
314641	cg12610207	chr12	114833950	-	0.0333849	0.523802	-0.490417	0.000184737	395
400065	cg04904318	chr17	46607828	-	0.332688	0.963553	-0.630866	0.000191989	9197
410712	cg04863197	chr17	79897974	+	0.0372974	0.260072	-0.222774	0.000191989	14239
235167	cg02840025	chr9	1045050	+	0.190659	0.739027	-0.548368	0.000210257	5799
27423	cg26272623	chr1	119532320	+	0.019476	0.462106	-0.44263	0.000210257	666
27425	cg08942939	chr1	119532542	+	0.029128	0.606832	-0.577704	0.000213588	158
262880	cg07833262	chr10	119296182	-	0.306279	0.945886	-0.639606	0.000232539	8280
27417	cg14565725	chr1	119532044	-	0.0514713	0.58305	-0.531579	0.000232539	706
118292	cg17242937	chr4	111561114	+	0.456075	0.978571	-0.522496	0.000232539	16398
192479	cg20747380	chr7	27142275	+	0.923852	0.602767	0.321085	0.000268413	40301
52453	cg02081305	chr2	37408885	-	0.664165	0.945818	-0.281653	0.00027254	52092
27421	cg05940231	chr1	119532189	-	0.131775	0.482764	-0.350989	0.000305982	6546
262890	cg00603371	chr10	119300783	+	0.726725	0.0433172	0.683407	0.000324332	61
27390	cg02829688	chr1	119527008	+	0.0228949	0.335487	-0.312592	0.000330563	3933
253576	cg02712553	chr10	64136038	-	0.951438	0.724151	0.227286	0.000335949	70904
400083	cg20401567	chr17	46619555	+	0.477883	0.0259579	0.451925	0.000335949	604
27387	cg19730691	chr1	119526437	+	0.041893	0.854441	-0.812548	0.000372317	51
9160	cg25593194	chr1	17394374	+	0.0206205	0.345635	-0.325015	0.00038312	3253
118296	cg27183679	chr4	111562545	-	0.0749138	0.917545	-0.842632	0.000390844	373
94246	cg01364833	chr3	121380236	+	0.981582	0.64235	0.339232	0.000390844	40684
227656	cg07771539	chr8	99957225	-	0.0259084	0.198467	-0.172559	0.000409	27360
267959	cg03194442	chr10	134945099	+	0.0810715	0.506614	-0.425543	0.00042161	2956
192469	cg00188704	chr7	27140797	-	0.967871	0.473461	0.49441	0.00042161	18273
27379	cg22378919	chr1	119522188	-	0.106629	0.875868	-0.769239	0.000479602	1573
209101	cg04600092	chr7	141811315	+	0.423625	0.0691586	0.354467	0.000488421	3157
27389	cg24144440	chr1	119526882	-	0.0402088	0.635547	-0.595338	0.000535882	137
343594	cg18285722	chr14	95507615	-	0.111748	0.34018	-0.228433	0.000576215	13166
118204	cg02719154	chr4	111533823	+	0.145226	0.951202	-0.805976	0.000616384	2526
314696	cg05769349	chr12	114847043	+	0.0543132	0.372449	-0.318136	0.000616384	3629
172357	cg18051552	chr6	71548732	+	0.974152	0.666583	0.30757	0.000616384	47462
314687	cg23827572	chr12	114846313	-	0.081978	0.479006	-0.397028	0.000626381	3332
192651	cg13512268	chr7	27183973	-	0.982006	0.708888	0.273118	0.000659405	57583
338407	cg10397765	chr14	61113109	-	0.054123	0.599897	-0.545774	0.00065996	751
385528	cg10822665	chr17	1028394	+	0.440272	0.919482	-0.479211	0.00065996	17400
92291	cg06073355	chr3	99904609	-	0.944351	0.665222	0.279129	0.000667331	52678
45742	cg02567750	chr1	247569605	-	0.372248	0.892005	-0.519757	0.000674619	13035
63126	cg26267388	chr2	119591627	-	0.28517	0.786894	-0.501724	0.000684943	10034
122971	cg20232746	chr4	174440598	-	0.95586	0.468982	0.486878	0.000684943	18400
374191	cg06263178	chr16	49686567	+	0.0163245	0.349973	-0.333648	0.000708314	2837
27420	cg10703826	chr1	119532116	+	0.0326653	0.461533	-0.428867	0.000720488	767
261642	cg18516365	chr10	111721749	+	0.528892	0.959061	-0.430168	0.000771078	24679
2573	cg00157179	chr1	2383687	+	0.19936	0.473509	-0.27415	0.000771078	13650
27381	cg13245593	chr1	119522425	-	0.0536165	0.654494	-0.600878	0.000773347	489
70882	cg06844526	chr2	192169585	+	0.0445612	0.347954	-0.303393	0.000773347	4533
192874	cg05311410	chr7	27225523	+	0.516517	0.965665	-0.449147	0.00090343	22790
118263	cg26708319	chr4	111552040	-	0.148345	0.96255	-0.814206	0.000927161	2559
338409	cg02162886	chr14	61114145	+	0.0265729	0.271022	-0.244449	0.000937972	10497
225811	cg25004108	chr8	80200982	-	0.955058	0.647625	0.307433	0.00100793	46013
192854	cg24709033	chr7	27224568	-	0.0548346	0.492112	-0.437277	0.00106746	1479
465203	cg03454920	chr22	49826270	-	0.0244621	0.348146	-0.323684	0.0010847	3316
386085	cg04734712	chr17	1811474	-	0.0291454	0.253491	-0.224346	0.0010847	13941
72237	cg05074138	chr2	204732687	+	0.87814	0.440393	0.437747	0.0010847	19399
248154	cg06879226	chr10	13932842	-	0.0179601	0.295709	-0.277749	0.00108733	6475
186561	cg02512108	chr7	1315671	-	0.0374104	0.269494	-0.232083	0.00108733	12520
400075	cg13752649	chr17	46608559	-	0.49432	0.915379	-0.421059	0.00109405	23390
196289	cg01092213	chr7	48127925	+	0.061224	0.295013	-0.233789	0.00110413	12230
122945	cg16329589	chr4	174430141	-	0.965014	0.736445	0.228569	0.00110789	71708
412877	cg05836043	chr18	7011388	+	0.871358	0.16943	0.701928	0.00121837	3779
122956	cg18269963	chr4	174436918	-	0.95155	0.500355	0.451195	0.0012975	21799
47262	cg07217341	chr2	3128823	+	0.965177	0.501094	0.464083	0.0013318	21109
106558	cg15186910	chr4	1504989	-	0.620485	0.908322	-0.287837	0.0013333	47240
192652	cg23454797	chr7	27183990	+	0.964462	0.620007	0.344455	0.0013333	38405
81643	cg04585669	chr3	11599640	+	0.045157	0.375745	-0.330588	0.00135317	2996
192986	cg26674479	chr7	27281415	-	0.933799	0.663658	0.270141	0.00136128	54448
23301	cg08162465	chr1	87668671	-	0.950544	0.586582	0.363962	0.00136128	33848
121129	cg17433772	chr4	151501739	-	0.510493	0.94262	-0.432128	0.00137805	23546
192515	cg07153966	chr7	27147590	-	0.978761	0.685994	0.292767	0.00138254	51711
96572	cg23506728	chr3	131280698	+	0.898337	0.188271	0.710066	0.00143504	4204
262855	cg16234557	chr10	119292062	-	0.517708	0.974964	-0.457255	0.00144666	22364
262879	cg11124080	chr10	119295875	+	0.319551	0.916722	-0.59717	0.00149704	9340
27388	cg05172122	chr1	119526783	-	0.0223151	0.877242	-0.854927	0.00156176	108
131464	cg05895545	chr5	50695337	+	0.078486	0.314783	-0.236297	0.00156176	11797
99660	cg26331343	chr3	156807520	-	0.965501	0.678422	0.287079	0.00156176	52202
122923	cg04840702	chr4	174422626	-	0.864193	0.531214	0.332978	0.00156176	33503
248155	cg15803756	chr10	13932894	+	0.0258946	0.298429	-0.272535	0.00156641	6922
192868	cg12810084	chr7	27225319	-	0.412663	0.908112	-0.495448	0.00157837	15556
131461	cg05547777	chr5	50694888	-	0.0792651	0.384637	-0.305372	0.00157837	4437
118252	cg24005685	chr4	111549880	-	0.190549	0.982145	-0.791596	0.00159228	3742
192875	cg17466857	chr7	27225528	+	0.44237	0.941334	-0.498964	0.00161509	16716
216538	cg24485696	chr8	6616240	+	0.58786	0.908644	-0.320784	0.0016263	39248
192517	cg17800708	chr7	27148204	-	0.904479	0.483228	0.421251	0.0016263	22760
118257	cg03184290	chr4	111550666	-	0.180912	0.974062	-0.79315	0.00165197	3495
68040	cg21346679	chr2	169888373	+	0.346862	0.800846	-0.453984	0.00165197	14101
118216	cg07790170	chr4	111537570	+	0.120809	0.980671	-0.859862	0.00172724	1584
412878	cg19738980	chr18	7011463	+	0.923266	0.256745	0.666521	0.00179942	6477
65533	cg08714960	chr2	134580701	+	0.61383	0.953671	-0.339841	0.00196102	38546
24070	cg08893087	chr1	93416982	-	0.0433521	0.267614	-0.224262	0.00196102	13957
118258	cg26831119	chr4	111550830	-	0.259006	0.971723	-0.712717	0.00197027	6021
262875	cg12623982	chr10	119295400	-	0.364116	0.971617	-0.607501	0.00197027	10597
118205	cg11930400	chr4	111533883	+	0.117036	0.916704	-0.799669	0.00201654	1729
125980	cg11421768	chr5	912712	-	0.478718	0.952755	-0.474036	0.00205378	19447
400270	cg14509967	chr17	46679135	+	0.0571192	0.460783	-0.403663	0.0021098	1913
63177	cg03266453	chr2	119606055	-	0.053672	0.398912	-0.34524	0.0021098	2375
121144	cg23461126	chr4	151513084	+	0.66754	0.959773	-0.292233	0.0021098	50305
248157	cg22673543	chr10	13933229	+	0.0633866	0.34279	-0.279404	0.0021098	6342
192470	cg03763508	chr7	27140942	-	0.960795	0.425874	0.53492	0.0021098	14720
400105	cg17573933	chr17	46623780	+	0.321136	0.0614381	0.259698	0.00213323	8381
83789	cg06380401	chr3	30349908	-	0.510457	0.937321	-0.426864	0.00215709	23899
340820	cg11165667	chr14	75303022	-	0.724013	0.930188	-0.206175	0.00217312	77805
400191	cg02132714	chr17	46656690	+	0.242564	0.885613	-0.643049	0.00222141	6332
123078	cg04708391	chr4	175177265	+	0.746025	0.909315	-0.16329	0.00228914	98198
459975	cg15382568	chr22	25800078	+	0.918167	0.596543	0.321625	0.00228914	39762
192878	cg01729491	chr7	27225772	+	0.455569	0.908738	-0.453169	0.00235122	19348
400113	cg26622699	chr17	46628303	-	0.427225	0.806341	-0.379116	0.00235122	22338
192981	cg01564135	chr7	27281216	+	0.967104	0.750989	0.216116	0.00235122	76990
192487	cg22943986	chr7	27142700	+	0.942108	0.712489	0.22962	0.00235122	69118
118254	cg19370653	chr4	111550040	+	0.126253	0.96488	-0.838627	0.0023622	1814
289571	cg08250880	chr11	86526022	-	0.0668952	0.318736	-0.251841	0.0023622	9400
400271	cg02566861	chr17	46679516	-	0.0177696	0.205653	-0.187883	0.00238152	22551
192478	cg06055873	chr7	27142204	+	0.936807	0.593711	0.343097	0.00238152	36714
125981	cg17510385	chr5	912821	-	0.509441	0.951474	-0.442034	0.00247316	22857
118196	cg11416290	chr4	111532410	-	0.0456949	0.753849	-0.708155	0.00248442	154
324639	cg07037852	chr13	41109565	+	0.162111	0.834098	-0.671987	0.00249109	3792
161862	cg26539455	chr6	31786772	+	0.0867437	0.436615	-0.349872	0.00257497	4157
192476	cg04481096	chr7	27142100	-	0.967685	0.639022	0.328662	0.00260974	41997
118256	cg21299542	chr4	111550407	+	0.139202	0.958792	-0.81959	0.00261726	2268
135751	cg05507145	chr5	94533263	-	0.61664	0.875325	-0.258685	0.00262677	52757
37119	cg12810297	chr1	199717229	-	0.0836879	0.300034	-0.216346	0.00266073	15519
56420	cg09364988	chr2	68971510	-	0.943537	0.783101	0.160436	0.00266073	103823
400238	cg03809346	chr17	46671077	+	0.0468243	0.236629	-0.189805	0.002678	21973
266940	cg16627236	chr10	134420036	-	0.533648	0.953522	-0.419874	0.00268564	25667
125541	cg08758174	chr5	476646	+	0.702958	0.898479	-0.195521	0.00268564	79589
123023	cg10024909	chr4	174452985	+	0.862086	0.233631	0.628454	0.00268564	6227
118201	cg05722981	chr4	111533509	-	0.137613	0.935455	-0.797843	0.00269997	2348
262882	cg06141846	chr10	119296305	-	0.321261	0.936343	-0.615083	0.00275224	9107
116330	cg17452384	chr4	87374237	+	0.416729	0.945345	-0.528616	0.00276837	14567
314640	cg05065572	chr12	114833912	-	0.0634027	0.56169	-0.498287	0.00276837	1458
40639	cg13916421	chr1	215287668	+	0.0259065	0.210472	-0.184566	0.00276837	23535
27394	cg14175690	chr1	119527638	-	0.0713435	0.37036	-0.299016	0.00282366	4801
135610	cg08802053	chr5	92932045	+	0.624958	0.869979	-0.245021	0.00282366	56672
122972	cg23291886	chr4	174440681	+	0.947969	0.225766	0.722202	0.00285345	5043
225655	cg03768338	chr8	76823133	-	0.603646	0.886613	-0.282966	0.00289956	46708
311226	cg01493728	chr12	95557840	-	0.0400753	0.194595	-0.154519	0.00294301	34257
151529	cg16867657	chr6	11044877	+	0.57166	0.250079	0.321581	0.0029678	14613
49641	cg13378687	chr2	18770693	-	0.957986	0.803953	0.154032	0.00301759	109631
177520	cg17626734	chr6	130182551	+	0.0228919	0.190626	-0.167734	0.00303101	29061
237591	cg13925809	chr9	84646696	-	0.0583001	0.271154	-0.212854	0.00303262	16257
369026	cg10364862	chr16	11220376	+	0.927049	0.558702	0.368347	0.00303262	31526
192855	cg17950095	chr7	27224700	+	0.0761438	0.350148	-0.274004	0.00303827	6793
345498	cg14225665	chr14	102394448	+	0.0354175	0.25438	-0.218963	0.00306089	14977
121133	cg08219218	chr4	151503501	+	0.134142	0.923662	-0.78952	0.00307177	2279
314685	cg21907579	chr12	114845868	+	0.266514	0.733194	-0.46668	0.00307177	10119
37120	cg22607266	chr1	199717290	-	0.188648	0.439776	-0.251128	0.00307177	14211
364531	cg01215742	chr16	1069551	+	0.0259444	0.265238	-0.239294	0.00307177	11298
322390	cg17117459	chr13	25085405	-	0.953527	0.422554	0.530973	0.00307177	14713
237256	cg13986969	chr9	73984868	-	0.714106	0.890761	-0.176655	0.00315013	88506
361276	cg02259760	chr15	92105283	+	0.0173356	0.189615	-0.17228	0.00315086	27447
364532	cg02195151	chr16	1069622	-	0.0376516	0.366504	-0.328852	0.00316158	3088
314664	cg00182639	chr12	114841671	+	0.52251	0.774656	-0.252146	0.00316357	45344
192551	cg21134232	chr7	27155548	-	0.95449	0.474995	0.479495	0.00316357	19004
218455	cg11818841	chr8	18666537	-	0.767761	0.930521	-0.16276	0.00321767	100874
459974	cg26253663	chr22	25799504	+	0.938243	0.625147	0.313096	0.00321767	43336
361797	cg09606807	chr15	96579908	-	0.672345	0.277748	0.394597	0.00326683	12901
147365	cg12152566	chr5	176981910	+	0.161665	0.333491	-0.171826	0.00338624	27601
118212	cg05492170	chr4	111536341	+	0.264285	0.973494	-0.709209	0.00346403	6209
264417	cg24134959	chr10	126705555	+	0.607479	0.969942	-0.362463	0.00347508	35356
400194	cg15649236	chr17	46657504	-	0.38428	0.985802	-0.601522	0.00351586	11404
27415	cg03760839	chr1	119531718	+	0.0776487	0.470604	-0.392955	0.00353276	3153
422892	cg19263069	chr19	5846552	-	0.713838	0.938392	-0.224554	0.00353276	70748
27384	cg09789768	chr1	119524323	-	0.0579795	0.771533	-0.713553	0.00354474	271
157558	cg27342919	chr6	30079256	-	0.102622	0.340901	-0.238279	0.00354474	11468
286147	cg18498241	chr11	69286352	-	0.6483	0.873149	-0.224849	0.00354474	64259
297394	cg24730756	chr12	1612770	+	0.43296	0.0753323	0.357627	0.00354474	3472
34600	cg07957294	chr1	170638917	+	0.934061	0.453667	0.480393	0.00354474	17983
67759	cg24993990	chr2	166428802	-	0.383013	0.783655	-0.400642	0.00365238	18337
170946	cg18133076	chr6	47623751	+	0.956645	0.771994	0.18465	0.00368772	91007
194455	cg18913923	chr7	36646768	+	0.962936	0.759114	0.203822	0.00369447	82164
118259	cg00692611	chr4	111551139	+	0.109394	0.933992	-0.824598	0.003699	1400
124459	cg07196637	chr4	187185716	-	0.818415	0.521906	0.29651	0.00373281	37534
49706	cg04690395	chr2	19558507	+	0.0421782	0.197068	-0.15489	0.00380156	34090
414544	cg27014538	chr18	30353240	-	0.816852	0.978845	-0.161993	0.0038292	106608
168528	cg16332927	chr6	37461350	-	0.61418	0.947887	-0.333707	0.00384351	39396
131410	cg04022561	chr5	50673245	+	0.586784	0.877729	-0.290946	0.00387104	43914
289836	cg24032249	chr11	91956670	+	0.7104	0.975484	-0.265083	0.00387182	59586
149398	cg05872706	chr6	1383982	+	0.0211653	0.207841	-0.186676	0.00401531	22912
187019	cg19486070	chr7	1626153	+	0.279742	0.668769	-0.389027	0.0040484	13226
118298	cg08326515	chr4	111564605	+	0.572188	0.94055	-0.368362	0.0040484	32452
27395	cg10145246	chr1	119527884	+	0.0182856	0.355451	-0.337165	0.0040484	2674
445262	cg02078896	chr20	15176557	+	0.543429	0.844823	-0.301394	0.0040484	38564
50734	cg21187770	chr2	26205876	+	0.145047	0.321777	-0.17673	0.0040484	26010
192482	cg05921905	chr7	27142527	+	0.91192	0.593739	0.318181	0.0040484	40029
27382	cg06158650	chr1	119522637	+	0.0339738	0.561472	-0.527498	0.00405342	274
192842	cg26464446	chr7	27221557	+	0.140065	0.403644	-0.263579	0.00406612	9673
339140	cg16528585	chr14	65464312	+	0.974928	0.613586	0.361342	0.00409016	35880
315073	cg03322979	chr12	116922292	-	0.208631	0.635474	-0.426843	0.0040925	8595
122960	cg15814150	chr4	174438930	+	0.961868	0.782547	0.179321	0.0040925	94454
118284	cg06842954	chr4	111559066	-	0.374329	0.937341	-0.563011	0.00410984	11897
400252	cg00682096	chr17	46672924	-	0.493941	0.883286	-0.389345	0.00410984	25656
412876	cg03691722	chr18	7011268	-	0.932595	0.304723	0.627872	0.00410984	8410
118202	cg00126148	chr4	111533517	+	0.106921	0.963181	-0.85626	0.00412259	1227
153893	cg21545548	chr6	26296575	+	0.418267	0.923095	-0.504828	0.00414291	15444
310619	cg06655216	chr12	89619329	+	0.0692215	0.502515	-0.433293	0.00414291	2291
186558	cg03962821	chr7	1315051	-	0.240159	0.541635	-0.301476	0.00414291	15038
190615	cg17808910	chr7	8012104	+	0.710885	0.906528	-0.195643	0.00414291	80368
451625	cg18965930	chr20	58662959	+	0.380149	0.145796	0.234353	0.00414291	12130
349897	cg24957518	chr15	31355362	+	0.932384	0.678099	0.254285	0.00414291	59315
155624	cg16959626	chr6	28871583	+	0.977353	0.587678	0.389674	0.00414291	31295
33724	cg17161180	chr1	165086088	-	0.0332042	0.326484	-0.293279	0.00426958	5206
400097	cg09313705	chr17	46622491	-	0.338401	0.0543603	0.28404	0.00428116	5965
299339	cg21171299	chr12	7146119	-	0.905483	0.411608	0.493874	0.00428116	15567
34596	cg26669793	chr1	170637600	+	0.846309	0.0707682	0.775541	0.00428116	456
210196	cg07502563	chr7	149964341	+	0.935885	0.277086	0.658799	0.00432595	7163
286074	cg15244778	chr11	69048637	-	0.0504873	0.411906	-0.361419	0.00435658	1948
417965	cg07578611	chr18	77627476	-	0.484065	0.913736	-0.429671	0.0043832	22269
231638	cg08632810	chr8	141609470	+	0.953867	0.7597	0.194167	0.00442408	85834
237241	cg14647944	chr9	73095740	+	0.0502372	0.341564	-0.291327	0.00447827	5364
118217	cg03722396	chr4	111537907	-	0.168002	0.972805	-0.804803	0.00448627	3104
400347	cg27217474	chr17	46697543	-	0.0707007	0.331431	-0.260731	0.00448627	8256
466861	cg24643262	chrX	15518862	+	0.0848362	0.659372	-0.574536	0.00449648	1879
192867	cg09661370	chr7	27225299	+	0.581172	0.872663	-0.291491	0.00449648	43328
118294	cg03133735	chr4	111562270	-	0.310549	0.962873	-0.652324	0.00451671	8216
400235	cg11739758	chr17	46670663	-	0.0945132	0.536766	-0.442253	0.00453015	3430
192648	cg05835726	chr7	27183861	-	0.961766	0.567325	0.394441	0.00453015	29607
34909	cg04793667	chr1	173636175	+	0.733506	0.917527	-0.184021	0.00465071	87330
118194	cg18064927	chr4	111531975	+	0.0969319	0.847897	-0.750965	0.00467484	1342
262877	cg18561589	chr10	119295770	+	0.377373	0.92575	-0.548377	0.00467484	12403
249202	cg25324047	chr10	22765840	-	0.5354	0.948526	-0.413126	0.00467484	26250
27426	cg03942051	chr1	119532655	-	0.0427432	0.41788	-0.375136	0.00467484	1562
344394	cg01551013	chr14	100203942	+	0.122117	0.479011	-0.356894	0.00467484	5879
177521	cg00239660	chr6	130182620	+	0.0224238	0.286875	-0.264451	0.00467484	7818
212100	cg25593309	chr7	155754630	-	0.0690375	0.272634	-0.203596	0.00467484	18388
218615	cg16339598	chr8	19709400	+	0.672148	0.824468	-0.15232	0.00467484	95502
192516	cg19048532	chr7	27148002	+	0.966325	0.587587	0.378739	0.00467484	32388
118213	cg11761728	chr4	111536679	+	0.405046	0.952728	-0.547683	0.00471323	13511
99803	cg00010946	chr3	157819282	+	0.976443	0.786664	0.189779	0.00471323	90327
350585	cg02388453	chr15	37084662	-	0.623516	0.87583	-0.252313	0.00478308	54846
173780	cg24073089	chr6	88879038	+	0.924326	0.504066	0.42026	0.00478308	23998
225812	cg14992760	chr8	80201028	-	0.733145	0.392573	0.340572	0.0048248	23013
118297	cg11671598	chr4	111563111	-	0.548347	0.955391	-0.407044	0.00483086	27439
395206	cg09127007	chr17	35418337	-	0.549285	0.837635	-0.28835	0.00483086	41105
405079	cg27543385	chr17	71800219	+	0.0612122	0.328232	-0.26702	0.00486193	7523
1295	cg00813378	chr1	1475209	-	0.0381449	0.285246	-0.247101	0.00486193	10097
192486	cg09871315	chr7	27142682	+	0.964558	0.72958	0.234978	0.0048922	69139
192863	cg13352750	chr7	27225123	-	0.357035	0.772045	-0.41501	0.00491396	16247
4479	cg27165836	chr1	4193882	-	0.271179	0.513438	-0.242259	0.00492714	22502
214866	cg05973414	chr8	810529	+	0.637037	0.82251	-0.185473	0.00496138	76309
192587	cg14042889	chr7	27169208	-	0.89299	0.640427	0.252563	0.00496138	56321
118203	cg05103917	chr4	111533547	+	0.14861	0.976303	-0.827693	0.00501593	2506
173568	cg25830548	chr6	87041914	+	0.0744125	0.486624	-0.412212	0.00501593	2767
636	cg13449535	chr1	1101348	-	0.334008	0.66836	-0.334352	0.00501593	19397
400236	cg05992357	chr17	46670933	+	0.0516313	0.274856	-0.223224	0.005102	14149
144361	cg08899442	chr5	157398818	+	0.0450538	0.25512	-0.210066	0.005102	16863
122964	cg22117825	chr4	174439478	+	0.829398	0.328578	0.500819	0.00512749	11790
27396	cg04707332	chr1	119528018	+	0.0226429	0.308969	-0.286326	0.00515235	5757
386082	cg15849368	chr17	1811181	-	0.0585451	0.285833	-0.227288	0.00516976	13384
220675	cg17779658	chr8	29606753	+	0.951866	0.752207	0.199659	0.00521928	83029
265828	cg13253210	chr10	132365700	-	0.155505	0.925989	-0.770485	0.00525622	2974
228039	cg23314826	chr8	102450991	-	0.741641	0.963975	-0.222334	0.00525622	74111
47159	cg15365426	chr2	2643372	-	0.204831	0.407101	-0.20227	0.00525622	20183
323589	cg17312277	chr13	31306018	-	0.954725	0.647932	0.306793	0.00525622	46157
459337	cg08831999	chr22	22901697	+	0.0879865	0.276981	-0.188994	0.00530339	22217
35488	cg22335155	chr1	179100500	+	0.963904	0.796147	0.167757	0.00530339	101356
368636	cg08308162	chr16	8889244	-	0.625807	0.918056	-0.29225	0.00535355	46883
400023	cg00582562	chr17	46388465	-	0.0340683	0.227221	-0.193152	0.00536182	21054
255545	cg11717883	chr10	76052393	-	0.981889	0.807529	0.17436	0.00536182	99245
310764	cg09910207	chr12	91452697	+	0.387625	0.800648	-0.413023	0.00537905	17923
349049	cg20696050	chr15	25963402	+	0.6446	0.850283	-0.205682	0.00538027	69893
400205	cg22266211	chr17	46662371	+	0.132586	0.503801	-0.371215	0.00540898	6149
464564	cg07325001	chr22	46458783	+	0.185686	0.442483	-0.256797	0.00540898	13609
192554	cg02627455	chr7	27157818	+	0.972599	0.755429	0.21717	0.00540898	77049
34595	cg23633856	chr1	170636363	-	0.904738	0.450733	0.454005	0.00540898	19079
118255	cg10682299	chr4	111550154	-	0.161052	0.963651	-0.802599	0.00542859	2929
354176	cg05337681	chr15	58844500	+	0.0805217	0.311051	-0.230529	0.00542859	12770
66444	cg02473327	chr2	150080315	+	0.444344	0.916351	-0.472006	0.00544004	17918
125982	cg12705693	chr5	912860	+	0.410859	0.770125	-0.359266	0.00544004	22771
49321	cg07313737	chr2	15012912	-	0.935171	0.435837	0.499334	0.00545426	16421
458085	cg01963623	chr22	18632433	-	0.0408987	0.239405	-0.198507	0.00553586	19650
351909	cg02624051	chr15	42371635	-	0.418807	0.824427	-0.40562	0.00561878	20067
314399	cg07238439	chr12	113710369	+	0.071634	0.28685	-0.215216	0.00563731	15744
400296	cg23669081	chr17	46685353	-	0.0987162	0.844531	-0.745815	0.00566651	1427
338410	cg19874726	chr14	61114476	+	0.0221153	0.237854	-0.215739	0.00566651	15650
314023	cg18714086	chr12	112200694	+	0.955576	0.731026	0.224551	0.00566651	72432
118215	cg23646776	chr4	111536970	-	0.115307	0.938156	-0.822849	0.00568079	1590
252510	cg13558105	chr10	50530868	-	0.537275	0.762253	-0.224978	0.00568079	53011
244337	cg14409810	chr9	140172908	-	0.05553	0.239695	-0.184165	0.00571981	23661
400291	cg07318128	chr17	46683806	+	0.50368	0.888399	-0.384719	0.00573039	26575
6306	cg08478016	chr1	9258033	-	0.417764	0.699948	-0.282184	0.00578731	30899
356020	cg13042808	chr15	67457584	+	0.499142	0.847972	-0.34883	0.00587268	29526
153343	cg14706475	chr6	25218752	+	0.564822	0.807436	-0.242614	0.00587268	51526
67761	cg08389277	chr2	166430685	+	0.0187548	0.211576	-0.192822	0.00587268	21150
192519	cg09591524	chr7	27150031	-	0.983858	0.788901	0.194958	0.00587268	88484
122965	cg24415066	chr4	174439616	+	0.956638	0.551185	0.405454	0.00587268	27714
192869	cg09495769	chr7	27225342	-	0.388303	0.89484	-0.506537	0.00591684	14108
173436	cg22496809	chr6	85472949	-	0.0693231	0.321059	-0.251736	0.00598159	9417
63125	cg09601912	chr2	119591144	-	0.109246	0.684582	-0.575335	0.00599169	2810
264847	cg07804728	chr10	129284050	+	0.953933	0.794907	0.159025	0.00608887	105866
193112	cg08612570	chr7	27868767	+	0.666024	0.884822	-0.218798	0.00622217	67878
61308	cg03938978	chr2	103052716	-	0.952487	0.75165	0.200837	0.00622217	82528
118262	cg21029045	chr4	111551987	+	0.232641	0.956076	-0.723435	0.00626392	5197
25174	cg21805788	chr1	109134372	+	0.521412	0.78096	-0.259548	0.00626392	43814
122604	cg16737770	chr4	169799624	+	0.695211	0.946432	-0.251221	0.00626392	61606
121778	cg14586939	chr4	156130206	+	0.0259698	0.184698	-0.158728	0.00626392	32495
123666	cg03214444	chr4	184279397	-	0.941296	0.74319	0.198106	0.00626392	82737
34598	cg22371492	chr1	170637796	+	0.846159	0.0743168	0.771843	0.00626392	564
408109	cg08759569	chr17	77302351	+	0.0889427	0.288345	-0.199403	0.00628478	19405
118214	cg19849728	chr4	111536767	+	0.135212	0.975351	-0.840139	0.00632408	2084
192621	cg21097354	chr7	27179161	+	0.961439	0.604398	0.357042	0.00632408	35738
274762	cg01475538	chr11	14381234	+	0.0738866	0.258068	-0.184181	0.00636906	23654
400237	cg16495265	chr17	46671010	-	0.0538722	0.394084	-0.340211	0.00637237	2552
464107	cg16873414	chr22	44568699	-	0.519111	0.838193	-0.319082	0.00637237	34317
181290	cg13554878	chr6	158966541	-	0.47778	0.735588	-0.257807	0.00637237	39897
296746	cg06250693	chr11	133994759	-	0.183636	0.396637	-0.213001	0.00651656	16775
192510	cg05109569	chr7	27146430	+	0.975726	0.460938	0.514788	0.00651656	16886
288615	cg14708990	chr11	76839217	+	0.0792518	0.340886	-0.261634	0.00662778	8140
91920	cg27200466	chr3	93747410	+	0.754107	0.93599	-0.181883	0.00662778	90381
409000	cg02926820	chr17	78475691	+	0.555588	0.813151	-0.257563	0.00665988	47371
192864	cg15916646	chr7	27225127	+	0.344652	0.833413	-0.48876	0.00669027	12809
314660	cg09042277	chr12	114840854	-	0.285906	0.716856	-0.43095	0.00669027	11970
149539	cg02226810	chr6	1605352	+	0.51555	0.846872	-0.331322	0.00669027	32603
192988	cg17610800	chr7	27281561	+	0.956201	0.694887	0.261313	0.00669027	59103
78058	cg09969882	chr2	239348400	+	0.341895	0.737466	-0.395571	0.00669973	16342
392767	cg07888884	chr17	25886793	+	0.411176	0.665531	-0.254355	0.00672605	34264
272337	cg03687650	chr11	3144685	-	0.090692	0.268576	-0.177884	0.00675954	25633
339488	cg08297686	chr14	68943486	-	0.505358	0.816858	-0.311499	0.00681257	34232
77877	cg01623771	chr2	239047774	-	0.545924	0.747335	-0.201411	0.00681257	60538
400080	cg21780393	chr17	46618919	-	0.417748	0.0823701	0.335378	0.00695694	4134
118210	cg13891768	chr4	111536024	-	0.237591	0.97447	-0.736879	0.00698984	5207
168794	cg23638518	chr6	39080067	+	0.599945	0.836479	-0.236534	0.00699483	56394
37164	cg04025964	chr1	200010788	+	0.0590886	0.248162	-0.189074	0.00699483	22183
238075	cg13823234	chr9	93800582	-	0.69121	0.899031	-0.207821	0.00700671	73973
92290	cg04657715	chr3	99904527	+	0.905222	0.422283	0.482939	0.00700671	16476
63151	cg21463349	chr2	119600948	-	0.0487662	0.432561	-0.383795	0.00700993	1616
192876	cg10657141	chr7	27225543	-	0.411555	0.915028	-0.503473	0.00703008	15191
454738	cg14535332	chr21	35831954	-	0.0393257	0.307668	-0.268343	0.00705773	7383
63141	cg26946259	chr2	119599545	+	0.271445	0.762583	-0.491138	0.00714332	9746
460611	cg21890667	chr22	30476089	+	0.230977	0.5837	-0.352723	0.00714332	11906
191283	cg18791205	chr7	19146324	-	0.0260252	0.277477	-0.251451	0.00719119	9458
278835	cg18337963	chr11	46383209	+	0.171789	0.582065	-0.410276	0.00721217	7318
410397	cg22209573	chr17	79652244	-	0.430787	0.798183	-0.367396	0.00721217	23436
400262	cg02086493	chr17	46675333	+	0.109436	0.437595	-0.328159	0.00721217	5751
53775	cg13366279	chr2	45419558	-	0.572291	0.858687	-0.286396	0.00721217	43451
311433	cg12976793	chr12	96584672	+	0.657712	0.890896	-0.233184	0.00721217	62831
267098	cg09732284	chr10	134539989	-	0.839529	0.58799	0.251539	0.00721217	51713
34076	cg19814742	chr1	167131975	-	0.927118	0.626737	0.300381	0.00721217	45536
44080	cg24710309	chr1	235423736	-	0.745879	0.902776	-0.156898	0.00726631	101549
339205	cg19915361	chr14	66171222	+	0.717374	0.924578	-0.207203	0.0072698	76763
71867	cg09567823	chr2	202320751	+	0.91891	0.667993	0.250918	0.0072698	59212
89990	cg27525626	chr3	61726357	-	0.366217	0.72316	-0.356943	0.00729306	19986
262933	cg10595547	chr10	119310911	+	0.561394	0.948609	-0.387215	0.00735942	29934
143554	cg15674899	chr5	150618077	+	0.0897241	0.294551	-0.204827	0.00736761	18097
118265	cg24925400	chr4	111552353	-	0.273634	0.950681	-0.677047	0.00752614	6834
361629	cg01366725	chr15	93823703	-	0.0939085	0.252004	-0.158095	0.00752614	32758
192642	cg02005600	chr7	27183686	-	0.953447	0.554327	0.39912	0.0075391	28418
412875	cg22220710	chr18	7011217	+	0.921029	0.346827	0.574202	0.00758197	10703
124702	cg15405084	chr4	187864009	+	0.637926	0.900845	-0.262918	0.00760183	53724
134982	cg13322063	chr5	83215335	-	0.952303	0.799316	0.152987	0.00760183	109722
185035	cg00751126	chr7	119861	+	0.430453	0.794313	-0.363861	0.00766362	23697
350506	cg17967813	chr15	35488603	+	0.734749	0.264519	0.470229	0.00766362	9952
4303	cg24602245	chr1	3706705	-	0.508126	0.754439	-0.246313	0.00774786	45146
114932	cg19747465	chr4	75174074	+	0.856267	0.511451	0.344816	0.00774786	30797
43211	cg06801857	chr1	230367682	-	0.0502104	0.410967	-0.360757	0.00787293	1934
454737	cg23480619	chr21	35831871	-	0.0383709	0.344282	-0.305911	0.00787293	4371
67246	cg03375703	chr2	160176473	-	0.638465	0.902278	-0.263813	0.00787293	53578
314643	cg06875424	chr12	114834713	-	0.0658051	0.308124	-0.242318	0.00787293	10822
192989	cg15798385	chr7	27281569	+	0.954427	0.765811	0.188616	0.00787293	88804
141943	cg15050015	chr5	141183906	+	0.5553	0.777222	-0.221922	0.00789695	55684
149189	cg02895588	chr6	485915	+	0.692411	0.900196	-0.207786	0.00789695	74107
71267	cg24464672	chr2	198376814	-	0.872586	0.624418	0.248168	0.00789695	55890
111965	cg04301614	chr4	37585993	+	0.879368	0.45251	0.426858	0.00789695	20694
170290	cg19274606	chr6	43968252	-	0.694995	0.892311	-0.197316	0.00793975	78093
338412	cg19715557	chr14	61114755	-	0.0319581	0.271426	-0.239468	0.00798793	11267
262930	cg24725789	chr10	119310288	-	0.547403	0.972136	-0.424732	0.00800604	26072
329910	cg24526103	chr13	110433784	+	0.446064	0.833309	-0.387245	0.00800604	22915
370643	cg01304145	chr16	22296770	-	0.621945	0.921183	-0.299238	0.0080208	45342
356664	cg01957897	chr15	70414247	+	0.0759988	0.312147	-0.236148	0.00804575	11823
262863	cg02230593	chr10	119293083	+	0.583016	0.949192	-0.366176	0.00811051	33384
13205	cg25596287	chr1	28843736	+	0.048334	0.296809	-0.248475	0.00811051	9899
60024	cg17932631	chr2	96990861	-	0.0672383	0.243069	-0.175831	0.00811051	26308
118193	cg06374962	chr4	111531926	-	0.20839	0.937808	-0.729417	0.00813265	4563
3085	cg05139515	chr1	2896587	+	0.594323	0.928726	-0.334404	0.00815935	37872
43959	cg18876314	chr1	234836447	+	0.717921	0.961169	-0.243248	0.00818247	65699
186563	cg08474521	chr7	1315866	+	0.0925063	0.75373	-0.661224	0.00820142	1654
96673	cg05844859	chr3	132444827	+	0.746882	0.932379	-0.185497	0.0082032	88137
118251	cg09781994	chr4	111548118	-	0.222399	0.969866	-0.747466	0.00820609	4766
427250	cg19243826	chr19	14584926	-	0.102063	0.387545	-0.285481	0.00820609	6324
400084	cg19047660	chr17	46619923	+	0.456307	0.0849604	0.371347	0.00820609	3782
140010	cg21767036	chr5	137610920	-	0.955898	0.763423	0.192475	0.00821416	86913
261350	cg03775802	chr10	105978702	+	0.251598	0.0545129	0.197085	0.00821416	20033
51811	cg00073794	chr2	30041338	-	0.247787	0.91514	-0.667354	0.0082751	6197
47264	cg03072692	chr2	3128984	+	0.925155	0.41456	0.510594	0.0082751	15073
227184	cg08163855	chr8	96443153	+	0.147043	0.628756	-0.481713	0.00828757	5031
139004	cg26717066	chr5	132581310	+	0.581898	0.886119	-0.304221	0.00828757	41245
262910	cg05539217	chr10	119304379	-	0.292624	0.0162607	0.276363	0.00828757	6586
119607	cg02096220	chr4	129212177	-	0.921226	0.482931	0.438295	0.00828757	21648
91018	cg25356639	chr3	71349304	+	0.703542	0.914181	-0.210639	0.00831716	74254
63194	cg13832669	chr2	119609429	-	0.226108	0.85409	-0.627982	0.00839977	5991
125573	cg25518170	chr5	493308	-	0.0693057	0.504109	-0.434804	0.00839977	2275
400265	cg15908709	chr17	46676215	-	0.401956	0.733839	-0.331883	0.00839977	24390
400288	cg04435975	chr17	46683047	+	0.0813431	0.336601	-0.255258	0.00839977	8939
210514	cg27435498	chr7	150655387	+	0.0949161	0.331211	-0.236295	0.00839977	11799
400196	cg14884929	chr17	46657656	-	0.172112	0.827911	-0.655799	0.00846682	4182
118253	cg13891220	chr4	111549953	+	0.353958	0.983446	-0.629489	0.00846682	9846
253754	cg25495534	chr10	65431222	-	0.732124	0.911471	-0.179347	0.00846682	89271
324569	cg19859781	chr13	40174685	-	0.744753	0.904875	-0.160122	0.00847466	99705
314651	cg18689332	chr12	114837666	+	0.423866	0.792828	-0.368962	0.00848662	22875
69337	cg18351329	chr2	176970508	-	0.0798466	0.34143	-0.261583	0.00848662	8145
93815	cg00332802	chr3	118198779	-	0.0794613	0.677501	-0.59804	0.00848906	1519
345474	cg14982987	chr14	102302025	-	0.67044	0.894217	-0.223777	0.00848906	66809
340126	cg12778007	chr14	72041267	+	0.77461	0.928378	-0.153768	0.00848906	106574
177138	cg24298026	chr6	125824905	-	0.423977	0.753192	-0.329216	0.00854655	26220
392743	cg17585031	chr17	25798942	+	0.597465	0.880609	-0.283144	0.00854655	46177
63634	cg21151633	chr2	121468081	+	0.767899	0.937876	-0.169977	0.00854655	97195
374575	cg08514311	chr16	51416829	+	0.429957	0.213246	0.21671	0.00854655	19429
61119	cg09498007	chr2	102004370	+	0.330479	0.0299117	0.300568	0.00854655	4703
400229	cg00690402	chr17	46669566	+	0.421259	0.79642	-0.375161	0.00858369	22255
314697	cg06911121	chr12	114847164	+	0.0740201	0.430123	-0.356103	0.00858369	3422
243726	cg01909856	chr9	139438290	+	0.564861	0.796868	-0.232007	0.00858369	54058
171971	cg07120346	chr6	58141890	+	0.0307061	0.256192	-0.225486	0.00858369	13736
184700	cg11258132	chr6	170556468	+	0.0722361	0.234128	-0.161892	0.00858369	31199
227208	cg18533201	chr8	97157453	+	0.316981	0.0729324	0.244049	0.00858369	10553
8050	cg02927252	chr1	14926373	-	0.934148	0.396453	0.537695	0.00858369	13468
381097	cg08705942	chr16	85989730	+	0.74997	0.210212	0.539759	0.00858369	6619
98846	cg04156077	chr3	149421196	-	0.266818	0.843041	-0.576223	0.00868682	8016
379876	cg27171569	chr16	83987465	-	0.0423163	0.445048	-0.402732	0.00868682	1082
192468	cg08657654	chr7	27138974	+	0.95937	0.657737	0.301634	0.00872663	47833
386571	cg16024891	chr17	2839082	-	0.878601	0.387953	0.490647	0.00881003	14657
106108	cg12407867	chr4	1167369	+	0.186939	0.409899	-0.222959	0.00886859	16224
34075	cg03958928	chr1	167131969	-	0.930414	0.77348	0.156935	0.00886859	104684
285180	cg14647190	chr11	67326023	-	0.0339684	0.27155	-0.237582	0.00887074	11568
43915	cg18024859	chr1	234724935	-	0.961794	0.810634	0.15116	0.00889107	112118
99413	cg07216436	chr3	154951034	-	0.0730175	0.559999	-0.486982	0.00897155	2030
192872	cg15431544	chr7	27225476	-	0.324217	0.864438	-0.540221	0.00897441	10651
194072	cg22219876	chr7	33761784	+	0.632492	0.889663	-0.257171	0.00897441	54565
53722	cg11358114	chr2	45233390	-	0.918974	0.576344	0.34263	0.00897441	35535
400266	cg08832695	chr17	46676375	+	0.393926	0.653954	-0.260029	0.00901301	31750
259217	cg12469964	chr10	100155983	+	0.949044	0.735917	0.213127	0.00901301	76520
298083	cg26557925	chr12	3702404	+	0.737364	0.518495	0.218868	0.00904757	52568
192873	cg25901381	chr7	27225485	-	0.324424	0.775093	-0.45067	0.00904923	13164
118191	cg15903185	chr4	111530471	-	0.0385494	0.40134	-0.362791	0.00904923	1860
57103	cg16453343	chr2	71319858	+	0.607346	0.80578	-0.198434	0.00904923	68354
336010	cg26620157	chr14	37130297	-	0.473352	0.688338	-0.214986	0.00908573	48663
371202	cg10052782	chr16	27063429	+	0.0509482	0.579707	-0.528759	0.00917994	695
129930	cg17862146	chr5	33105989	+	0.063122	0.315611	-0.252489	0.00917994	9306
346207	cg16497661	chr14	103986332	+	0.426989	0.65193	-0.22494	0.00917994	41174
316209	cg18919541	chr12	121530737	-	0.919673	0.669643	0.25003	0.00917994	59612
392150	cg26846076	chr17	20128997	+	0.939211	0.546663	0.392547	0.00917994	28504
47263	cg23032993	chr2	3128880	-	0.790652	0.303286	0.487365	0.00917994	11150
171953	cg18747265	chr6	57306409	+	0.722244	0.911158	-0.188914	0.00919149	84174
19246	cg06061240	chr1	51800535	-	0.66072	0.862771	-0.202051	0.00925105	72809
137516	cg22106847	chr5	118584299	+	0.754849	0.939798	-0.184949	0.00925105	89230
390579	cg06960881	chr17	15168483	-	0.111021	0.311202	-0.200181	0.00928373	19214
182447	cg20673819	chr6	166354015	+	0.677123	0.940122	-0.262999	0.00928393	57139
408350	cg17924415	chr17	77777053	-	0.112296	0.299104	-0.186808	0.00928393	22873
59848	cg05225012	chr2	96055346	+	0.651438	0.85546	-0.204022	0.00929359	71174
253758	cg15771416	chr10	65473753	+	0.124802	0.397447	-0.272645	0.00932037	8277
262883	cg07675184	chr10	119296612	-	0.26566	0.79683	-0.53117	0.0093622	8720
271019	cg11753499	chr11	2019079	+	0.280222	0.505849	-0.225627	0.0093622	25447
248927	cg12427286	chr10	21653244	-	0.745981	0.913024	-0.167043	0.0093622	96334
122963	cg19128113	chr4	174439300	+	0.950325	0.617549	0.332776	0.00936696	39760
118264	cg03943773	chr4	111552308	-	0.14097	0.903194	-0.762224	0.0094766	2638
190959	cg05131488	chr7	14031822	-	0.610484	0.0483066	0.562177	0.00949167	575
118195	cg22006640	chr4	111532035	+	0.177137	0.95021	-0.773073	0.00950519	3515
400258	cg01774894	chr17	46674395	+	0.238476	0.929233	-0.690757	0.00950519	5650
107908	cg15450966	chr4	3486039	+	0.15897	0.355501	-0.196531	0.00950519	20190
9414	cg08734527	chr1	18092835	-	0.0533305	0.249424	-0.196094	0.0095563	20295
63157	cg08825084	chr2	119602862	+	0.148321	0.529097	-0.380776	0.00957699	6781
48703	cg11938718	chr2	10526453	+	0.11269	0.325851	-0.213161	0.00957699	16190
369831	cg07734293	chr16	16040682	-	0.451627	0.644193	-0.192566	0.00957699	52185
123624	cg12229364	chr4	184075604	-	0.703968	0.910838	-0.20687	0.00959081	75579
49691	cg16752876	chr2	19553237	-	0.977961	0.736573	0.241387	0.00959081	67945
16961	cg22816091	chr1	42611670	+	0.109092	0.308982	-0.19989	0.00967655	19287
195503	cg23381646	chr7	44187310	-	0.801708	0.638076	0.163631	0.00969099	85771
121143	cg11363513	chr4	151508942	-	0.751737	0.956205	-0.204468	0.00971074	81186
328524	cg23598424	chr13	97912570	+	0.737534	0.479501	0.258033	0.00984127	40017
119630	cg04998379	chr4	129491708	+	0.303548	0.707809	-0.404261	0.00984444	13888
101287	cg04738673	chr3	177482968	+	0.552189	0.769598	-0.217409	0.0098668	56552
130515	cg09063683	chr5	37890150	+	0.0172701	0.190771	-0.173501	0.0098668	27079
201953	cg13302401	chr7	97565354	-	0.421649	0.806591	-0.384942	0.00989018	21572
118207	cg13292042	chr4	111535334	+	0.150557	0.854247	-0.703689	0.00993103	3274
262881	cg20792376	chr10	119296297	-	0.17462	0.741279	-0.566659	0.00993103	5025
188274	cg23043143	chr7	2612101	+	0.0458319	0.216536	-0.170704	0.00993103	28022
343569	cg02264229	chr14	95240560	+	0.967757	0.666697	0.301061	0.00993103	48653
162911	cg14669361	chr6	32038747	-	0.295239	0.658784	-0.363545	0.00997456	15251

## Sheet: osteogenic promoter
id	Chromosome	Start	End	symbol	entrezID	mean.mean.Old_osteo	mean.mean.Young_osteo	mean.mean.diff	comb.p.adj.fdr	combinedRank	num.sites
ENSG00000250103	chr4	111536115	111538114	NA	NA	0.21924	0.956452	-0.737212	0.0069785	233	7
ENSG00000181541	chr4	151501577	151503576	MAB21L2	10586	0.325492	0.901931	-0.576438	0.0258964	463	8
ENSG00000182742	chr17	46656974	46658973	HOXB4	3214	0.326605	0.897012	-0.570407	0.0258964	469	6
ENSG00000092607	chr1	119531680	119533679	TBX15	6913	0.0818757	0.552572	-0.470696	0.000297419	29	16
ENSG00000120094	chr17	46607860	46609859	HOXB1	3211	0.344701	0.763117	-0.418417	0.034959	558	12
ENSG00000164093	chr4	111562780	111564779	PITX2	5308	0.560268	0.94797	-0.387703	0.00715245	1051	2
ENSG00000005073	chr7	27224343	27226342	HOXA11	3207	0.312026	0.687451	-0.375425	0.0258964	540	33
ENSG00000252420	chr3	61724404	61726403	NA	NA	0.366217	0.72316	-0.356943	0.0258964	770	1
ENSG00000254481	chr11	133993725	133995724	PTP4A2P2	NA	0.0920682	0.418399	-0.326331	0.034959	215	5
ENSG00000267709	chr19	5845978	5847977	NA	NA	0.633661	0.906717	-0.273055	0.0328368	1662	3
ENSG00000259348	chr15	96589660	96591659	NA	NA	0.078557	0.308921	-0.230364	0.049853	374	1
ENSG00000204876	chr7	155753826	155755825	NA	NA	0.0690375	0.272634	-0.203596	0.0210194	560	1
ENSG00000109193	chr4	70725371	70727370	SULT1E1	6783	0.183679	0.090855	0.0928241	0.034959	2576	1
ENSG00000173917	chr17	46622942	46624941	HOXB2	3212	0.456485	0.11412	0.342365	0.0328368	288	4
ENSG00000253552	chr7	27145896	27147895	HOXA-AS2	285943	0.88325	0.519891	0.363359	0.0498044	956	9

## Sheet: osteogenic CpG island
id	Chromosome	Start	End	mean.mean.Old_osteo	mean.mean.Young_osteo	mean.mean.diff	comb.p.adj.fdr	combinedRank	num.sites
6020	chr4	111549880	111550203	0.207953	0.97353	-0.765577	0.000651674	344	4
6016	chr4	111532648	111533391	0.0656655	0.740471	-0.674806	0.0167139	26	4
1488	chr1	119522386	119522638	0.0401183	0.703551	-0.663433	5.47784e-05	4	3
6017	chr4	111539229	111539483	0.229407	0.805695	-0.576289	0.029171	461	3
16015	chr12	114833912	114834210	0.0738936	0.56014	-0.486246	0.000441697	99	3
16586	chr13	41109490	41109748	0.390229	0.868645	-0.478416	0.0167139	579	3
21001	chr17	46685245	46685449	0.258489	0.736024	-0.477534	0.0167139	505	5
1489	chr1	119526783	119527192	0.0276826	0.497219	-0.469537	0.00054793	15	5
3298	chr2	119599459	119600966	0.203704	0.66682	-0.463116	0.0346156	478	12
9310	chr7	27225051	27225629	0.370501	0.831161	-0.46066	0.00376832	661	17
1491	chr1	119531992	119532196	0.0535303	0.497072	-0.443542	8.39436e-06	35	6
20987	chr17	46607805	46608390	0.297703	0.727895	-0.430191	0.0123362	563	9
6023	chr4	111560564	111560808	0.299125	0.720755	-0.421629	0.0167139	640	1
18214	chr15	67325987	67326256	0.0794447	0.491257	-0.411812	0.0167139	280	2
13645	chr10	132365686	132365981	0.546611	0.951285	-0.404674	0.00205705	723	3
7592	chr6	1524154	1524543	0.201976	0.596673	-0.394696	0.0241966	484	3
21000	chr17	46675045	46675589	0.0647476	0.447893	-0.383145	0.000118488	92	2
3306	chr2	119616134	119616826	0.174101	0.550852	-0.376752	0.0167139	520	4
6229	chr4	169799087	169799625	0.469018	0.834859	-0.365841	0.030745	928	3
8963	chr7	1315051	1315947	0.109078	0.46306	-0.353983	0.000712435	400	6
16017	chr12	114840854	114841063	0.238041	0.59202	-0.353979	0.0475581	623	2
6409	chr5	912495	912861	0.57043	0.911647	-0.341217	0.00205456	1207	4
15161	chr11	133994710	133995090	0.109471	0.438797	-0.329326	0.0143946	406	3
3301	chr2	119606039	119606313	0.105685	0.42097	-0.315285	0.0167139	429	3
15154	chr11	133703053	133703708	0.507463	0.812312	-0.30485	0.0319191	1172	2
21007	chr17	46697414	46697701	0.11964	0.424224	-0.304584	0.0261559	485	3
16019	chr12	114845862	114847650	0.228282	0.532592	-0.30431	0.0304185	549	17
13534	chr10	119293918	119297675	0.254862	0.556172	-0.301309	0.0143946	659	20
6661	chr5	50694985	50695352	0.102697	0.40045	-0.297753	0.00947953	443	3
14207	chr11	32452145	32452708	0.114406	0.309654	-0.195248	0.030745	686	5
20556	chr17	26732176	26732391	0.107087	0.296212	-0.189125	0.028888	725	4
111	chr1	1474963	1475220	0.0382373	0.193391	-0.155154	0.0123362	986	2
11033	chr8	97156764	97158030	0.285878	0.0685427	0.217335	0.0142189	523	6
9297	chr7	27179063	27179511	0.866226	0.535016	0.33121	0.0167139	1300	4
9290	chr7	27147590	27148389	0.949855	0.585603	0.364252	0.000441697	1255	3
17535	chr14	95240084	95240341	0.926645	0.435172	0.491473	0.0241966	702	2
9289	chr7	27146070	27146600	0.935556	0.441762	0.493794	0.0143946	754	4
21752	chr18	7011268	7011488	0.909073	0.243633	0.66544	0.000441697	449	3

## Sheet: osteogenic gene
id	Chromosome	Start	End	symbol	entrezID	mean.mean.Old_osteo	mean.mean.Young_osteo	mean.mean.diff	comb.p.adj.fdr	combinedRank	num.sites
ENSG00000250103	chr4	111516671	111536614	NA	NA	0.134072	0.861641	-0.727569	0.00261798	17	22
ENSG00000257178	chr17	46656992	46659621	MIR10A	406902	0.30749	0.846734	-0.539244	0.0425239	343	8
ENSG00000249690	chr4	151500241	151502697	NA	NA	0.29741	0.75883	-0.46142	0.0425239	313	7
ENSG00000120094	chr17	46605888	46608359	HOXB1	3211	0.348386	0.754959	-0.406572	0.0425239	446	11
ENSG00000092607	chr1	119425669	119532179	TBX15	6913	0.141863	0.435093	-0.29323	0.0425239	172	51
ENSG00000244203	chr3	71338920	71355004	FOXP1-AS1	NA	0.389757	0.668532	-0.278775	0.0224921	422	2
ENSG00000217165	chr6	39078097	39080728	ANKRD18EP	NA	0.599945	0.836479	-0.236534	0.0258851	1619	1
ENSG00000256705	chr14	102299772	102305868	NA	NA	0.67044	0.894217	-0.223777	0.0345581	1994	1
ENSG00000105996	chr7	27139721	27142430	HOXA2	3199	0.908841	0.528941	0.3799	0.00170344	830	12
ENSG00000259348	chr15	96571318	96590159	NA	NA	0.672345	0.277748	0.394597	0.0105519	486	1
ENSG00000271811	chr1	170636522	170638566	NA	100127910	0.788125	0.0562039	0.731921	0.0013365	1	3

## Sheet: tenogenic site
id	cgid	Chromosome	Start	Strand	mean.Old_tend	mean.Young_tend	mean.diff	diffmeth.p.adj.fdr	combinedRank
262909	cg19358493	chr10	119300942	-	0.656801	0.0296714	0.62713	6.02841e-05	95
27384	cg24720355	chr1	119526255	+	0.0357746	0.97532	-0.939545	0.000193883	2
27376	cg11391335	chr1	119521928	-	0.0341298	0.935278	-0.901149	0.000347251	3
34601	cg02897989	chr1	170637723	+	0.653773	0.0284791	0.625294	0.000351065	96
475208	cg01384686	chrX	135579487	-	0.0222273	0.523756	-0.501529	0.000351065	380
400087	cg04904318	chr17	46607828	-	0.388108	0.963802	-0.575694	0.000392226	12120
297188	cg05134736	chr12	378771	+	0.506275	0.0201771	0.486097	0.000881712	469
262896	cg26342147	chr10	119295827	-	0.551839	0.967094	-0.415256	0.000881712	27283
122978	cg26606286	chr4	174440471	+	0.974145	0.356205	0.61794	0.00103412	9995
475205	cg09923855	chrX	135579466	-	0.0145522	0.428538	-0.413986	0.00103412	1389
225826	cg25004108	chr8	80200982	-	0.968996	0.669335	0.299661	0.00121946	51844
469966	cg11704790	chrX	51425528	-	0.0219821	0.564232	-0.54225	0.00123072	225
27420	cg25340966	chr1	119532195	-	0.0344104	0.55842	-0.52401	0.00142733	498
122965	cg09846177	chr4	174437333	-	0.987146	0.530557	0.456589	0.00190826	23152
470586	cg11291009	chrX	62975067	+	0.0271983	0.390212	-0.363013	0.00190826	2654
27378	cg13655674	chr1	119522386	-	0.0354469	0.904282	-0.868835	0.00205247	16
227226	cg17820365	chr8	97157856	+	0.263307	0.0280664	0.23524	0.00218682	13289
429175	cg13331354	chr19	18539841	-	0.246124	0.0147665	0.231357	0.00218682	13927
65537	cg08714960	chr2	134580701	+	0.598856	0.961735	-0.362879	0.00218682	35498
292505	cg22821289	chr11	115581830	+	0.96994	0.420017	0.549922	0.00222851	14120
122979	cg20232746	chr4	174440598	-	0.956017	0.452397	0.50362	0.00222851	17052
297412	cg24730756	chr12	1612770	+	0.44429	0.0687243	0.375565	0.00222851	3218
349677	cg25669249	chr15	29442169	-	0.918036	0.626607	0.291429	0.00222851	49486
27394	cg04707332	chr1	119528018	+	0.0208439	0.363195	-0.342351	0.00222851	3468
265846	cg03371778	chr10	132365775	-	0.621354	0.967305	-0.345951	0.00222851	39426
468004	cg21341170	chrX	34675348	-	0.0141295	0.480708	-0.466578	0.00222851	632
469967	cg13540126	chrX	51453843	+	0.0233441	0.492436	-0.469092	0.00222851	611
476930	cg12687215	chrX	153672898	-	0.0239831	0.508932	-0.484949	0.00222851	475
470102	cg00227584	chrX	53123426	-	0.0319046	0.542619	-0.510715	0.00222851	427
475207	cg16314146	chrX	135579481	-	0.0187306	0.538041	-0.519311	0.00222851	298
27415	cg14565725	chr1	119532044	-	0.053041	0.598715	-0.545674	0.00222851	1355
118305	cg27183679	chr4	111562545	-	0.0711677	0.880942	-0.809774	0.00222851	945
470352	cg05961595	chrX	55026485	-	0.0129	0.322748	-0.309848	0.00223507	5227
289854	cg24032249	chr11	91956670	+	0.659262	0.967759	-0.308497	0.00235605	49090
429177	cg07561894	chr19	18540208	-	0.304245	0.0284109	0.275834	0.00242025	8004
400105	cg20401567	chr17	46619555	+	0.517274	0.0340788	0.483195	0.00242367	671
477159	cg05461361	chrX	154299395	+	0.0164333	0.509562	-0.493129	0.00263126	427
262873	cg16234557	chr10	119292062	-	0.548823	0.97382	-0.424997	0.00284742	26353
94250	cg01364833	chr3	121380236	+	0.977724	0.687561	0.290162	0.00312683	55808
27383	cg16990168	chr1	119526060	+	0.0363503	0.971541	-0.935191	0.00312683	40
314659	cg12610207	chr12	114833950	-	0.0333271	0.499023	-0.465696	0.00325559	739
210208	cg07502563	chr7	149964341	+	0.952869	0.55049	0.402379	0.00327888	28314
192225	cg04157587	chr7	25895751	-	0.227192	0.0292241	0.197968	0.00327888	20852
470235	cg04944936	chrX	54209594	+	0.0140687	0.293168	-0.279099	0.00327888	7663
27421	cg26272623	chr1	119532320	+	0.0211269	0.486242	-0.465115	0.00327888	650
262898	cg07833262	chr10	119296182	-	0.35072	0.95434	-0.60362	0.00327888	10097
118218	cg09780241	chr4	111535597	-	0.0553952	0.908635	-0.85324	0.0034595	297
27377	cg22378919	chr1	119522188	-	0.0742488	0.752399	-0.67815	0.00354022	1558
151783	cg17869960	chr6	12718530	+	0.511052	0.0919166	0.419136	0.00363793	3742
468806	cg04027312	chrX	46618632	+	0.0150115	0.440964	-0.425952	0.00364168	1156
27393	cg10145246	chr1	119527884	+	0.0174374	0.364808	-0.34737	0.00372057	3246
186574	cg10607454	chr7	1315725	-	0.130362	0.620849	-0.490488	0.00372057	4381
476971	cg02333283	chrX	153707099	-	0.0185742	0.512489	-0.493915	0.00439842	424
400102	cg21780393	chr17	46618919	-	0.470098	0.082225	0.387873	0.00459138	3665
385549	cg10822665	chr17	1028394	+	0.448194	0.898264	-0.450069	0.00459138	19352
122980	cg23291886	chr4	174440681	+	0.955066	0.246703	0.708363	0.00467093	5666
475362	cg16870351	chrX	136651271	-	0.027414	0.401208	-0.373794	0.00467093	2325
466888	cg24643262	chrX	15518862	+	0.0684911	0.612721	-0.54423	0.00467093	2036
473299	cg26119746	chrX	108976838	+	0.017237	0.470189	-0.452952	0.00491719	789
312027	cg07905054	chr12	102272136	-	0.0252431	0.178851	-0.153608	0.00496816	35507
417302	cg24228532	chr18	76002290	-	0.0598574	0.428531	-0.368674	0.00496816	2907
192887	cg05311410	chr7	27225523	+	0.577814	0.958934	-0.381121	0.00496816	32033
470885	cg24139739	chrX	68048818	-	0.0190023	0.44766	-0.428658	0.00496816	1116
470222	cg17853057	chrX	54070497	+	0.037195	0.498803	-0.461608	0.00496816	1001
400213	cg02132714	chr17	46656690	+	0.176365	0.857301	-0.680936	0.00496816	4181
276126	cg09150064	chr11	22364185	-	0.458017	0.0557929	0.402224	0.00513097	2464
27389	cg21647227	chr1	119527111	+	0.0202791	0.34517	-0.324891	0.00513097	4320
145049	cg24180759	chr5	167551234	-	0.623334	0.954026	-0.330692	0.00516872	41969
122952	cg07328317	chr4	174429872	+	0.947559	0.599921	0.347638	0.00521936	37528
471851	cg00832270	chrX	77359535	+	0.0140572	0.483204	-0.469146	0.00548597	609
470548	cg15165114	chrX	57936655	-	0.0196098	0.49247	-0.47286	0.00548597	577
475206	cg08239458	chrX	135579472	-	0.0388751	0.530505	-0.49163	0.00548597	914
96577	cg23506728	chr3	131280698	+	0.905615	0.188654	0.716961	0.00551605	4237
475819	cg17571782	chrX	148623024	+	0.0255488	0.446081	-0.420532	0.00554577	1262
400292	cg14509967	chr17	46679135	+	0.0564062	0.507442	-0.451036	0.00554577	2118
262908	cg00603371	chr10	119300783	+	0.742939	0.0767961	0.666143	0.00569574	1697
386591	cg04960169	chr17	2839005	-	0.913524	0.467475	0.446048	0.00580454	20510
474834	cg16452396	chrX	133507394	+	0.0119901	0.307869	-0.295879	0.00580454	6181
470712	cg27066211	chrX	64887745	+	0.0206647	0.249116	-0.228451	0.00587681	14444
27422	cg12664119	chr1	119532352	+	0.0450523	0.632827	-0.587774	0.00587681	758
272469	cg16405908	chr11	3253896	-	0.0901901	0.463476	-0.373286	0.00589883	4124
475889	cg03605032	chrX	149533195	-	0.0182311	0.456688	-0.438457	0.00589883	975
192524	cg14216068	chr7	27146445	+	0.973123	0.555828	0.417295	0.00590148	27358
151539	cg16867657	chr6	11044877	+	0.619604	0.244686	0.374918	0.00590148	11858
225827	cg14992760	chr8	80201028	-	0.760308	0.405812	0.354496	0.00590148	22905
407153	cg01749539	chr17	75473969	+	0.0543969	0.219914	-0.165517	0.00590148	30779
306973	cg21156320	chr12	56112820	-	0.0391474	0.262581	-0.223433	0.00590148	15355
106563	cg15186910	chr4	1504989	-	0.593729	0.900939	-0.30721	0.00590148	43340
469526	cg17008556	chrX	48901167	+	0.0193811	0.339857	-0.320476	0.00590148	4563
121138	cg17433772	chr4	151501739	-	0.568306	0.92266	-0.354354	0.00590148	34316
468823	cg00790086	chrX	46696474	+	0.0115667	0.383535	-0.371968	0.00590148	2388
476990	cg27112414	chrX	153715339	+	0.0269354	0.423704	-0.396769	0.00590148	1728
466889	cg23946499	chrX	15518992	-	0.0878007	0.489079	-0.401278	0.00590148	3752
476162	cg24740922	chrX	151999330	+	0.0195048	0.447234	-0.427729	0.00590148	1134
473825	cg17363084	chrX	118603274	+	0.0201403	0.503452	-0.483311	0.00590148	494
466606	cg15257930	chrX	11776337	+	0.0408173	0.559515	-0.518698	0.00590148	874
466607	cg02195366	chrX	11776368	+	0.0164893	0.556276	-0.539786	0.00590148	234
469579	cg11152253	chrX	48958091	-	0.0280689	0.59286	-0.564791	0.00590148	176
118217	cg23806894	chr4	111535528	-	0.109794	0.94015	-0.830356	0.00590148	2038
118301	cg17242937	chr4	111561114	+	0.51234	0.972905	-0.460565	0.00592748	21999
467559	cg00627024	chrX	23925866	+	0.0184594	0.225149	-0.20669	0.00615804	18801
466825	cg25845992	chrX	14891453	-	0.0275437	0.315419	-0.287875	0.00624113	6862
27417	cg07892597	chr1	119532093	+	0.0224367	0.500272	-0.477835	0.00624113	543
473711	cg12755246	chrX	117973480	-	0.0220455	0.349387	-0.327342	0.00639198	4179
429176	cg18547371	chr19	18539843	-	0.265701	0.0136598	0.252041	0.00650919	10763
470887	cg10950297	chrX	68049085	-	0.0305962	0.399102	-0.368506	0.00705744	2483
264434	cg24134959	chr10	126705555	+	0.59484	0.960411	-0.365571	0.00718034	34881
476656	cg23175583	chrX	153200309	+	0.0181289	0.421812	-0.403683	0.00751157	1587
122964	cg18269963	chr4	174436918	-	0.949155	0.445781	0.503375	0.0075959	16798
469731	cg14051366	chrX	49126150	+	0.0469807	0.592781	-0.5458	0.0075959	1059
400097	cg13752649	chr17	46608559	-	0.533729	0.929192	-0.395463	0.00774274	27830
118270	cg02725370	chr4	111551829	-	0.149788	0.870576	-0.720788	0.00774274	3422
476855	cg18093711	chrX	153626478	-	0.0146513	0.383728	-0.369077	0.00775359	2468
475891	cg10315562	chrX	149533878	+	0.0197377	0.483552	-0.463814	0.00779536	664
228055	cg23314826	chr8	102450991	-	0.753619	0.956179	-0.20256	0.00783726	96670
245995	cg00816387	chr10	1975591	+	0.038066	0.332454	-0.294388	0.00783726	6306
469248	cg08496601	chrX	48380420	+	0.0137205	0.416557	-0.402836	0.00783726	1608
470848	cg00200463	chrX	67913573	+	0.0238676	0.513145	-0.489277	0.00783726	447
216902	cg26824721	chr8	8522725	+	0.0618741	0.684622	-0.622748	0.00783726	1350
27423	cg08942939	chr1	119532542	+	0.033857	0.663308	-0.629451	0.00783888	160
201710	cg20782117	chr7	95865631	-	0.0391818	0.279375	-0.240193	0.00808533	12492
192891	cg01729491	chr7	27225772	+	0.522804	0.902505	-0.379701	0.00825421	28605
467362	cg11565248	chrX	20284128	-	0.00945062	0.218141	-0.208691	0.00847258	18355
226019	cg04057016	chr8	81806169	+	0.0195056	0.202859	-0.183353	0.0085155	24866
470886	cg15977272	chrX	68048909	-	0.0218178	0.609215	-0.587398	0.00855153	140
476750	cg03718309	chrX	153363472	+	0.0623626	0.432487	-0.370124	0.00867988	3008
298475	cg13209192	chr12	5352389	-	0.548058	0.898682	-0.350624	0.00874257	33308
299357	cg21171299	chr12	7146119	-	0.929109	0.465763	0.463346	0.00910342	19535
265845	cg13253210	chr10	132365700	-	0.160368	0.927965	-0.767598	0.00910342	3424
192868	cg17950095	chr7	27224700	+	0.0802414	0.361269	-0.281028	0.00926245	7471
477162	cg18399551	chrX	154299773	-	0.0227352	0.457131	-0.434396	0.00926245	1033
476729	cg23121114	chrX	153285118	+	0.0208773	0.534621	-0.513744	0.00926245	325
66342	cg09714315	chr2	149310951	+	0.801162	0.379689	0.421473	0.00935849	17200
209113	cg04600092	chr7	141811315	+	0.429724	0.0901907	0.339533	0.00935849	4528
227224	cg18533201	chr8	97157453	+	0.359373	0.0539082	0.305465	0.00935849	5505
435178	cg15160748	chr19	44076586	+	0.692499	0.943721	-0.251222	0.00935849	67496
474977	cg12592455	chrX	134166801	-	0.0132528	0.313395	-0.300142	0.00935849	5871
380264	cg00130819	chr16	84828829	-	0.478792	0.781405	-0.302614	0.00935849	33925
251192	cg23026554	chr10	42862978	-	0.0266272	0.346555	-0.319928	0.00935849	4594
475204	cg21593552	chrX	135579428	+	0.022887	0.385843	-0.362956	0.00935849	2658
469395	cg07374632	chrX	48693665	-	0.0533109	0.439868	-0.386557	0.00935849	2469
469557	cg10101479	chrX	48931790	-	0.0156892	0.413861	-0.398171	0.00935849	1707
473294	cg08855111	chrX	108976340	-	0.029213	0.484598	-0.455385	0.00935849	758
477014	cg07507339	chrX	153744384	-	0.0218545	0.500483	-0.478628	0.00935849	534
476997	cg06616857	chrX	153719132	-	0.0220879	0.502883	-0.480795	0.00935849	515
474467	cg13941987	chrX	129118022	-	0.0245257	0.550762	-0.526236	0.00935849	277
468779	cg18717600	chrX	46404986	-	0.0172045	0.472906	-0.455701	0.00937592	755
15453	cg21409965	chr1	37283904	-	0.491754	0.0928967	0.398857	0.0095544	3977
188343	cg24185656	chr7	2643340	-	0.547083	0.893179	-0.346096	0.0095544	33770
466858	cg17477997	chrX	15353781	-	0.022276	0.372315	-0.350039	0.0095544	3119
474462	cg25124605	chrX	129116500	-	0.0229345	0.403188	-0.380253	0.0095544	2136
27414	cg24842086	chr1	119531857	-	0.044876	0.491274	-0.446398	0.0095544	1525
400280	cg01774894	chr17	46674395	+	0.1627	0.915182	-0.752481	0.0095544	3551
422913	cg19263069	chr19	5846552	-	0.704323	0.943234	-0.238912	0.00969381	73226
474492	cg06428055	chrX	129243872	-	0.0191696	0.334264	-0.315094	0.00969381	4898
473888	cg15845873	chrX	118826802	-	0.0298887	0.347009	-0.31712	0.00969381	4768
468807	cg17639056	chrX	46618639	+	0.016766	0.432728	-0.415962	0.00972119	1351

[truncated: 3 more sheets: tenogenic promoter, tengenic CpG island, tenogenic gene]
